# Supplementary material for: Integrated analysis of transcriptome and metabolome of Arabidopsisalbino or pale green mutants with disrupted nuclear-encoded chloroplast proteins
Source: Plant Mol Biol. 2014 May 3;85(4):411–28. doi: 10.1007/s11103-014-0194-9 (PMC4052017; doi:10.1007/s11103-014-0194-9)
Supplement: Supplementary file 1 — Supplementary material 1 (XLS 80 kb) [file 11103_2014_194_MOESM1_ESM.xls]

## Sheet: Sheet1
Supplemental Table 1. Identified statistical siginificant (FDR<0.05) different metabolites in FT-ICR/MS
	Compound	Data sourcea	Observed adduct		apg2			apg3			cla1			ch42
					LogRatiob	Q.Valuec		LogRatio	Q.Value		LogRatio	Q.Value		LogRatio	Q.Value
Amino acids and derivatives
1	Asparagine	mp	[M+Na]+		0.209514	0.00528716		0.404524	0.0010111		n.s.	0.312883		0.318565	0.00583983
	C4H8N2O3	mp	[M+K]+		0.789531	9.12e-05		0.965894	0.0010114		0.357398	0.00192814		0.689937	8.63e-05
		mn	[M-H]-		0.960041	0.000840596		0.897114	0.00029209		0.468481	0.000488266		0.855161	0.00108175
		ap	[M+K]+		0.898629	0.000159242		0.885437	4.59e-05		0.340966	0.000130102		0.57611	9.32e-05
		an	[M-H]-		0.0917286	0.0274046		0.940484	0.00156208		0.36858	0.00188161		0.388568	0.00977101
2	Glutamine	mp	[M+H]+		0.932011	0.000190899		1.19795	0.000650893		0.538267	0.00104283		0.342482	0.00104078
	C5H10N2O3	mn	[M-H]-		0.69444	0.00195192		0.483773	0.00115611		0.295635	0.00273022		0.378533	0.00105173
		ap	[M+H]+		0.590959	0.000988025		0.705272	0.000134116		0.144354	0.0145124		0.360702	0.00495359
		an	[M-H]-		0.239651	0.00464329		0.426347	0.00184083		0.160208	0.0107991		0.250266	0.0234815
3	Glutamate	mp	[M+H+CH3OH]+		0.728761	7.54e-05		0.554073	0.000603912		0.977637	0.000471223		n.s.	0.10085
	C5H9NO4	mn	[M-H]-		0.270345	0.0112006		0.218313	0.00166024		0.127035	0.00654125		0.357376	0.00152502
		ap	[M+H+CH3OH]+		0.795032	0.000317142		0.694508	8.27e-05		1.13222	0.000304994		0.292715	0.0169945
		an	[M-H]-		-0.236523	0.00339195		0.0923263	0.0160839		0.0654937	0.0498215		n.s.	0.0684772
4	Homocystein	mp	[M+Na]+		0.20248	0.00013901		n.s.	0.0537487		0.479637	6.31e-05		n.s.	0.112921
	C4H9NO2S	mn	[M-H]-		n.s.	0.24186		0.408007	0.00534602		n.s.	0.210591		n.d.	-
		ap	[M+Na]+		0.10453	0.000205248		0.20153	0.000293109		0.332167	0.000558592		0.189878	0.00468227
		an	[M-H]-		0.422096	0.0169282		n.s.	0.261484		-0.301179	0.0150113		n.s.	0.0925496
5	Histidine	mp	[M+H]+		0.702581	0.00177893		1.00619	0.00318462		0.301383	0.0255058		0.378844	0.000168358
	C6H9N3O2	mp	[M+K]+		0.3681	3.77e-05		0.385453	0.000104006		0.0588227	0.000711846		0.333433	0.00150309
		mn	[M-H]-		0.58451	0.00161999		0.46795	0.00042176		0.291721	0.00122588		0.438888	0.000752485
		ap	[M+H]+		0.305766	0.000414513		0.625555	5.52e-05		-0.300141	0.00402011		0.222851	0.00505496
		ap	[M+K]+		0.299737	0.00279413		0.442223	0.000407295		n.s.	0.0780726		0.343373	0.00137813
		an	[M-H]-		0.34199	0.0026861		0.669791	0.00156208		n.s.	0.22662		n.s.	0.0771957
6	Pyroglutamate	mp	[M+K]+		0.527422	0.00111518		0.394857	0.000372149		0.501088	0.00271775		0.220384	0.00760427
	C5H7NO3	ap	[M+K]+		0.575729	0.00428632		0.356456	0.000946792		0.263527	0.00396192		0.390646	0.0326775
7	Arginine	mp	[M+H]+		0.559702	1.79e-05		0.498822	0.000610816		0.172358	9.38e-05		0.473539	0.000143154
	C6H14N4O2	mp	[M+Na]+		0.32374	0.0100106		n.s.	0.20386		n.s.	0.15444		0.341095	0.00387613
		mp	[M+K]+		0.487777	0.00061152		0.149194	0.00222309		n.s.	0.238608		0.61254	0.00268914
		mn	[M-H]-		0.318046	0.00572281		0.0705483	0.015577		n.s.	0.2948		0.272247	0.00272355
		ap	[M+H]+		0.329309	5.59e-05		0.423851	3.99e-05		-0.0427923	0.000354341		0.268692	0.00100852
		ap	[M+K]+		0.418489	0.000521886		0.269259	0.00108572		-0.0489158	0.00539525		0.235832	0.000558436
		an	[M-H]-		-0.0533789	0.0217109		0.10228	0.0423442		-0.269215	0.00187962		0.103583	0.0362763
8	Tryptophan	mp	[M+H]+		0.194237	0.00230694		0.224824	0.00903262		n.s.	0.16702		n.s.	0.0731919
	C11H12N2O2	mp	[M+H+NH3]+		0.0134384	0.0118096		n.s.	0.0628722		n.s.	0.0618479		0.0904513	0.00603273
		mn	[M-H]-		0.102134	0.0327797		n.s.	0.058838		-0.400463	0.00665201		n.s.	0.087774
		ap	[M+H]+		n.s.	0.11326		0.102772	0.0171232		-0.442803	0.00137519		n.s.	0.209403
		ap	[M+H+NH3]+		-0.0215264	0.0137598		-0.0494756	0.0202803		n.s.	0.0689813		-0.044097	0.010788
		an	[M-H]-		-0.13488	0.00925955		n.s.	0.248009		-0.567071	0.00541908		-0.182487	0.0456458
9	Phenylalanine	mp	[M+H]+		0.281536	0.0010895		0.415082	0.000602097		n.s.	0.084721		n.s.	0.124188
	C9H11NO2	mp	[M+K]+		n.s.	0.0631573		n.s.	0.148959		-0.430545	0.00460501		n.s.	0.126369
		mn	[M-H]-		0.180848	0.0022252		0.111309	0.00506892		-0.292789	0.00169821		n.s.	0.201265
		ap	[M+H]+		0.215882	0.00625575		0.240405	0.0012523		-0.234933	0.000505501		n.s.	0.207533
		ap	[M+K]+		n.s.	0.120404		-0.118195	0.0321022		-0.444792	0.000865954		n.s.	0.0625359
		an	[M-H]-		0.111599	0.0239791		0.124146	0.0263112		-0.417151	0.00157171		n.s.	0.358131
10	Dihydrothymine	mp	[M+K]+		0.603136	7.12e-05		0.416424	0.00080629		0.313401	0.00117502		0.388745	0.00218117
	C5H8N2O2	ap	[M+K]+		0.564232	6.08e-05		0.412241	4.11e-05		0.495651	0.00308987		0.24351	0.000926906
11	Tyrosine	mp	[M+H]+		n.d.	-		-0.259421	0.0489464		-0.173558	0.017307		n.s.	0.0984972
	C9H11NO3	mn	[M-H]-		-0.143393	0.0273778		-0.309746	0.00107176		-0.443327	0.000643127		-0.364659	0.0173288
		ap	[M+H]+		n.s.	0.0580604		n.d.	-		-0.33382	0.0013201		n.s.	0.0512595
		an	[M-H]-		-0.421203	0.00502381		-0.46392	0.00182673		-0.765346	0.00268777		-0.311728	0.0122427
12	Citrulline	mp	[M+H]+		1.03541	5.49e-06		0.720474	0.000199372		0.801827	0.000401026		1.02167	0.000174419
	C6H13N3O3	mn	[M-H]-		0.717013	0.00139444		0.340084	0.000381035		0.315071	0.000904673		0.786796	0.000283319
		ap	[M+H]+		0.76794	4.11e-05		0.716535	4.6e-05		0.636393	7.14e-05		0.677736	0.00053356
		an	[M-H]-		0.160048	0.0128838		0.397742	0.0026485		0.263031	0.00447841		0.502927	0.00512245
Organic acids
13	Glucarate	mp	[M+H]+		0.984546	0.000191487		0.85627	0.000117177		0.373593	0.00755129		0.854966	0.00135343
	C6H10O8	ap	[M+H]+		0.994327	0.00427966		0.98938	0.000687971		0.426455	0.000914433		0.697404	0.0019814
14	Gluconate	mp	[M+K]+		0.213439	0.000506611		0.0920723	0.00571759		0.231336	0.00326886		0.154052	0.00483084
	C6H12O7	mn	[M-H]-		-0.778818	0.00248718		-0.818602	0.000691823		-0.837047	0.00113476		n.s.	0.327969
		ap	[M+K]+		0.279615	0.000462639		0.0768746	0.00318595		0.261182	0.000452928		-0.0764779	0.00306279
15	Allantoate	mp	[M+H]+		0.239363	0.010977		0.170794	0.00877432		n.s.	0.312883		0.405315	0.00448382
	C4H8N4O4	mp	[M+K]+		1.01862	7.67e-05		1.12301	0.000214301		n.s.	0.312883		1.11563	0.000556566
		mn	[M-H]-		0.290469	0.0061514		0.0638127	0.0202397		-0.50612	0.000201543		0.310286	0.00312234
		an	[M-H]-		-0.407004	0.00529939		n.s.	0.068238		-0.874008	0.000824092		-0.223545	0.0156456
16	3-Oxalomalate	mp	[M+H]+		0.709269	0.000220693		0.441132	0.00011519		0.478481	0.00100948		0.410747	0.00193567
	C6H6O8	ap	[M+H]+		0.52455	4.97e-05		0.541598	3.21e-05		0.457995	0.000180909		0.226795	0.0015619
17	Dimethylmaleate	mn	[M-H]-		0.162885	0.029261		0.0583794	0.0209591		0.289018	0.00284508		0.103258	0.0211633
	C6H8O4	an	[M-H]-		n.s.	0.269766		n.s.	0.0536605		0.216706	0.00763635		n.s.	0.103079
18	Oxalosuccinate	an	[M-H]-		-0.708398	0.00627133		-0.852677	0.00129921		-0.915184	0.00209171		-0.614924	0.0100619
	C6H6O7
Vitamins and derivatives
19	Ascorbate (Vitamin C)	mp	[M+H]+		-0.247944	0.00490262		-0.0780142	0.0489464		-0.135674	0.0344214		n.d.	-
	C6H8O6	mn	[M-H]-		-0.829898	0.00111818		-0.914144	0.000493418		-0.943878	0.000630013		-0.762291	0.000791786
		ap	[M+H]+		-0.29933	0.0209392		-0.199195	0.00771914		-0.208169	0.00424304		n.s.	0.0842592
		an	[M-H]-		-1.00225	0.00259021		-1.00819	0.00151924		-0.987492	0.000638829		-0.837897	0.000536091
20	Monodehydroascorbate	mn	[M-H]-		-0.893258	0.00139444		-0.943288	0.000842627		-1.00036	0.000660122		-0.913813	0.000301987
	C6H7O6	an	[M-H]-		-0.870769	0.0051445		-0.862417	0.0041821		-0.946003	0.00154485		-0.834499	0.00494846
21	Pyridoxine (Vitamin B6)	mp	[M+H+NH3]+		0.869995	9.63e-05		0.668082	0.000194327		0.614759	0.000105338		0.562128	0.000143154
	C8H11NO3	mn	[M-H]-		n.s.	0.155338		n.s.	0.257002		n.s.	0.102143		n.s.	0.0921193
		ap	[M+H+NH3]+		0.650544	3.07e-05		0.598006	3.99e-05		0.459538	1.46e-05		0.317952	8.02e-05
22	5'-O-beta-D-Glucosylpyridoxine	mp	[M+H]+		0.563423	0.000325497		0.432894	0.0005195		0.798463	0.00138516		0.267204	0.000654755
	C14H21NO8	ap	[M+H]+		0.507008	0.000313597		0.364504	0.00262304		0.665145	0.000257465		0.120164	0.0173015
23	4-Pyridoxate	mp	[M+H+CH3OH]+		0.274544	0.000712155		n.s.	0.0571386		0.409938	0.00104523		0.225036	0.000463601
	C8H9NO4	mp	[M+H+NH3]+		n.s.	0.0686162		n.s.	0.166495		n.s.	0.164505		0.233779	0.0432384
		mn	[M-H]-		n.s.	0.137261		n.s.	0.06566		n.s.	0.209909		0.175911	0.0340317
		ap	[M+H+CH3OH]+		0.1853	0.000510749		0.107475	6.04e-05		0.317604	1.27e-05		0.213264	0.00026653
		ap	[M+H+NH3]+		-0.0943848	0.0132103		-0.0350164	0.0492909		n.s.	0.138439		n.s.	0.052568
		an	[M-H]-		-0.182764	0.0145295		n.s.	0.0844997		-0.156901	0.0277526		n.s.	0.112594
24	alpha-Tocopherol (Vitamin E)	mn	[M-H]-		-0.327885	0.01155		-0.0983377	0.0259902		-1.04265	0.00102011		n.s.	0.0578187
	C29H50O2	an	[M-H]-		-0.273206	0.0102267		n.s.	0.0551129		-1.09832	0.00138998		n.s.	0.268641
Sugars and derivatives
25	Pentoses (Arabinose, Xylose, Ribose)	mn	[M-H]-		n.s.	0.0649166		-0.232619	0.00313386		-0.274959	0.00106438		-0.311222	0.0175038
	C5H10O5	an	[M-H]-		-0.375551	0.00497686		-0.253668	0.0231782		-0.196458	0.0238646		n.s.	0.103079
26	Hexoses (Fructose, Glucose,	mp	[M+H+NH3]+		0.677022	0.00151656		0.555647	0.00200386		0.887455	0.00403292		0.361748	0.00471443
	Mannose, Galactose, myo-Inositol) C6H12O6	mp	[M+Na]+		0.293447	0.000194473		0.262866	0.000194327		0.850905	0.00126678		0.140263	0.0118127
	C7H14O7	mp	[M+K]+		0.0712104	0.00218689		0.199973	0.0104903		0.467389	3.08e-05		n.s.	0.293373
		mn	[M-H]-		n.s.	0.0916804		n.s.	0.135474		0.0712025	0.0264134		-0.0685078	0.013106
		ap	[M+H+NH3]+		0.579431	0.00352605		0.437069	0.000603454		1.09929	0.000629432		0.208349	0.0489063
		ap	[M+Na]+		0.295634	0.000182632		0.416473	0.000106915		0.954448	0.000782633		0.0832559	0.0096752
		ap	[M+K]+		0.153786	0.000134642		0.12157	0.0013005		0.573608	6.41e-07		0.0746888	0.0025731
		an	[M-H]-		-0.167165	0.00594323		n.s.	0.30666		0.105589	0.0281574		-0.16008	0.0162305
27	Septuloses (Sedoheptulose)	mp	[M+K]+		-0.826043	0.000232071		-0.954491	0.000605215		-0.614577	0.00482899		-0.396981	0.0293414
		mn	[M-H]-		n.s.	0.172746		-0.241158	0.00132129		-0.292983	0.0031544		-0.121429	0.00432444
		ap	[M+K]+		-0.665954	0.000446775		-0.602026	0.00717502		-0.521657	0.000224903		-0.538708	0.00815521
		an	[M-H]-		-0.472058	0.00554771		-0.356395	0.00165716		-0.313145	0.00527149		-0.357366	0.00461577
28	Sedoheptulose 7-phosphate	mp	[M+Na]+		0.547963	6.81e-05		0.507522	0.000473421		1.01162	0.00034609		0.695515	0.00317337
	or Sedoheptulose 1-phosphate	mn	[M-H]-		0.498002	0.00339488		0.575485	0.00120347		0.507568	0.0100133		0.401884	0.00551855
	C7H15O10P	ap	[M+Na]+		0.788663	0.00120657		0.341281	0.00160899		0.828373	0.000329983		0.497112	0.0221338
29	Sedoheptulose 1,7-bisphosphate	mp	[M+Na]+		1.97128	3.63e-05		1.36317	0.000103704		1.11575	0.000466947		1.80009	7.87e-05
	C7H16O13P2	ap	[M+Na]+		1.80693	7.55e-05		1.33296	3.21e-05		1.13165	0.000527734		1.50973	0.000368603
30	2-Hexuloses (Sucrose, Maltose	mp	[M+Na]+		0.358426	0.000154526		0.159544	0.00437874		0.690638	0.000364503		n.s.	0.130779
	, Isomaltose, Lactose)	mp	[M+K]+		0.126681	0.00712361		n.s.	0.118344		0.371827	0.00144561		0.0382898	0.0175541
	C12H22O11	ap	[M+Na]+		0.208949	0.00143391		0.23342	0.000350654		0.780547	9.2e-05		-0.184872	0.0105071
		ap	[M+K]+		n.s.	0.109872		-0.0534411	0.000901086		0.505804	0.000497323		-0.209897	0.000663505
31	Hexose-1-phosphate	mp	[M+Na]+		0.372124	0.00687124		0.571085	0.000870181		n.d.	-		0.340705	0.0252713
	or Hexose-5-phosohate	mp	[M+K]+		0.353105	0.00975967		n.s.	0.0546873		n.s.	0.0854988		n.d.	-
	C6H13O9P	mn	[M-H]-		0.26745	0.00838082		-0.0412256	0.0312361		0.177624	0.000994362		n.d.	-
		ap	[M+H+CH3OH]+		-0.483128	0.0091517		-0.565551	0.00159099		n.s.	0.0650057		n.s.	0.316591
		an	[M-H]-		-0.203501	0.00474726		n.s.	0.284861		0.0647657	0.0172835		n.s.	0.113121
32	Trisaccharide (Raffinose, Melitose,	mn	[M-H]-		-0.708031	0.000410287		-0.875316	0.00029209		-0.467121	0.00187838		-1.38035	0.00167141
	Melitriose, Gossypose) C18H32O16	an	[M-H]-		-1.31759	0.0021453		-0.708865	0.0430697		-0.459928	0.00104796		-1.30594	0.0023313
33	D-myo-Inositol 1,2-cyclic phosphate	mn	[M-H]-		-0.658828	0.0073761		-1.14569	0.000601352		-1.05315	0.000986986		n.s.	0.0873959
	C6H11O8P	an	[M-H]-		-0.860916	0.00336339		-1.12955	0.00364979		n.s.	0.0573015		-0.924161	0.00436053
34	D-Ribose 1-diphosphate	mn	[M-H]-		n.s.	0.123731		0.410998	0.00863052		n.s.	0.079598		n.s.	0.149253
	C5H12O10P2	an	[M-H]-		0.350486	0.00290231		0.454917	0.0138858		0.522891	0.00274116		n.s.	0.0551603
35	Glycerol-3-phosphate	mn	[M-H]-		n.s.	0.093423		-1.00182	0.000589535		-0.376818	0.00219849		-0.378958	0.0257636
	C3H9O6P	an	[M-H]-		-0.944788	0.00157122		-0.841466	0.00239271		-0.461183	0.00711494		n.s.	0.0681721
Phenylpropanoid and monolignol biosynthesis
36	Caffeate	mp	[M+Na]+		-0.277012	0.00360042		n.s.	0.110337		-0.323148	0.0120985		n.s.	0.166485
	C9H8O4	mn	[M-H]-		-0.480656	0.00584695		-0.527284	0.0027953		-0.496704	0.00217773		-0.431003	0.00465354
		ap	[M+Na]+		-0.0758903	0.00731197		-0.119418	0.0116025		-0.396877	0.00217346		n.s.	0.0557553
		an	[M-H]-		-0.59787	0.00247433		-0.55231	0.00451069		-0.400269	0.00720686		n.s.	0.103079
37	Coumaryl alcohol	mp	[M+Na]+		n.s.	0.064092		0.0942354	0.0402256		n.s.	0.312883		n.s.	0.0698469
	C9H10O2	ap	[M+Na]+		n.s.	0.218696		n.s.	0.153317		n.s.	0.0753121		-0.0642061	0.00782518
		ap	[M+K]+		-0.590315	0.00122526		-0.472538	0.00181343		-0.419906	0.000637332		-0.229112	0.0250827
38	Sinapoyl malate	mp	[M+Na]+		-0.248874	0.00141433		-0.361447	0.000113858		-0.75156	0.00257937		-0.531708	0.00274821
	C15H16O9	mp	[M+K]+		-1.22741	2.27e-05		-0.939281	0.000990358		-1.7771	8.67e-05		-0.630757	0.000143154
		mn	[M-H]-		-0.748967	0.0225714		-1.05499	0.00481236		-1.03451	0.0117735		-0.432098	0.0015828
		ap	[M+Na]+		-0.115218	0.000711481		-0.330102	0.0019933		n.s.	0.0756994		-0.250381	0.000663077
		ap	[M+K]+		-1.15208	1.23e-05		-0.92112	0.000585487		-1.25094	7.44e-07		-0.818753	6.66e-05
		an	[M-H]-		-1.27787	0.0030053		-0.926073	0.00221509		-1.44916	0.00120723		-0.754005	0.00206718
39	Sinapoyl glucose	mp	[M+K]+		0.0805766	0.00595726		-0.0276272	0.038393		0.420201	4.08e-05		-0.172384	0.00289856
	C17H22O10	mp	[M+Na]+		0.185139	0.00123591		n.s.	0.13842		0.664233	0.0360197		n.s.	0.0982392
		mn	[M-H]-		n.s.	0.231959		n.s.	0.162997		0.409406	0.000917309		-0.116519	0.00672192
		ap	[M+K]+		0.204465	2.79e-05		0.0711666	0.000821824		0.647899	0.000530812		-0.266031	0.00128021
		ap	[M+Na]+		0.280424	0.00349928		0.187416	0.00385301		0.915918	0.000266447		-1.0759	0.000157918
40	1,2-Bis-O-sinapoyl-beta-	mp	[M+K]+		0.06147	0.00558311		-0.0989898	0.00115535		0.23557	1.95e-05		-0.205994	0.000495608
	D-glucoside C28H32O14	ap	[M+K]+		0.169382	2.91e-05		-0.00828435	0.00976984		0.385948	0.000957276		-0.189595	0.00039114
Terpenoid
41	Xanthoxin	mp	[M+K]+		-0.848586	0.00103696		n.s.	0.0596089		-0.667598	0.0109454		-1.01974	0.000519912
	C15H22O3	mn	[M-H]-		n.s.	0.0840743		n.s.	0.0974591		n.s.	0.0954626		n.s.	0.0913641
		ap	[M+K]+		-1.18761	3.74e-05		-0.651041	0.000390342		-0.957231	2.66e-05		-1.03431	0.000579708
		an	[M-H]-		0.133044	0.0157465		0.176755	0.022086		n.s.	0.0795851		n.s.	0.0641822
42	Neoxanthin or Violaxanthin	mp	[M+H]+		-0.632124	8.68e-05		-0.361395	0.00100134		-1.01747	0.000126559		-0.474646	0.00024434
	C40H56O4	ap	[M+H]+		-0.68426	2.91e-05		-0.481019	0.000399243		-1.10809	0.000757366		-0.45884	0.000765318
		ap	[M+K]+		-1.06113	2.21e-05		-0.942716	1.91e-05		-1.48702	5.35e-05		-0.74771	0.000212425
43	Zeaxanthin or Xanthophyll	ap	[M+K]+		-0.969627	0.000597274		-1.08465	0.00107043		-0.943818	0.00040191		-0.847868	0.000349559
	C40H56O2
44	all-trans-Nonaprenyl diphosphate	mp	[M+H]+		-1.91674	4.47e-05		-0.533945	0.000487072		-1.80885	9.34e-05		-0.416894	0.00034834
	C45H76O7P2	mp	[M+Na]+		-0.326572	0.000301682		-0.221095	0.00297311		-0.353488	0.000302658		-0.25679	9.33e-05
		ap	[M+H]+		-0.674233	6.38e-05		-0.452564	0.000314584		-1.83714	9.22e-05		-0.22738	0.00167923
45	Monoterpene (6-endo-Hydroxycineole)	mp	[M+H]+		0.370069	0.000257748		0.202556	0.019069		0.594054	0.000471223		0.253119	0.00199942
	C10H18O2	ap	[M+H]+		0.3193	0.000401143		0.205695	0.000157906		0.526449	0.000117151		0.220309	0.000396961
46	Monoterpene (1,8-Cineole)	ap	[M+H+NH3]+		0.279888	0.0273617		0.220537	0.0471921		0.465136	0.000824696		n.s.	0.117187
	C10H18O
47	Squalene	mp	[M+K]+		0.0592977	0.00265564		0.961858	0.0138123		-0.126965	0.0243246		-0.14185	0.0195701
	C30H50	ap	[M+K]+		-0.446102	0.000415576		0.534844	0.000164543		n.s.	0.0555276		n.s.	0.0742667
		ap	[M+H+NH3]+		n.s.	0.0542864		0.602746	0.0438013		n.s.	0.0665369		n.s.	0.316591
48	Sesquiterpene (Copaene)	mp	[M+H]+		0.216544	0.0426711		0.289763	0.0489464		0.443192	0.000827121		n.d.	-
	C15H24	ap	[M+H]+		n.s.	0.0545912		0.208715	0.00118808		0.355377	0.00583128		n.d.	-
49	Canthaxanthin	mp	[M+H]+		-0.823704	3.99e-05		-0.603488	0.00014522		-1.7123	8.45e-05		n.s.	0.050406
	C40H52O2	mp	[M+H+CH3OH]+		-1.13178	4.41e-05		-1.10786	0.000804567		-1.07312	0.00034948		-1.08506	0.000190188
		mn	[M-H]-		n.s.	0.117877		-0.738107	0.0025874		-0.788578	0.00454527		n.s.	0.0913641
		ap	[M+H]+		-0.865331	0.0218738		-0.630105	0.000186542		-1.83971	9.98e-05		-0.812867	0.000963545
		ap	[M+H+CH3OH]+		-1.1511	0.000216038		-1.13959	0.000180559		-1.17683	6.88e-05		-1.14633	0.000171259
		an	[M-H]-		-0.730898	0.00265517		n.s.	0.084163		-0.702907	0.000638829		n.s.	0.103079
Flavonoids and Flavonols
50	Cyanidin 3-O-rhamnosylglucoside	mn	[M-H]-		0.566438	0.000962005		0.597734	0.00378891		1.007	0.000347864		0.307231	0.00445628
	C27H31O15	ap	[M+K]+		1.27945	8.29e-05		0.969962	0.000182464		1.79602	0.000300751		n.d.	-
		an	[M-H]-		0.628482	0.00157122		0.531332	0.00464085		1.01711	0.00116255		0.305573	0.00545382
51	Kaempferol 3-galactoside-7-rhamnoside	ap	[M+K]+		1.80262	2.03e-05		0.344991	0.000198872		2.33007	0.000189218		n.s.	0.121485
	C27H30O15	an	[M-H]-		0.617964	0.0009485		0.482706	0.00556239		1.02785	0.000952496		0.307028	0.00224725
52	Kaempferol-3-O-beta-D-sophoroside	an	[M-H]-		0.448636	0.00253542		0.160944	0.0325548		0.512064	0.00236149		0.433369	0.0046702
	C27H30O16
53	Dihydrokaempferol	mp	[M+Na]+		0.448524	0.00187076		0.814275	0.000381291		n.s.	0.17641		0.294511	0.00286539
	C15H12O6
54	Kaempferol 4'-methyl ether	mp	[M+Na]+		0.381353	0.0265483		0.13894	0.0415643		0.402703	0.00103676		0.677954	0.000997589
	C16H12O6	ap	[M+Na]+		0.628288	8.29e-05		0.131142	0.00138466		0.45825	0.000613006		0.522866	0.021137
55	Flavonol (3-Hydroxyflavone)	mp	[M+Na]+		n.s.	0.102084		0.102916	0.0489464		n.s.	0.304495		n.s.	0.0601374
	C15H10O3	mp	[M+H]+		0.282021	0.0156327		-0.0970909	0.0402608		0.310231	0.00114037		0.0581546	0.0270239
		ap	[M+Na]+		n.s.	0.227766		n.s.	0.187103		n.s.	0.142888		n.s.	0.101038
		ap	[M+H]+		0.158689	0.00442319		0.0749458	0.0101745		0.325502	0.000523333		n.s.	0.316591
56	A flavonol with two glycosides compounds	mp	[M+H]+		0.293956	0.000220693		0.896219	0.0489464		1.55118	8.45e-05		n.d.	-
	(Violanthin)	mp	[M+K]+		0.0828619	0.00952395		n.s.	0.0623233		0.831341	0.000821029		n.s.	0.146309
	C27H30O14	mn	[M-H]-		0.3917	0.00141285		0.306314	0.00183802		0.923664	0.000856214		n.s.	0.0513898
		ap	[M+H]+		0.314193	0.0013083		1.02992	0.000981448		1.65719	0.000331498		n.s.	0.316591
		ap	[M+K]+		0.324101	0.000872125		0.11804	0.000692051		1.0265	0.000219103		-0.102043	0.0121707
		an	[M-H]-		0.453022	0.00209945		0.361986	0.00684894		0.940905	0.00035349		n.s.	0.199926
57	Dihydroquercetin	mp	[M+Na]+		0.303666	6.82e-05		0.156267	0.00153156		0.316636	0.00429757		0.281251	0.000350606
	C15H12O7	ap	[M+Na]+		0.387441	0.000276568		0.178995	8.05e-05		0.380004	0.00107252		0.324151	0.00144273
58	6-Hydroxyquercetin	mp	[M+Na]+		0.612974	0.00196564		0.921884	0.000672162		n.d.	-		1.13734	0.00078604
	C15H10O8	ap	[M+Na]+		0.601353	0.00753209		0.734745	0.00220966		n.d.	-		0.804753	0.00317293
Lipids and fatty acids
59	Stearate	mn	[M-H]-		0.142206	0.01439		0.0816313	0.0078473		0.249614	0.00152314		n.s.	0.0660696
	C18H36O2	an	[M-H]-		0.176752	0.00347148		n.s.	0.084163		n.s.	0.076589		0.150669	0.00662239
60	Stearamide	ap	[M+H]+		0.434551	0.00108007		0.307673	0.044125		0.539579	0.000268548		n.s.	0.0878107
	C18H37NO	ap	[M+K]+		0.0861513	0.0492526		n.s.	0.0911092		n.s.	0.116217		-0.0979366	0.0185303
		mp	[M+K]+		0.0789244	0.00234464		n.s.	0.0833495		0.140134	0.028578		0.206703	0.00931696
61	Pimaric acid	mn	[M-H]-		n.s.	0.349375		0.0974208	0.00131262		0.067655	0.0169522		0.112361	0.00776118
	C20H30O2	an	[M-H]-		0.175539	0.0105127		0.232661	0.0301721		0.179184	0.0108201		0.269949	0.0134599
62	Linolenate	mn	[M-H]-		-0.550413	0.00100135		-0.392956	0.000559855		-0.462396	0.000779176		-0.391867	0.00429601
	C18H30O2	an	[M-H]-		-0.364629	0.00266169		-0.388857	0.00145097		-0.599814	0.000795134		n.s.	0.103079
63	2-Oxostearate	mn	[M-H]-		n.s.	0.0726547		0.237154	0.00559141		0.348946	0.0205644		n.s.	0.154097
	C18H34O3	an	[M-H]-		0.194034	0.0120856		0.18932	0.0250045		n.s.	0.221078		0.22953	0.019887
64	Phosphocholine	mp	[M+Na]+		-0.623559	0.00031957		-0.701281	0.000399377		-0.0566345	0.0269803		-0.657245	0.00193191
	C5H15NO4P	ap	[M+Na]+		-0.592921	0.000598866		-0.61572	0.000156847		n.s.	0.115939		-0.437172	0.00734796
		an	[M-H]-		-0.458135	0.000705504		n.s.	0.152768		-0.31979	0.00405533		n.s.	0.231591
Intermediate metabolites in de novo biosynthesis of purine nucleotides
65	AICAR (aminoimidazole carboxamide	mn	[M-H]-		1.16277	0.000961316		1.26344	0.000381035		0.90045	0.000700355		0.97229	0.000752485
	ribonucleotide) C9H15N4O8P	an	[M-H]-		n.s.	0.310742		1.20739	0.00141129		0.552496	0.00143678		0.619225	0.00542967
66	FGAR (5'-phosphoribosyl-	mn	[M-H]-		-0.597114	0.0180273		n.s.	0.102892		-0.241864	0.00182763		-0.111459	0.00888945
	N-formylglycinamide) C8H15N2O9P	an	[M-H]-		-0.58683	0.0143052		n.s.	0.0741031		-0.69889	0.00150477		n.s.	0.0945297
67	CAIR (phosphoribosyl-carboxy-	mn	[M-H]-		0.972755	0.000823912		1.0534	0.000842627		0.624013	0.000856214		0.920283	0.00144823
	aminoimidazole) C9H14N3O9P
68	FGAM (5-phosphoribosyl-n	mp	[M+H+NH3]+		1.30135	0.00033286		1.24108	0.000471995		n.s.	0.0807658		0.62854	0.000711483
	-formylglycineamidine) C8H16N3O8P	ap	[M+H+NH3]+		0.873025	0.000303725		1.0144	0.000553506		n.s.	0.0665369		0.921135	0.00332782
		mn	[M-H]-		1.02043	0.00164558		0.980977	0.000680949		0.757381	0.0025618		0.897195	0.00105173
69	AIR (5-aminoimidazole ribonucleotide)	mp	[M+H]+		-0.283365	0.000682277		-0.716009	0.00012511		-0.256395	0.00364086		-0.509949	0.000507284
	C8H14N3O7P	ap	[M+H]+		-0.332921	9.44e-05		-0.647866	0.000104941		-0.0416139	0.0364156		-0.737094	0.00166265
70	SAICAR (5'-phosphoribosyl-4-	ap	[M+H+CH3OH]+		n.d.	-		n.d.	-		n.s.	0.0666727		-0.316029	0.0192836
	(N-succinocarboxamide)-5-aminoimidazole) C13H19N4O12P
Miscellaneous metabolites
71	Reduced glutathione	mp	[M+H]+		0.469631	7.12e-05		0.264673	0.000892973		0.546398	3.08e-05		0.269493	0.000847856
	C10H17N3O6S	mp	[M+K]+		0.418673	4.48e-05		0.245518	0.0007252		0.25125	0.000156688		0.246941	0.00255177
		mp	[M+Na]+		0.835977	0.000694614		0.31697	0.000791823		0.408826	0.0180498		n.s.	0.0981525
		mn	[M-H]-		0.264363	0.00564619		0.0999117	0.00429209		0.178747	0.00421016		0.103619	0.00945336
		ap	[M+H]+		0.165162	0.0134222		0.172404	0.00214264		0.509212	0.000280491		-0.297714	0.00210633
		ap	[M+K]+		0.212279	0.00162778		0.214334	0.0010533		0.370473	0.00173787		-0.446482	0.00114471
amp, methanol extraction positive mode measured; mn, methanol extraction negative mode measured; ap, acetone extraction positive mode measured.
bcalculated by the weighted mean of the mutant log transformed intensities minus that of the Ds donor line log transformed intensities.
cadjusted p.value using Q-VALUE software24. P.value was calculated by Welch’s t-test.
Abberations n.s., not siginificant (FDR < 0.05); n.d., not detected in any tripricate mass spectrum of both a mutant and a donor.
