# Supplementary material for: Integrated analysis of transcriptome and metabolome of Arabidopsisalbino or pale green mutants with disrupted nuclear-encoded chloroplast proteins
Source: Plant Mol Biol. 2014 May 3;85(4):411–28. doi: 10.1007/s11103-014-0194-9 (PMC4052017; doi:10.1007/s11103-014-0194-9)
Supplement: Supplementary file 2 — Supplementary material 2 (XLS 19 kb) [file 11103_2014_194_MOESM2_ESM.xls]

## Sheet: Sheet1
Supplemental Table 2. Satistical siginificant (FDR<0.05) different metabolites in at least one of four experiment using GC-TOF/MS
		apg2		apg3		cla1		ch42
	Compound	LogRatioa	Q.Valueb	LogRatio	Q.Value	LogRatio	Q.Value	LogRatio	Q.Value
Amino acids and derivatives
	Alanine	1.84705	0.000696029	1.6703	5.60344e-05	1.17429	0.00832344	1.50104	0.025498
	Asparagine	2.69168	0.00025669	2.12266	0.000892387	n.s.	0.116199	2.93337	0.00199486
	Glutamine	n.s.	0.0905724	0.645852	3.51111e-05	0.476975	0.00181681	0.511584	5.45228e-05
	Histidine	0.610485	0.0189263	0.962342	0.0150848	0.686078	0.017725	1.42205	0.0265521
	Ornithine	-0.433276	0.000276892	n.s.	0.180022	n.s.	0.132524	0.30012	0.00782625
	Pyroglutamate (Oxoproline)	n.s.	0.0526559	0.397038	0.0015463	0.339331	0.0126019	0.369862	0.01826
	Serine	-0.697152	0.000175377	-0.629552	5.60344e-05	-0.612498	0.000160065	-0.412786	0.00366077
	Threonic acid-1,4-lactone	-1.75895	0.000262904	-1.95553	0.000702137	-2.06121	0.000565412	-1.15383	6.89771e-05
	Threonine	-0.656409	8.26701e-05	-0.404433	0.00115829	-0.453534	8.09821e-05	-0.377479	0.00495075
	Tryptophan	n.s.	0.187717	n.s.	0.0787377	-0.727915	7.57878e-06	n.s.	0.0604129
	Tyrosine	-0.376118	0.00668428	-0.522852	0.00316722	-0.960448	1.95621e-06	-0.353998	0.00776618
	Valine	0.124488	0.041187	n.s.	0.210608	-0.202001	0.00614606	0.257878	0.0246032
Orgnaic acids
	Fumarate	-1.22413	1.51109e-05	-0.572467	0.0109182	-0.928138	1.43471e-05	-0.457168	0.00800351
	Galactonic acid	-0.498769	0.000265421	-0.547624	0.000248679	-0.707217	9.92068e-06	-0.357115	0.00131559
	Malate	-0.739482	0.000505897	-0.662763	7.19895e-05	-1.0222	5.40126e-06	-0.188553	0.036965
	Nicotianamine	-0.859481	0.000108213	-0.597944	0.000309066	-0.337975	0.000399973	-0.501162	0.00366077
	Phosphoric acid	0.122712	0.0281254	n.s.	0.173793	-0.257795	0.00760493	0.360987	0.00776618
	Sinapic acid	-0.799599	0.000192398	-0.83345	3.00998e-06	-0.806688	6.87792e-06	-0.541085	6.89771e-05
	Threonic acid	-1.63228	1.90326e-05	-1.46648	2.69169e-06	-0.976449	2.25579e-06	-1.52713	0.000132537
Vitamins
	Ascorbate	-1.58068	0.000857932	-1.21567	2.65864e-05	-1.17515	0.000326826	-0.916635	0.0014222
	Dehydroascorbate	0.266824	0.0279359	n.s.	0.0632298	-0.422166	0.000526655	n.s.	0.21345
Sugars and derivatives
	Fructose	0.27984	0.00809836	0.586984	5.67421e-05	0.814133	2.0574e-05	0.466025	0.00199486
	Fructose 6-phosphate	-0.308245	0.00215587	n.s.	0.185464	n.s.	0.174906	-0.222996	0.0196981
	Galactinol	-2.23174	8.62932e-06	-2.26394	0.00267774	-0.600091	0.0089643	-2.80422	0.000204968
	Glucose	0.14753	0.0100441	0.614657	9.88481e-05	0.783728	7.57878e-06	0.381118	0.0102573
	Glucose 6-phosphate	-0.516903	0.00181772	n.s.	0.117986	n.s.	0.185826	-0.426686	0.0119362
	Glycerol 3-phosphate	-0.958562	0.000126703	-0.769445	2.22081e-05	-0.514463	0.00011946	-0.612956	0.00420092
	myo-Inositol	-0.613581	0.000108213	-0.324336	0.00225827	n.s.	0.0501416	-0.504323	0.000932117
	Sucrose	-0.21428	0.0158942	n.s.	0.0884988	0.373694	0.000351544	-0.360392	0.00805312
Fatty acids
	Stearic acid	n.s.	0.169347	n.s.	0.117953	0.187327	0.0357867	n.s.	0.259042
	Linoleic acid	n.s.	0.0683706	n.s.	0.137615	-0.125285	0.0116666	-0.409692	0.00244005
	Oleic acid	n.s.	0.095007	n.s.	0.0671928	n.s.	0.193024	n.s.	0.0747931
Polyamine
	Urea	n.s.	0.21039	2.35098	0.00831795	-0.826393	0.0134188	n.s.	0.260942
	Putrescine	0.259554	0.0130067	0.42485	0.00206132	0.576221	0.000398649	0.242281	0.00950073
	Spermidine	0.205133	0.022245	0.449362	0.00275691	0.416969	0.00213522	0.192353	0.018876
Miscellaneous metabolites
	3-Indolylacetonitrile	-0.333325	0.0123946	-0.444244	0.000121647	-1.04058	2.73133e-06	-0.232834	0.0264444
acalculated by mutant weighted median minus donor weighted median.
badjusted p.value using Q-VALUE software24. p.value was calculated by Welch’s t-test.
Abberations n.s.., not siginificant (FDR < 0.05).
