# Supplementary material for: Integrated analysis of transcriptome and metabolome of Arabidopsisalbino or pale green mutants with disrupted nuclear-encoded chloroplast proteins
Source: Plant Mol Biol. 2014 May 3;85(4):411–28. doi: 10.1007/s11103-014-0194-9 (PMC4052017; doi:10.1007/s11103-014-0194-9)
Supplement: Supplementary file 3 — Supplementary material 3 (XLS 1229 kb) [file 11103_2014_194_MOESM3_ESM.xls]

## Sheet: 2812 FDR<0.0001 total_genes_
Supplemental Table 3. At least more than one experiment are staistical significants (FDR<0.0001) genes by microarray. Following genes were performed by hierarchical clustering.
Name	Annotation	Intensity log ratio apg2	Intensity log ratio apg3	Intensity log ratio cla1	Intensity log ratio ch42		apg2 Qvalue normal dye exp.	apg2 Qvalue reverse dye exp.	apg3 Qvalue normal dye exp.	apg3 Qvalue reverse dye exp.	cla1 Qvalue normal dye exp.	cla1 Qvalue reverse dye exp.	ch42 Qvalue normal dye exp.	ch42 Qvalue reverse dye exp.
AT5G40500.1	AT5G40500.1:expressed protein	0.163	0.203	-0.28	-0.157		0.00333718	0.00641959	0.00403914	0.000605623	2.27e-06	4.35e-07	0.00905339	0.0386726
AT1G23740.1	AT1G23740.1:oxidoreductase, zinc-binding dehydrogenase family protein, contains Pfam profile PF00107: oxidoreductase, zinc-binding dehydrogenase family	0.164	0.29	-0.276	-0.161		0.00035241	0.00584424	1.92e-08	8.98e-07	2.7e-06	0.000511102	0.0069028	0.0939238
AT2G04039.1	AT2G04039.1:expressed protein	0.121	0.257	-0.296	-0.192		0.00100114	0.0493452	2.29e-07	1.22e-05	5.59e-07	1.38e-05	0.00108938	0.0016329
AT5G64840.1	AT5G64840.1:ABC transporter family protein	0.241	0.229	-0.285	-0.0783		0.000517035	4.03e-05	9.37e-05	8.91e-05	1.42e-06	1.26e-05	0.225731	0.458087
AT5G02120.1	AT5G02120.1:thylakoid membrane one helix protein (OHP), identical to one helix protein GI:3283057 from (Arabidopsis thaliana)	0.133	0.215	-0.258	-0.0627		0.0136362	0.0287082	0.000508599	0.000234726	1.04e-05	9.08e-06	0.334121	0.199379
AT5G24120.1	AT5G24120.1:RNA polymerase sigma subunit SigE (sigE) / sigma-like factor (SIG5), identical to RNA polymerase sigma subunit SigE (Arabidopsis thaliana) GI:4972299, sigma-like factor (Arabidopsis thaliana) GI:4033838; contains Pfam profiles PF04545: Sigma-7	0.341	0.243	-0.278	-0.205		3.13e-06	3.59e-06	0.00609177	0.00120012	2.21e-05	0.00173077	0.00117227	0.0252142
AT5G67030.1	AT5G67030.1:zeaxanthin epoxidase (ZEP) (ABA1), identical to GI:9857296 AtABA1; controls Pfam profiles PF01360: Monooxygenase and PF00498: FHA domain; identical to cDNA AtABA1, GI:9857295	0.201	0.182	-0.24	-0.267		0.00268694	0.000606202	0.0132524	0.00209366	4.06e-05	9.81e-06	5.42e-06	1.54e-06
AT1G44000.1	AT1G44000.1:expressed protein	0.133	0.244	-0.139	-0.215		0.00154812	0.0285951	3.39e-07	3.14e-05	0.0212225	0.181743	0.000250834	0.00654026
AT1G75690.1	AT1G75690.1:chaperone protein dnaJ-related, contains Pfam PF00684 : DnaJ central domain (4 repeats); similar to bundle sheath defective protein 2 (GI:4732091) (Zea mays)	0.0872	0.162	-0.317	0.00335		0.359586	0.17316	0.0303495	0.00658074	9.53e-08	1.67e-09	0.698899	0.606055
AT2G05620.1	AT2G05620.1:expressed protein	0.0469	0.102	-0.258	0.0417		0.680209	0.455056	0.473745	0.104418	1.07e-05	8.04e-07	0.494464	0.413493
AT1G29700.1	AT1G29700.1:expressed protein	0.00367	0.079	-0.242	-0.0134		0.663021	0.697839	0.200372	0.222832	4.05e-05	1.19e-05	0.661613	0.581663
AT1G55480.1	AT1G55480.1:expressed protein	0.0287	0.129	-0.346	0.00778		0.256259	0.582501	0.00287813	0.0340203	8.75e-09	1.29e-09	0.683844	0.491704
AT5G57040.1	AT5G57040.1:lactoylglutathione lyase family protein / glyoxalase I family protein, contains Pfam PF00903: glyoxalase family protein	0.0208	0.0834	-0.269	-0.0571		0.588043	0.62743	0.462423	0.194283	4.66e-06	1.21e-07	0.376395	0.145419
AT5G58260.1	AT5G58260.1:Encodes subunit NDH-N of NAD(P)H:plastoquinone dehydrogenase complex (Ndh complex) present in the thylakoid membrane of chloroplasts. This subunit is thought to be required for Ndh complex assembly.	0.00651	0.11	-0.23	0.0674		0.0775536	0.688457	0.588043	0.0782095	8.55e-05	1.87e-09	0.300166	0.0630525
AT3G14820.1	AT3G14820.1:GDSL-motif lipase/hydrolase family protein, similar to family II lipase EXL3 GI:15054386 from (Arabidopsis thaliana); contains Pfam profile PF00657: GDSL-like Lipase/Acylhydrolase	0.00216	0.117	-0.234	0.0816		0.348532	0.702609	0.161541	0.0609884	7.05e-05	4.87e-09	0.206997	0.680209
AT2G26530.1	AT2G26530.1:expressed protein	0.131	-0.0752	-0.277	-0.0684		0.0331001	0.0334518	0.53599	0.24888	2.88e-06	2.12e-05	0.295538	0.684691
AT5G61600.1	AT5G61600.1:encodes a member of the ERF (ethylene response factor) subfamily B-3 of ERF/AP2 transcription factor family. The protein contains one AP2 domain. There are 18 members in this subfamily including ATERF-1, ATERF-2, AND ATERF-5.	0.114	-0.0487	-0.305	-0.0766		0.538771	0.065402	0.0211304	0.441218	2.52e-07	1.77e-09	0.236774	0.0809115
AT3G55840.1	AT3G55840.1:expressed protein	0.0739	-0.1	-0.291	-0.134		0.349547	0.267716	0.206997	0.118676	8.24e-06	5.85e-05	0.0477931	0.282422
AT1G68540.1	AT1G68540.1:oxidoreductase family protein, similar to cinnamoyl CoA reductase (Eucalyptus gunnii, gi:2058311), cinnamyl-alcohol dehydrogenase, E. gunnii (gi:1143445), CPRD14 protein, Vigna unguiculata (gi:1854445)	0.0775	-0.011	-0.28	-0.111		0.046211	0.431089	0.382041	0.683226	7.84e-05	4.11e-06	0.203993	0.0115196
AT4G22880.1	AT4G22880.1:leucoanthocyanidin dioxygenase, putative / anthocyanidin synthase, putative, similar to SP|P51091 (Malus domestica); contains PF03171 2OG-Fe(II) oxygenase superfamily	-	-0.0283	-0.584	-0.224				0.407513	0.67348	1.48e-05	8.8e-06	0.0688937	0.0924508
AT1G51110.1	AT1G51110.1:plastid-lipid associated protein PAP / fibrillin family protein, similar to plastid-lipid associated protein PAP2 (Brassica rapa) GI:14248550; contains Pfam profile PF04755: PAP_fibrillin	0.0418	0.0121	-0.266	-0.0405		0.354689	0.497542	0.132401	0.667566	6.07e-06	7.42e-05	0.505197	0.142242
AT4G24380.1	AT4G24380.1:expressed protein, contains Pfam profile: PF03959 domain of unknown function (DUF341)	0.0196	0.0144	-0.231	-0.0568		0.163665	0.641718	0.672904	0.663021	9.84e-05	1.28e-06	0.40078	0.00446086
AT4G27280.1	AT4G27280.1:calcium-binding EF hand family protein, similar to EF-hand Ca2+-binding protein CCD1 (Triticum aestivum) GI:9255753; contains INTERPRO:IPR002048 calcium-binding EF-hand domain	0.148	0.0474	-0.507	-0.086		0.0922344	0.0140982	0.188551	0.451363	1.27e-14	2.99e-16	0.180524	0.00236741
AT1G73540.1	AT1G73540.1:MutT/nudix family protein, low similarity to SP|Q09790 Diadenosine 5',5'''-P1,P6-hexaphosphate hydrolase (EC 3.6.1.-) (Ap6A hydrolase) {Schizosaccharomyces pombe}; contains Pfam profile PF00293: NUDIX domain	0.368	-0.0657	-0.425	-0.154		1.19e-09	1.65e-09	0.595634	0.317014	1.33e-11	1.32e-11	0.0113003	0.00504462
AT2G31230.1	AT2G31230.1:encodes a member of the ERF (ethylene response factor) subfamily B-3 of ERF/AP2 transcription factor family. The protein contains one AP2 domain. There are 18 members in this subfamily including ATERF-1, ATERF-2, AND ATERF-5.	0.141	-0.0125	-0.0572	-0.257		0.634859	0.0217913	0.258815	0.666721	0.378343	0.0688937	1.53e-05	1.05e-07
AT5G24470.1	AT5G24470.1:pseudo-response regulator 5 (APRR5), identical to pseudo-response regulator 5 GI:10281006 from (Arabidopsis thaliana)	0.199	-0.0721	-0.232	-0.328		1.42e-05	0.000704251	0.571583	0.266505	8.03e-05	0.00123805	4.15e-08	2.34e-05
AT1G13260.1	AT1G13260.1:DNA-binding protein RAV1 (RAV1), identical to SP|Q9ZWM9 DNA-binding protein RAV1 {Arabidopsis thaliana}, RAV1 GI:3868857 from (Arabidopsis thaliana)	0.0369	-0.0792	-0.0988	-0.315		0.480092	0.529851	0.0449032	0.21998	0.118319	0.0068237	1.12e-07	5.15e-10
AT1G25560.1	AT1G25560.1:AP2 domain-containing transcription factor, putative, similar to DNA-binding protein RAV2 GI:3868859 from (Arabidopsis thaliana)	0.0828	-0.146	-0.0873	-0.409		0.528036	0.198045	0.0105974	0.0154753	0.172156	0.303569	3.98e-11	1.98e-11
AT4G25470.1	AT4G25470.1:encodes a member of the DREB subfamily A-1 of ERF/AP2 transcription factor family (CBF2). The protein contains one AP2 domain. There are six members in this subfamily, including CBF1, CBF2, and CBF3. This gene is involved in response to low te	0.0478	-0.186	-0.535	-0.387		0.687847	0.555839	0.185146	0.0227282	2.73e-10	2.22e-10	8.49e-06	0.000269377
AT1G70420.1	AT1G70420.1:expressed protein	-0.000237	-0.154	-0.29	-0.323		0.689118	0.708905	0.00210822	0.0123545	1.39e-06	3.54e-08	1.09e-07	1.63e-07
AT5G44580.1	AT5G44580.1:expressed protein	-0.0225	-0.0791	-0.487	-0.471		0.000162641	0.618239	9.95e-06	0.21998	6.4e-14	4.41e-20	2.32e-13	3.07e-18
AT4G04840.1	AT4G04840.1:methionine sulfoxide reductase domain-containing protein / SeIR domain-containing protein, low similarity to pilin-like transcription factor (Homo sapiens) GI:5059062; contains Pfam profile PF01641: SelR domain	-0.0392	-0.0899	-0.255	-0.259		0.668551	0.520875	0.208462	0.169322	1.79e-05	9.46e-06	2.19e-05	2.07e-06
AT1G78600.1	AT1G78600.1:zinc finger (B-box type) family protein, similar to zinc finger protein GI:3618316 from (Oryza sativa)	0.0685	-0.0746	-0.262	-0.278		0.11504	0.292005	0.564368	0.250137	8.24e-06	0.000286539	2.37e-06	2.41e-05
AT1G52890.1	AT1G52890.1:no apical meristem (NAM) family protein, contains Pfam PF02365: No apical meristem (NAM) domain; similar to NAM (no apical meristem) GB:CAA63101 from (Petunia x hybrida)	0.141	-0.0331	-	-0.44		0.000304919	0.0222955	0.355675	0.560649			3.97e-12	1.21e-11
AT4G27310.1	AT4G27310.1:zinc finger (B-box type) family protein, zinc-finger protein S3574, Oryza sativa, PIR3:JE0113	0.248	-0.0582	-0.577	-0.746		1.7e-08	5.2e-05	0.587134	0.391108	7.73e-17	2.79e-15	2.03e-21	8.67e-21
AT4G34530.1	AT4G34530.1:basic helix-loop-helix (bHLH) family protein, contains Pfam profile: PF00010 helix-loop-helix DNA-binding domain	-0.159	-0.0847	-0.414	-0.565		0.0067426	0.00966602	0.27635	0.198651	5.95e-11	2.71e-11	3.77e-16	5.24e-13
AT1G18360.1	AT1G18360.1:hydrolase, alpha/beta fold family protein, similar to monoglyceride lipase from (Homo sapiens) GI:14594904, (Mus musculus) GI:2632162,(Rattus norvegicus) GI:19697886; contains Pfam profile PF00561: hydrolase, alpha/beta fold family	-0.0963	-0.039	-0.306	-0.394		0.524682	0.13864	0.690372	0.519143	2.91e-07	6.21e-06	2.01e-10	4.01e-08
AT4G19690.1	AT4G19690.1:iron-responsive transporter (IRT1), identical to Fe(II) transport protein (Arabidopsis thaliana) gi|1353266|gb|AAB01678; member of the Zinc (Zn2+)-Iron (Fe2+) permease (ZIP) family, PMID:11500563	-0.13	-0.126	-0.353	-0.496		0.365384	0.374642	0.688853	0.361473	0.000218667	0.0018602	2.3e-08	6e-10
AT1G74930.1	AT1G74930.1:encodes a member of the DREB subfamily A-5 of ERF/AP2 transcription factor family. The protein contains one AP2 domain. There are 15 members in this subfamily including RAP2.1, RAP2.9 and RAP2.10.	-0.0596	-0.143	-0.337	-0.474		0.512044	0.58115	0.532527	0.222832	0.00244545	0.0292334	1.09e-08	1.49e-06
AT3G10420.1	AT3G10420.1:sporulation protein-related, similar to hypothetical proteins: GB:P51281 (Chloroplast Porphyra purpurea), GB:BAA16982 (Synechocystis sp), GB:P49540 (Odontella sinensis), GB:AAB82669 (Chloroplast Cyanidium caldarium); similar to stage III sporu	-0.0514	-0.0846	-0.229	-0.357		0.589738	0.437368	0.250137	0.206997	0.000222243	0.000301554	5.65e-09	4.37e-08
AT5G67330.1	AT5G67330.1:NRAMP metal ion transporter 4 (NRAMP4), identical to metal transporter Nramp4 (Arabidopsis thaliana) gi|6468014|gb|AAF13279; member of the natural resistance-associated macrophage protein (NRAMP) metal transporter family, PMID:11500563	-0.037	-0.0519	-0.187	-0.326		0.281232	0.53138	0.336111	0.420287	0.00159614	0.00112358	5.17e-08	2.75e-09
AT5G45105.1	AT5G45105.1:metal transporter, putative (ZIP8), similar to putative metal transporter ZIP8 (Arabidopsis thaliana) gi|18997103|gb|AAL83293; similar to iron-regulated transporter 1 (Lycopersicon esculentum) gi|9716481|gb|AAF97509; member to the Zinc (Zn2+)-	-0.106	-0.0538	-0.395	-0.624		0.000494373	0.185453	0.188833	0.489622	1.09e-08	7.46e-09	3.97e-16	4e-14
AT3G29035.1	AT3G29035.1:Encodes a protein with transcription factor activity. Note: this protein (AT3G29035) on occasion has also been referred to as AtNAC3, not to be confused with the AtNAC3 found at locus AT3G15500.	-0.0334	-0.0274	-0.241	-0.353		0.690199	0.55721	0.690971	0.594335	4.31e-05	0.00529519	6.19e-09	2.36e-07
AT4G18390.1	AT4G18390.1:TCP family transcription factor, putative, similar to TFPD (GI:6681577) (Arabidopsis thaliana); teosinte branched1 protein - Zea mays, PIR2:T04347	-0.0285	-0.0238	-0.186	-0.336		0.645709	0.591953	0.668264	0.615946	0.00237799	0.00207351	4.25e-08	2.11e-08
AT1G73830.1	AT1G73830.1:basic helix-loop-helix (bHLH) family protein, contains Pfam profile: PF00010 helix-loop-helix DNA-binding domain	-0.0387	-0.0311	-0.465	-0.759		0.423558	0.524118	0.706218	0.572671	4.64e-13	9.12e-13	1.32e-21	1.66e-21
AT1G18400.1	AT1G18400.1:basic helix-loop-helix (bHLH) family protein, contains Pfam profile: PF00010 helix-loop-helix DNA-binding domain	0.0398	-0.103	-0.311	-0.554		0.202667	0.512044	0.678867	0.107819	1.84e-07	5.34e-05	6.25e-16	2.08e-14
AT1G51700.1	AT1G51700.1:Dof-type zinc finger domain-containing protein (ADOF1), identical to cDNA adof1 mRNA for dof zinc finger protein, GI:3608260; contains Pfam profile PF02701: Dof domain, zinc finger	0.00944	-0.0678	-0.195	-0.308		0.5546	0.678867	0.677274	0.31266	0.00115597	0.0167507	4.82e-07	4.13e-08
AT1G68840.1	AT1G68840.1:DNA-binding protein RAV2 (RAV2) / AP2 domain-containing protein RAP2.8, identical to RAV2 GI:3868859 from (Arabidopsis thaliana), AP2 domain containing protein RAP2.8 (Arabidopsis thaliana) GI:2281641; contains Pfam profile: PF00847 AP2-domain	-0.0357	-0.214	-0.266	-0.68		0.173634	0.537133	8.75e-05	0.000252882	5.83e-06	2.02e-05	6.71e-20	3.25e-20
AT1G06160.1	AT1G06160.1:encodes a member of the ERF (ethylene response factor) subfamily B-3 of ERF/AP2 transcription factor family. The protein contains one AP2 domain. There are 18 members in this subfamily including ATERF-1, ATERF-2, AND ATERF-5.	-0.098	-0.162	-0.246	-0.448		0.0340795	0.145754	0.00996578	0.0102946	4.35e-05	2.17e-06	5.16e-12	1.34e-12
AT5G54610.1	AT5G54610.1:Induced in response to Salicylic acid. Belongs to the ankyrin repeat protein family.	-0.0596	-0.301	-0.396	-0.74		0.0209004	0.387516	6.42e-06	1.95e-05	3.41e-10	3.56e-13	2.07e-19	5.37e-20
AT4G39330.1	AT4G39330.1:mannitol dehydrogenase, putative, nearly identical to SP|P42734, probable mannitol dehydrogenase	-0.0488	0.0522	-0.129	-0.243		0.315916	0.440557	0.0480664	0.414269	0.0345275	0.168182	3.3e-05	3.07e-05
AT3G28740.1	AT3G28740.1:cytochrome P450 family protein, contains Pfam profile: PF00067 cytochrome P450	-0.171	0.114	-0.302	-0.369		0.0237821	0.00407357	0.134999	0.066543	3.61e-07	1.22e-06	1.33e-09	3.85e-10
AT5G65360.1	AT5G65360.1:histone H3, identical to histone H3 from Zea mays SP|P05203, Medicago sativa GI:166384, Encephalartos altensteinii SP|P08903, Pisum sativum SP|P02300; contains Pfam profile PF00125 Core histone H2A/H2B/H3/H4	-0.12	0.0233	-0.199	-0.244		0.0130394	0.0520866	0.639004	0.613545	0.000686651	0.000558517	3.08e-05	1.67e-05
AT5G59870.1	AT5G59870.1:histone H2A, putative, similar to histone H2A Petroselinum crispum SP|P19177, Lycopersicon esculentum SP|P25469, Zea mays SP|P40280; contains Pfam profile PF00125 Core histone H2A/H2B/H3/H4	-0.126	0.0023	-0.196	-0.259		0.011009	0.0403133	0.582046	0.702194	0.000831992	0.000419387	1.03e-05	1.95e-06
AT5G13180.1	AT5G13180.1:no apical meristem (NAM) family protein, contains Pfam PF02365: No apical meristem (NAM) domain; hypothetical protein SENU5, senescence up-regulated - Lycopersicon esculentum, EMBL:Z75524	-0.13	-0.0128	-0.223	-0.239		0.0257615	0.032554	0.682577	0.664297	0.000133765	8.75e-05	4.31e-05	9.37e-05
AT1G60590.1	AT1G60590.1:polygalacturonase, putative / pectinase, putative, similar to polygalacturonase PG1 (GI:5669846), PG2 (GI:5669848) from (Glycine max); contains PF00295: Glycosyl hydrolases family 28 (polygalacturonases)	-0.304	0.0447	-0.446	-0.424		0.000820499	0.0156429	0.544795	0.619973	3.5e-05	3.49e-05	5.55e-08	1.91e-06
AT1G10060.1	AT1G10060.1:branched-chain amino acid aminotransferase 1 / branched-chain amino acid transaminase 1 (BCAT1), nearly identical to SP|Q93Y32 Branched-chain amino acid aminotransferase 1, mitochondrial precursor (EC 2.6.1.42) (Atbcat-1) {Arabidopsis thaliana	-0.0145	0.0341	-0.245	-0.273		0.700312	0.658118	0.332013	0.550867	3.38e-05	0.000282383	4.21e-06	3.43e-05
AT3G27360.1	AT3G27360.1:histone H3, identical to histone H3 from Zea mays SP|P05203, Medicago sativa GI:166384, Encephalartos altensteinii SP|P08903, Pisum sativum SP|P02300; contains Pfam profile PF00125 Core histone H2A/H2B/H3/H4	-0.0551	0.0193	-0.255	-0.239		0.00259528	0.40078	0.466672	0.636757	1.47e-05	9.16e-08	5.26e-05	4.19e-07
AT5G55620.1	AT5G55620.1:expressed protein, similar to unknown protein (gb|AAF04428.1)	0.0296	0.109	-0.125	-0.283		0.70805	0.584829	0.491704	0.0939238	0.0493452	0.000814576	3.95e-06	1.9e-08
AT2G34720.1	AT2G34720.1:CCAAT-binding transcription factor (CBF-B/NF-YA) family protein, contains Pfam profile: PF02045 CCAAT-binding transcription factor (CBF-B/NF-YA) subunit B	0.0445	0.0594	-0.155	-0.309		0.253859	0.483533	0.247608	0.371162	0.0107092	0.0760123	2.78e-07	1.93e-05
AT1G69490.1	AT1G69490.1:no apical meristem (NAM) family protein, similar to N-term half of NAC domain protein NAM (Arabidopsis thaliana) GI:4325282	0.145	0.17	-0.353	-0.68		0.000547426	0.0204878	8.34e-05	0.00658074	8.82e-09	4.05e-07	1.09e-19	4.5e-19
AT1G06040.1	AT1G06040.1:zinc finger (B-box type) family protein / salt-tolerance protein (STO), identical to SP|Q96288 Salt-tolerance protein (Arabidopsis thaliana); contains Pfam profile PF00643: B-box zinc finger	0.049	0.0643	-0.271	-0.342		0.161858	0.438972	0.156515	0.322491	4.04e-06	2.56e-05	1.15e-08	9.32e-07
AT5G48880.1	AT5G48880.1:Encodes 3-ketoacyl-CoA thiolase	0.0289	0.00396	-0.18	-0.347		0.436635	0.590048	0.405813	0.697519	0.00341166	0.0105233	2.05e-08	6.69e-06
AT1G11210.1	AT1G11210.1:expressed protein, contains similarity to cotton fiber expressed protein 1 (Gossypium hirsutum) gi|3264828|gb|AAC33276	0.108	-0.014	-0.192	-0.483		0.441995	0.0839144	0.611219	0.659215	0.00110672	0.000933326	9.49e-14	4.86e-16
AT5G45820.1	AT5G45820.1:CBL-interacting protein kinase 20 (CIPK20), identical to CBL-interacting protein kinase 20 (Arabidopsis thaliana) gi|14486384|gb|AAK61493	0.331	0.163	-0.724	-0.613		2.12e-09	4.84e-08	0.00126598	0.00706761	7.91e-21	1.21e-20	1.21e-17	4.62e-17
AT1G75100.1	AT1G75100.1:Contains a J-domain at the C-terminus which is similar to the J-domain of auxilin, a clathrin-uncoating factor in cow, yeast and worm. Arabidopsis contains 6 other proteins similar to auxilin. Expressed in leaves and stems, but not in roots.	0.147	0.0919	-0.369	-0.359		0.00451676	0.0200938	0.116553	0.164213	4.27e-09	1.52e-08	6.13e-09	4.42e-08
AT1G66330.1	AT1G66330.1:senescence-associated family protein, similar to senescence-associated protein (GI:12836895) (Ipomoea batatas)	0.111	0.117	-0.353	-0.264		0.0108237	0.076442	0.00243551	0.0590536	5.16e-09	1.58e-07	7.3e-06	3.21e-06
AT3G12320.1	AT3G12320.1:expressed protein	0.127	0.124	-0.413	-0.329		0.104013	0.0970068	0.324598	0.0943348	1.19e-09	3.1e-11	3.09e-07	8.61e-07
AT5G54490.1	AT5G54490.1:calcium-binding EF-hand protein, putative, similar to EF-hand Ca2+-binding protein CCD1 (Triticum aestivum) GI:9255753; contains INTERPRO:IPR002048 calcium-binding EF-hand domain	0.191	0.128	-0.417	-0.471		0.0104089	0.00132578	0.0269159	0.0403133	2.62e-11	9.46e-13	1.08e-12	1.23e-13
AT1G71030.1	AT1G71030.1:Encodes a putative myb family transcription factor. In contrast to most other myb-like proteins its myb domain consists of a single repeat. A proline-rich region potentially involved in transactivation is found in the C-terminal part of the	0.217	0.19	-0.49	-0.601		4.26e-07	0.000212311	0.000287853	0.00127148	6.19e-14	9.67e-15	1.31e-17	2.88e-16
AT1G72940.1	AT1G72940.1:disease resistance protein (TIR-NBS class), putative, domain signature TIR-NBS exists, suggestive of a disease resistance protein.	0.165	0.0885	-0.273	-0.212		0.0119543	0.00609177	0.0518368	0.174963	3.9e-06	6.45e-06	0.000341403	0.00020171
AT2G28720.1	AT2G28720.1:histone H2B, putative, strong similarity to histone H2B Arabidopsis thaliana GI:2407802, Gossypium hirsutum SP|O22582; contains Pfam profile PF00125 Core histone H2A/H2B/H3/H4	0.139	0.0923	-0.258	-0.158		0.156177	0.022914	0.126005	0.149682	1.11e-05	8.1e-06	0.0087108	0.000171231
AT3G44990.1	AT3G44990.1:xyloglucan:xyloglucosyl transferase, putative / xyloglucan endotransglycosylase, putative / endo-xyloglucan transferase, putative	-0.126	0.0813	0.197	-0.856		0.0216947	0.0449032	0.037861	0.218552	0.000826367	4.3e-05	1.08e-23	1.54e-21
AT3G23810.1	AT3G23810.1:adenosylhomocysteinase, putative / S-adenosyl-L-homocysteine hydrolase, putative / AdoHcyase, putative, strong similarity to SP|P50248|SAHH_TOBAC Adenosylhomocysteinase (EC 3.3.1.1) (S-adenosyl-L-homocysteine hydrolase) (AdoHcyase) {Nicotiana	-0.023	0.088	0.0686	-0.311		0.602649	0.616334	0.066543	0.169631	0.292005	0.0597598	1.62e-07	3.76e-05
AT2G36470.1	AT2G36470.1:expressed protein	0.0113	0.00289	-0.0331	-0.246		0.415205	0.671241	0.396403	0.70054	0.55721	0.379256	3.37e-05	2.49e-05
AT4G18480.1	AT4G18480.1:magnesium-chelatase subunit chlI, chloroplast / Mg-protoporphyrin IX chelatase (CHLI) (CS) (CH42), identical to SP|P161127 Magnesium-chelatase subunit chlI, chloroplast precursor (Mg-protoporphyrin IX chelatase) (Protein CS/CH-42) {Arabidopsis	0.0925	0.157	-0.0271	-1.87		0.0422385	0.145926	0.000750969	0.00840889	0.591953	0.562214	3.9e-30	3.9e-30
AT4G26080.1	AT4G26080.1:protein phosphatase 2C ABI1 / PP2C ABI1 / abscisic acid-insensitive 1 (ABI1), nearly identical to SP|P49597 Protein phosphatase 2C ABI1 (EC 3.1.3.16) (PP2C) (Abscisic acid- insensitive 1) {Arabidopsis thaliana}	0.0644	0.036	-0.0262	-0.405		0.169489	0.322491	0.295538	0.536564	0.597748	0.696859	6.02e-11	1.07e-10
AT5G45100.1	AT5G45100.1:expressed protein	-0.0634	-0.0231	-0.0484	-0.246		0.0828596	0.333001	0.709674	0.616334	0.445057	0.171112	2.97e-05	1.05e-07
AT5G02890.1	AT5G02890.1:transferase family protein, contains Pfam profile PF02458: Transferase family	-0.12	-0.028	-0.0733	-0.346		0.0134612	0.0869326	0.646802	0.598687	0.290828	0.0811215	5.3e-08	1.86e-08
AT5G67280.1	AT5G67280.1:leucine-rich repeat transmembrane protein kinase, putative	-0.0663	0.0431	-0.0533	-0.337		0.404981	0.318154	0.471633	0.488892	0.418562	0.648788	2.73e-08	7.25e-06
AT1G69530.1	AT1G69530.1:expansin, putative (EXP1), identical to expansin (At-EXP1) (Arabidopsis thaliana) GI:1041702; alpha-expansin gene family, PMID:11641069	-0.123	0.0137	-0.104	-0.499		0.0268606	0.0456746	0.391108	0.660624	0.097432	0.370247	2.67e-14	7.85e-13
AT1G78580.1	AT1G78580.1:alpha, alpha-trehalose-phosphate synthase, UDP-forming, putative / trehalose-6-phosphate synthase, putative / UDP-glucose-glucosephosphate glucosyltransferase, putative, similar to trehalose-6-phosphate synthase SL-TPS/P (Selaginella lepidophy	-0.0311	0.0229	-0.0236	-0.311		0.145419	0.585278	0.643354	0.62386	0.628148	0.656103	1.82e-06	1.95e-05
AT3G47380.1	AT3G47380.1:invertase/pectin methylesterase inhibitor family protein, low similarity to SP|Q42534 Pectinesterase 2 precursor (EC 3.1.1.11) (Pectin methylesterase 2) (PE 2) {Arabidopsis thaliana}; contains Pfam profile PF04043: Plant invertase/pectin methy	-0.0287	-0.0416	-0.0882	-0.357		0.260064	0.609314	0.548695	0.533742	0.225731	0.565334	2.24e-07	1.35e-05
AT2G22590.1	AT2G22590.1:glycosyltransferase family protein, contains Pfam profile: PF00201 UDP-glucoronosyl and UDP-glucosyl transferase	-0.0244	0.00252	-0.101	-0.306		0.475993	0.615556	0.685217	0.70194	0.117521	0.0200349	5.81e-07	1.16e-10
AT1G09530.1	AT1G09530.1:phytochrome interacting factor 3 (PIF3), identical to phytochrome interacting factor 3 (PIF3) GI:3929585 from (Arabidopsis thaliana)	0.0274	-0.0291	-0.0896	-0.342		0.0546056	0.592781	0.500728	0.581663	0.164997	0.679107	1.63e-08	6.76e-05
AT3G18070.1	AT3G18070.1:glycosyl hydrolase family 1 protein, contains Pfam PF00232 : Glycosyl hydrolase family 1 domain; TIGRFAM TIGR01233: 6-phospho-beta-galactosidase; similar to beta-mannosidase enzyme (GI:17226270) (Lycopersicon esculentum)	-0.0623	-0.0543	-0.167	-0.344		0.0134612	0.46598	0.282422	0.475214	0.0248074	0.00905339	8.03e-07	4.81e-06
AT5G25350.1	AT5G25350.1:F-box family protein, contains Pfam PF00646: F-box domain and Pfam PF00560: Leucine Rich Repeat (6 copies); similar to F-box protein FBL6 (GI:4432860) (Homo sapiens)	-0.057	-0.0296	-0.113	-0.318		0.343409	0.385625	0.694068	0.580229	0.0730408	0.0628147	1.27e-07	8.04e-10
AT2G40080.1	AT2G40080.1:expressed protein	-0.0679	-0.027	-0.0792	-0.245		0.215704	0.295538	0.639365	0.592781	0.218552	0.319244	2.78e-05	1.19e-06
AT3G18000.1	AT3G18000.1:phosphoethanolamine N-methyltransferase 1 / PEAMT 1 (NMT1), identical to Phosphoethanolamine N-methyltransferase 1 (EC 2.1.1.103) (PEAMT 1) (AtNMT1) (SP:Q9FR44){Arabidopsis thaliana}; strong similarity to phosphoethanolamine N-methyltransferas	-0.126	-0.118	-0.0397	-0.443		0.596061	0.0394951	0.385625	0.0561126	0.509541	0.666431	2.45e-12	1.04e-11
AT2G22190.1	AT2G22190.1:similar to trehalose-6-phosphate phosphatase, putative [Arabidopsis thaliana] (TAIR:At4g39770.1); similar to putative trehalose-phosphatase [Oryza sativa (japonica cultivar-group)] (GB:XP_482349.1); contains InterPro domain Trehalose-phosphata	-0.0609	-0.0921	-0.0372	-0.367		0.27635	0.394616	0.555839	0.188998	0.532527	0.671438	1.14e-08	9.12e-09
AT1G23410.1	AT1G23410.1:ubiquitin extension protein, putative / 40S ribosomal protein S27A (RPS27aA), strong similarity to ubiquitin extension protein (UBQ5) GB:AAA32906 GI:166934 from (Arabidopsis thaliana)	-0.165	0.0525	-0.101	-0.317		0.00121651	0.00790411	0.566716	0.431852	0.113705	0.215704	5.4e-07	8.09e-07
AT4G27560.1	AT4G27560.1:glycosyltransferase family protein, contains Pfam profile: PF00201 UDP-glucoronosyl and UDP-glucosyl transferase	0.178	0.0419	0.107	-0.375		0.00442447	0.00533677	0.302415	0.52279	0.0982395	0.00231299	1.15e-08	8.6e-06
AT1G49660.1	AT1G49660.1:expressed protein	0.113	0.0983	0.0249	-0.274		0.00763035	0.0704689	0.00863884	0.121621	0.605418	0.635088	3.36e-06	1.26e-07
AT5G37600.1	AT5G37600.1:glutamine synthetase, putative, similar to glutamine synthetase, cytosolic isozyme (Glutamate-- ammonia ligase, GS1) (Lotus japonicus) SWISS-PROT:Q42899	0.169	0.211	0.138	-0.286		3.73e-06	0.00442033	9.79e-07	0.000325997	0.0225744	9.53e-05	1.32e-06	5.79e-06
AT3G55120.1	AT3G55120.1:chalcone-flavanone isomerase / chalcone isomerase (CHI), identical to SP|P41088	0.0452	0.196	0.154	-0.247		0.574914	0.490356	0.00580304	0.00148458	0.0116663	0.000950647	6.07e-05	3.04e-05
AT5G02270.1	AT5G02270.1:ABC transporter family protein, NBD-like protein POP, Arabidopsis thaliana, EMBL:AF127664	0.0767	0.159	0.156	-0.343		0.209944	0.236774	0.00445673	0.00786473	0.00889861	0.00142637	1.25e-08	1.37e-08
AT5G64170.1	AT5G64170.1:dentin sialophosphoprotein-related, contains weak similarity to Swiss-Prot:Q9NZW4 dentin sialophosphoprotein precursor (Homo sapiens)	0.156	0.211	-0.177	-0.363		0.0211304	0.0111511	0.0342663	0.000469393	0.0030938	1.53e-05	2.67e-09	4.8e-12
AT5G39610.1	AT5G39610.1:Encodes a transcription factor. This gene is upregulated in response to salt stress in wildtype as well as NTHK1 transgenic lines although in the latter case the induction was drastically reduced. It was also upregulated by ABA, ACC and NAA tr	0.3	0.287	-0.169	-0.531		0.000715693	4.57e-07	5.93e-06	1.32e-06	0.00455524	0.000132263	2.13e-15	7.26e-19
AT3G15354.1	AT3G15354.1:WD-40 repeat family protein / phytochrome A-related, contains 7 WD-40 repeats (PF00400); phytochrome A supressor spa1 (GI:4809171) (Arabidopsis thaliana)	0.154	0.218	-0.0765	-0.341		0.0826306	0.0213818	0.012466	0.00106758	0.265272	0.305777	1.06e-07	1.12e-05
AT3G25500.1	AT3G25500.1:formin homology 2 domain-containing protein / FH2 domain-containing protein, contains formin homology 2 domain, Pfam:PF02181	0.187	0.0651	-0.0416	-0.252		0.0828596	0.00151163	0.524682	0.317014	0.495724	0.473066	1.72e-05	7.13e-06
AT5G47220.1	AT5G47220.1:Encodes a member of the ERF (ethylene response factor) subfamily B-3 of ERF/AP2 transcription factor family (ATERF-2). The protein contains one AP2 domain. Functions as activator of GCC box謀ependent transcription. Positive regulator of JA-resp	0.365	0.188	-0.0811	-0.487		9.1e-10	2.03e-09	3.1e-06	0.00161692	0.209944	0.657157	8.37e-14	5.35e-11
AT4G11280.1	AT4G11280.1:1-aminocyclopropane-1-carboxylate synthase 6 / ACC synthase 6 (ACS6), identical to GI:3746125	0.241	0.207	-0.0231	-0.404		1.91e-05	4.81e-05	0.000292637	0.000507438	0.615946	0.684691	7.74e-11	2.45e-08
AT4G15550.1	AT4G15550.1:UDP-glucose:indole-3-acetate beta-D-glucosyltransferase (IAGLU), identical to UDP-glucose:indole-3-acetate beta-D-glucosyltransferase (iaglu) GI:2149126 from (Arabidopsis thaliana)	0.282	0.432	0.0307	-0.559		1.64e-06	1.8e-06	2.83e-11	7.61e-12	0.570607	0.404981	2.69e-16	4.6e-16
AT3G62910.1	AT3G62910.1:peptide chain release factor, putative, similar to peptide chain release factor 1 (Escherichia coli) GI:147567; contains Pfam profiles PF00472: Peptidyl-tRNA hydrolase domain, PF03462: PCRF domain	0.128	-0.528	-0.0153	-0.000705		0.00981502	0.0362172	2.59e-16	3.43e-15	0.654053	0.706699	0.707728	0.500119
AT5G59550.1	AT5G59550.1:zinc finger (C3HC4-type RING finger) family protein, contains Pfam domain, PF00097: Zinc finger, C3HC4 type (RING finger)	0.0273	-0.377	-0.0626	-0.0825		0.610413	0.596406	1.1e-07	1.15e-09	0.347508	0.641328	0.211458	0.430266
AT5G14180.1	AT5G14180.1:lipase family protein, similar to SP|Q64194 Lysosomal acid lipase/cholesteryl ester hydrolase precursor (EC 3.1.1.13) {Rattus norvegicus}; contains Pfam profile PF04083: ab-hydrolase associated lipase region	0.108	0.0895	-0.384	0.473		0.46598	0.0862799	0.662662	0.162166	3.98e-10	8.72e-14	1.97e-13	1.45e-09
AT5G08410.1	AT5G08410.1:ferredoxin-thioredoxin reductase, putative, similar to ferredoxin-thioredoxin reductase, variable chain (FTR-V, Ferredoxin- thioredoxin reductase subunit A, FTR-A) (Zea mays) SWISS-PROT:P80680	-0.031	0.117	-0.187	0.269		0.275101	0.568115	0.258815	0.0586005	0.00151609	0.000894031	4.58e-06	6.18e-06
AT5G64040.1	AT5G64040.1:photosystem I reaction center subunit PSI-N, chloroplast, putative / PSI-N, putative (PSAN), SP:P49107; Plant Physiol. 109 (3), 1126 (1995); similar to SP|P31093 Photosystem I reaction centre subunit N, chloroplast precursor (PSI- N) {Hordeum	-0.0303	0.173	-0.322	0.259		0.65744	0.572086	0.153022	0.00346725	6.31e-08	7.94e-11	9.6e-06	0.000814576
AT4G12830.1	AT4G12830.1:hydrolase, alpha/beta fold family protein, low similarity to haloalkane dehalogenase from (Mycobacterium avium subsp. avium) GI:14422311, (Pseudomonas pavonaceae) GI:6689030; contains Pfam profile PF00561: hydrolase, alpha/beta fold family	0.0509	0.22	-0.29	0.227		0.619077	0.477368	0.00116703	0.000756281	8.05e-06	9.91e-06	0.000252194	0.0018602
AT5G56870.1	AT5G56870.1:beta-galactosidase, putative / lactase, putative, similar to beta-galactosidase precursor GI:3869280 from (Carica papaya)	-0.0722	-0.132	-0.232	0.255		0.407513	0.265272	0.00810318	0.0300249	7.23e-05	4.94e-05	1.31e-05	3.46e-05
AT1G21400.1	AT1G21400.1:2-oxoisovalerate dehydrogenase, putative / 3-methyl-2-oxobutanoate dehydrogenase, putative / branched-chain alpha-keto acid dehydrogenase E1 alpha subunit, putative, similar to branched-chain alpha-keto acid dehydrogenase E1-alpha subunit (Gal	-0.0113	-0.0904	-0.234	0.226		0.681053	0.67052	0.111772	0.156354	6.53e-05	9.37e-05	0.000108997	0.000217274
AT4G35770.1	AT4G35770.1:transcripts are differentially regulated at the level of mRNA stability at different times of day. mRNAs are targets of the mRNA degradation pathway mediated by the downstream (DST) instability determinant.	-0.0993	-0.129	-0.501	0.509		0.0329341	0.115403	0.000381258	0.0351009	2.05e-14	3.18e-15	1.1e-14	1.43e-13
AT5G25280.1	AT5G25280.1:serine-rich protein-related, contains some similarity to serine-rich proteins	-0.132	-0.0878	-0.292	0.21		0.0397649	0.0300249	0.433409	0.17026	7.46e-07	8.61e-06	0.000344683	0.000419875
AT5G48850.1	AT5G48850.1:male sterility MS5 family protein, similar to male sterility MS5 (Arabidopsis thaliana) GI:3859112; contains Pfam profile PF00515 TPR Domain	-0.208	-0.25	-0.523	0.429		0.00164322	0.00142111	0.115403	0.000326598	6.22e-11	2.7e-12	2.82e-11	1.28e-12
AT5G37770.1	AT5G37770.1:touch-responsive protein / calmodulin-related protein 2, touch-induced (TCH2), identical to calmodulin-related protein 2,touch-induced SP:P25070 from (Arabidopsis thaliana)	-0.033	-0.194	-0.246	0.182		0.252743	0.559185	0.0158481	0.00103987	2.84e-05	9.28e-07	0.00243072	0.467399
AT3G62950.1	AT3G62950.1:glutaredoxin family protein, contains INTERPRO Domain IPR002109, Glutaredoxin (thioltransferase)	-0.122	0.017	-0.295	0.14		0.0114824	0.107819	0.62743	0.653184	7.94e-05	3.39e-07	0.0501214	0.319244
AT5G56100.1	AT5G56100.1:glycine-rich protein / oleosin, contains Pfam PF01277: Oleosin domain	-0.0937	-0.0277	-0.412	0.256		0.114465	0.146272	0.615167	0.589271	5.26e-11	1.35e-09	1.52e-05	1.42e-05
AT1G50460.1	AT1G50460.1:hexokinase, putative, similar to hexokinase 1 (Spinacia oleracea) Swiss-Prot:Q9SEK3	-0.221	-0.0958	-0.353	0.119		0.00313544	0.00017475	0.376395	0.132084	5.61e-09	5.23e-10	0.0541058	0.198513
AT4G21990.1	AT4G21990.1:5'-adenylylsulfate reductase (APR3) / PAPS reductase homolog (PRH26), identical to 5'-adenylylsulfate reductase (Arabidopsis thaliana) GI:2738760; identical to cDNA PAPS reductase homolog (PRH26) GI:1710113	-0.185	-0.0665	-0.335	0.133		0.00174179	0.00171513	0.292005	0.308036	2.34e-08	6.41e-07	0.0287957	0.00130363
AT4G03280.1	AT4G03280.1:cytochrome B6-F complex iron-sulfur subunit, chloroplast / Rieske iron-sulfur protein / plastoquinol-plastocyanin reductase (petC), identical to gi:9843639; identical to cDNA rieske iron-sulfur protein precursor (petC) GI:5725449	-0.118	-0.0461	-0.236	0.105		0.172	0.055112	0.361473	0.461778	5.6e-05	1.64e-05	0.0943348	0.0614573
AT5G22920.1	AT5G22920.1:zinc finger (C3HC4-type RING finger) family protein, contains Pfam profiles:PF05495 CHY zinc finger, PF00097 zinc finger, C3HC4 type (RING finger)	-0.18	-0.107	-0.283	0.139		0.000145011	0.00230324	0.016656	0.0873867	1.45e-06	1.19e-06	0.0214123	0.0684244
AT2G20670.1	AT2G20670.1:expressed protein, contains Pfam profile PF04720: Protein of unknown function (DUF506)	-0.205	-0.242	-0.411	0.197		0.000178335	0.000469989	1.08e-05	3.41e-05	3.54e-11	1.93e-11	0.000797333	0.00533677
AT4G23070.1	AT4G23070.1:rhomboid family protein, contains PFAM domain PF01694, Rhomboid family	-0.171	-0.288	-0.389	0.166		1.74e-05	0.00874768	9.26e-08	4.46e-06	1.21e-08	6.21e-12	0.0182565	0.00836876
AT2G46220.1	AT2G46220.1:expressed protein	-0.2	-0.181	-0.281	0.189		1.84e-07	0.000661041	1.69e-07	0.00211773	1.74e-06	1.74e-11	0.00134729	0.547031
AT5G59170.1	AT5G59170.1:proline-rich family protein, contains proline-rich extensin domains, INTERPRO:IPR002965	-0.0727	-0.121	-0.248	0.0552		0.0614573	0.267716	0.106053	0.0518368	3.15e-05	4.87e-06	0.39372	0.566716
AT1G09500.1	AT1G09500.1:similar to Eucalyptus gunnii alcohol dehydrogenase of unknown physiological function (GI:1143445), Vigna unguiculata (gi:1854445), NOT a cinnamyl-alcohol dehydrogenase	-0.129	-0.331	-0.792	0.216		0.0456746	0.141178	3.38e-05	1.06e-06	1.89e-20	1.21e-21	0.000527869	0.00153754
AT3G44870.1	AT3G44870.1:S-adenosyl-L-methionine:carboxyl methyltransferase family protein, similar to defense-related protein cjs1 (Brassica carinata)(GI:14009292)(Mol Plant Pathol (2001) 2(3):159-169)	-0.18	-0.229	-0.631	0.257		0.0373307	0.0054633	0.000773724	0.000577974	1.1e-15	2.86e-17	4.62e-05	6.37e-06
AT3G44860.1	AT3G44860.1:S-adenosyl-L-methionine:carboxyl methyltransferase family protein, similar to defense-related protein cjs1 (Brassica carinata)(GI:14009292)(Mol Plant Pathol (2001) 2(3):159-169)	-0.156	-0.189	-0.422	0.19		0.605418	0.11617	0.292005	0.0674861	1.01e-05	3.37e-05	0.0209004	0.0128958
AT2G02710.1	AT2G02710.1:PAC motif-containing protein, similar to nonphototropic hypocotyl 1 (Zea mays) GI:2687358; contains Pfam profile PF00785: PAC motif	-0.0803	-0.115	-0.246	0.112		0.0795787	0.214269	0.0280549	0.0644598	2.77e-05	4.43e-06	0.0730408	0.351606
AT3G28500.1	AT3G28500.1:60S acidic ribosomal protein P2 (RPP2C), similar to acidic ribosomal protein P2b (rpp2b) GB:U62753 GI:2431770 from (Zea mays)	-0.111	-0.0878	-0.26	0.103		0.539271	0.136608	0.686042	0.209944	1.82e-05	1.03e-06	0.115781	0.0513521
AT3G51730.1	AT3G51730.1:saposin B domain-containing protein, contains Pfam profiles: PF00026 eukaryotic aspartyl protease, PF03489 surfactant protein B, PF05184 saposin-like type B, region 1	-0.111	-0.0841	-0.244	0.0978		0.408307	0.0775536	0.313776	0.192818	3.37e-05	3.47e-05	0.122578	0.382928
AT3G30180.1	AT3G30180.1:Encodes a cytochrome p450 enzyme that catalyzes the last reaction in the production of brassinolide. It is capable of converting 6-deoxocastasterone into castasterone, a C-6 oxidation, as well as the further conversion of castasterone into br	-0.196	-0.152	-0.444	0.237		0.687847	0.00294903	0.573161	0.0279947	9.49e-11	1.49e-07	0.000107513	4.74e-08
AT5G44420.1	AT5G44420.1:plant defensin protein, putative (PDF1.2a), plant defensin protein family member, personal communication, Bart Thomma (Bart.Thomma@agr.kuleuven.ac.be); similar to antifungal protein 1 preprotein (Raphanus sativus) gi|609322|gb|AAA69541	-0.111	-0.12	-0.419	0.127		0.00466571	0.0817845	2.57e-05	0.0548562	2.91e-11	8.86e-18	0.0408678	0.619973
AT1G09490.1	AT1G09490.1:similar to Eucalyptus gunnii alcohol dehydrogenase of unknown physiological function (GI:1143445), Vigna unguiculata (gi:1854445), NOT a cinnamyl-alcohol dehydrogenase; Location of EST gb:H37170, gb:H77227 and gb:AA605565	-0.0368	-0.0458	-0.234	0.0509		0.346586	0.531954	0.690812	0.465254	6.69e-05	2.12e-05	0.426112	0.674827
AT1G31170.1	AT1G31170.1:parB-like nuclease domain-containing protein, contains Pfam profile PF02195: ParB-like nuclease domain	-0.0125	-0.0454	-0.229	0.042		0.008138	0.665968	0.00354956	0.468118	9.37e-05	2.04e-10	0.493755	0.0798023
AT1G10500.1	AT1G10500.1:Involved in chloroplast Fe-S cluster assembly. Located in the chloroplast stroma. Expressed preferentially in green tissues.	-0.0282	-0.0328	-0.258	0.0127		0.693213	0.586672	0.590048	0.557622	1.05e-05	4.56e-05	0.664884	0.638132
AT3G11110.1	AT3G11110.1:zinc finger (C3HC4-type RING finger) family protein, contains Pfam profile: PF00097 Zinc finger, C3HC4 type (RING finger)	-0.0315	-0.132	-0.427	0.146		0.114276	0.577206	0.00310262	0.0400452	8.01e-10	5.82e-12	0.0285688	0.0370483
AT3G26280.1	AT3G26280.1:cytochrome P450 family protein, identical to cytochrome P450 monooxygenase (CYP71B4) GB:D78603 (Arabidopsis thaliana) (Plant Mol. Biol. 37 (1), 39-52 (1998))	0.0113	-0.0825	-0.387	0.128		0.634004	0.67052	0.151668	0.200372	2.79e-10	2.75e-10	0.0356642	0.0164235
AT3G26270.1	AT3G26270.1:cytochrome P450 71B25, putative (CYP71B25), identical to Cytochrome P450 71B25 (SP:Q9LTL2) (Arabidopsis thaliana); contains Pfam profile: PF00067 cytochrome P450	0.0135	-0.168	-0.415	0.133		0.431852	0.665968	0.352607	0.00825385	7.34e-11	1.25e-08	0.0345256	0.0443697
AT1G04430.1	AT1G04430.1:dehydration-responsive protein-related, similar to early-responsive to dehydration stress ERD3 protein (Arabidopsis thaliana) GI:15320410; contains Pfam profile PF03141: Putative methyltransferase	-0.199	-0.312	0.0809	0.119		2.36e-05	0.000715693	1.31e-07	1.57e-07	0.211458	0.350636	0.0538579	0.0649367
AT1G67860.1	AT1G67860.1:expressed protein	-0.25	-0.344	0.0592	0.104		1.65e-08	2.01e-05	8.14e-15	1.06e-08	0.361473	0.129523	0.0980414	0.529346
AT2G02960.1	AT2G02960.1:zinc finger (C3HC4-type RING finger) family protein, contains Pfam profile PF00097: Zinc finger, C3HC4 type (RING finger); contains PROSITE PS00190: Cytochrome c family heme-binding site signature	-0.17	-0.283	0.0692	0.0354		0.00015172	0.0104089	1.61e-05	6.23e-06	0.311536	0.691511	0.555839	0.260064
AT5G60700.1	AT5G60700.1:glycosyltransferase family protein 2, contains Pfam profile PF00535: glycosyl transferase, group 2 family protein	-0.165	-0.276	0.0613	0.002		0.00115597	0.0319529	4.74e-05	2.96e-05	0.456604	0.336111	0.704174	0.657602
AT1G19530.1	AT1G19530.1:expressed protein	-0.318	-0.199	0.138	0.155		3.17e-13	9.11e-08	6.9e-08	0.000686651	0.0229436	0.294362	0.00943797	0.408307
AT1G80830.1	AT1G80830.1:NRAMP metal ion transporter 1 (NRAMP1), identical to NRAMP1 protein (Arabidopsis thaliana) gi|7108911|gb|AAF36535; member of the natural resistance-associated macrophage protein (NRAMP) metal transporter family, PMID:11500563	-0.25	-0.108	0.177	-0.0689		7.86e-06	2.04e-05	0.0100452	0.0852086	0.00272666	0.019784	0.289664	0.0558618
AT3G52720.1	AT3G52720.1:carbonic anhydrase family protein, low similarity to storage protein (dioscorin) (Dioscorea cayenensis) GI:433463; contains Pfam profile PF00194: Eukaryotic-type carbonic anhydrase	-0.253	-0.181	0.185	-0.045		1.31e-10	3.82e-05	8.68e-05	0.0030938	0.0018966	0.0454098	0.476671	0.0930876
AT2G14900.1	AT2G14900.1:gibberellin-regulated family protein, similar to SP|P46690 Gibberellin-regulated protein 4 precursor {Arabidopsis thaliana} GASA4; contains Pfam profile PF02704: Gibberellin regulated protein	-0.277	-0.229	0.14	-0.0894		2.55e-06	2.92e-06	1.17e-05	9.91e-05	0.0211646	0.0224209	0.165164	0.0232228
AT4G00360.1	AT4G00360.1:cytochrome P450, putative	-0.227	-0.269	0.118	-0.0575		0.00018763	0.000109769	3.13e-05	4.53e-06	0.0566202	0.0155429	0.374642	0.611219
AT5G23010.1	AT5G23010.1:2-isopropylmalate synthase 3 (IMS3), identical to 2-isopropylmalate synthase (IMS3) (Arabidopsis thaliana) GI:15983745; identical to cDNA 2-isopropylmalate synthase (IMS3) GI:15983744	-0.236	-0.292	0.184	-0.107		0.0169562	5.6e-05	4.47e-05	7.69e-07	0.00182556	0.00124358	0.0878049	0.0988302
AT5G66210.1	AT5G66210.1:calcium-dependent protein kinase family protein / CDPK family protein, contains Pfam domains, PF00069: Protein kinase domain and PF00036: EF hand	-1.18	-0.248	-0.0157	0.0928		2.1e-27	4.65e-27	0.00129289	2.49e-05	0.652602	0.352607	0.150839	0.0353867
AT2G01110.1	AT2G01110.1:thylakoid membrane formation protein / cpTatC (APG2), identical to thylakoid membrane formation protein (cpTatC) GI:15004994 from (Arabidopsis thaliana); contains Pfam profile PF00902: MttB family; identical to cDNA apg2 for cpTatC GI:1500499	-0.999	0.0688	0.0406	0.0589		4.89e-27	4.47e-26	0.00442033	0.289664	0.502715	0.00310262	0.36247	0.0900654
AT2G18980.1	AT2G18980.1:peroxidase, putative, identical to peroxidase ATP22a (Arabidopsis thaliana) gi|1620369|emb|CAA70034	-0.545	-0.289	0.148	-0.198		1.92e-13	5.41e-15	9.84e-05	2.81e-06	0.0146536	0.0083315	0.00112358	0.0032364
AT3G16460.1	AT3G16460.1:jacalin lectin family protein, contains Pfam profile: PF01419 jacalin-like lectin domain; similar to myrosinase binding protein (Brassica napus) GI:1711296, GI:1655824, myrosinase-binding protein homolog (Arabidopsis thaliana) GI:2997767; cont	-0.292	-0.169	0.0494	-0.0921		1.02e-07	7.57e-07	0.000198829	0.0042646	0.435766	0.636386	0.147686	0.0630525
AT5G07080.1	AT5G07080.1:transferase family protein, similar to 10-deacetylbaccatin III-10-O-acetyl transferase - Taxus cuspidata, AF193765, EMBL:AF193765; contains Pfam transferase family domain PF00248	-0.353	-0.227	0.0421	-0.128		5.43e-08	1.81e-06	7.61e-07	0.000499966	0.586672	0.326778	0.0867357	0.00867385
AT3G54040.1	AT3G54040.1:photoassimilate-responsive protein-related, contains weak similarity to mRNA inducible by sucrose and salicylic acid expressed in sugar-accumulating tobacco plants (GI:871487) (Nicotiana tabacum)	-0.439	-0.252	0.0631	-		1.74e-12	3.53e-12	0.000283739	1.81e-05	0.330895	0.110407
AT5G54270.1	AT5G54270.1:chlorophyll A-B binding protein / LHCII type III (LHCB3), identical to Lhcb3 protein (Arabidopsis thaliana) GI:4741952; contains Pfam profile PF00504: Chlorophyll A-B binding protein	-0.508	-0.296	-	-0.173		4.19e-13	1.18e-14	7.89e-07	5.16e-07			0.00337014	0.0310149
AT2G36120.1	AT2G36120.1:pseudogene, glycine-rich protein	-0.463	-0.289	0.0647	-0.221		1.6e-18	4.59e-13	9.71e-12	9.37e-07	0.319244	0.0231309	0.000158995	2.21e-13
AT3G59480.1	AT3G59480.1:pfkB-type carbohydrate kinase family protein, contains Pfam profile: PF00294 pfkB family carbohydrate kinase	-0.322	-0.256	0.0494	-0.106		1.48e-06	7.03e-05	0.00836876	0.00145317	0.505197	0.221468	0.195035	0.143125
AT4G00670.1	AT4G00670.1:similar to DNA-binding protein, putative [Arabidopsis thaliana] (TAIR:At2g45820.1); similar to OSJNBb0039L24.13 [Oryza sativa (japonica cultivar-group)] (GB:XP_473296.1); contains InterPro domain Remorin, C-terminal region (InterPro:IPR005516)	-0.379	-0.281	0.0595	-0.142		4.7e-06	3.58e-05	0.00277989	0.00133136	0.430266	0.684496	0.0939238	0.171435
AT3G19820.1	AT3G19820.1:cell elongation protein / DWARF1 / DIMINUTO (DIM), identical to GB:S71189 (SP|Q39085) from (Arabidopsis thaliana); contains Pfam FAD binding domain PF01565	-0.287	-0.203	-0.0268	-0.0898		6.59e-06	1.13e-06	0.000972651	0.000538907	0.594048	0.688853	0.1592	0.172335
AT5G48940.1	AT5G48940.1:leucine-rich repeat transmembrane protein kinase, putative	-0.512	-0.41	-0.0117	-0.211		2.49e-09	2.53e-05	0.000308254	0.00248376	0.681486	0.688673	0.0184819	0.00170048
AT5G44610.1	AT5G44610.1:DREPP plasma membrane polypeptide-related, contains Pfam profile: PF05558 DREPP plasma membrane polypeptide	-0.243	-0.137	0.0195	-0.0318		3.6e-05	4.58e-05	0.0718825	0.0264405	0.634859	0.615167	0.565334	0.303569
AT4G17030.1	AT4G17030.1:expansin-related, identical to SWISS-PROT:O23547 expansin-related protein 1 precursor (At-EXPR1)(Arabidopsis thaliana); related to expansins, http://www.bio.psu.edu/expansins/	-0.448	-0.452	0.099	-0.253		5.14e-11	3.77e-09	1.41e-05	1.4e-08	0.197491	0.300166	0.000559144	3.38e-05
AT3G19710.1	AT3G19710.1:branched-chain amino acid aminotransferase, putative / branched-chain amino acid transaminase, putative (BCAT4), similar to branched-chain amino acid transaminase 6 (Arabidopsis thaliana) GI:13810195; contains Pfam profile: PF01063 aminotransf	-0.316	-0.307	0.0755	-0.117		3.02e-07	1.08e-07	4.94e-05	2.1e-07	0.243521	0.0205561	0.0580994	0.243521
AT4G15093.1	AT4G15093.1:catalytic LigB subunit of aromatic ring-opening dioxygenase family, contains Pfam PF02900: Catalytic LigB subunit of aromatic ring-opening dioxygenase	-0.302	-0.215	0.0906	-0.177		1.01e-06	2.19e-06	0.00407357	0.000916338	0.164368	0.668264	0.00483247	0.000466978
AT1G11580.1	AT1G11580.1:pectin methylesterase, putative, similar to pectin methylesterase GI:1617583 from (Lycopersicon esculentum)	-0.524	-0.351	0.236	-0.304		2.51e-12	3.66e-15	6.5e-06	5.75e-09	5.31e-05	6.05e-07	2.78e-07	1.4e-05
AT1G45258.1	AT1G45258.1:	-0.393	-0.228	0.133	-0.228		5.8e-10	1.58e-10	0.000341403	9.37e-05	0.0282369	0.0173258	0.000100642	0.00166917
AT2G31390.1	AT2G31390.1:pfkB-type carbohydrate kinase family protein, contains Pfam profile: PF00294 pfkB family carbohydrate kinase	-0.234	-0.27	0.121	-0.228		1.4e-05	6.67e-05	0.000168443	5.01e-06	0.0503689	0.0067426	0.000101353	0.000686651
AT5G08260.1	AT5G08260.1:serine carboxypeptidase S10 family protein, similar to Serine carboxypeptidase II chains A and B (SP:P08819) (EC 3.4.16.6) (Triticum aestivum (Wheat)); carboxypeptidase D - Triticum aestivum, PIR:A29639	-0.275	-0.222	0.159	-0.271		3.35e-05	2.83e-06	0.000596631	0.000146431	0.00766833	0.000381258	4.11e-06	2.42e-05
AT3G13610.1	AT3G13610.1:oxidoreductase, 2OG-Fe(II) oxygenase family protein, similar to desacetoxyvindoline 4-hydroxylase (Catharanthus roseus)(GI:1916643), flavonol synthase 1 (SP|Q96330); contains PF03171 2OG-Fe(II) oxygenase superfamily domain	-0.257	-0.214	0.215	-0.287		1.63e-07	3.26e-05	2.14e-05	0.000882786	0.000309562	0.00129843	3.51e-06	3.25e-06
AT5G10580.1	AT5G10580.1:expressed protein, contains Pfam profile PF04654: Protein of unknown function, DUF599	-0.311	-0.0947	0.183	-0.23		2.02e-07	3.72e-07	0.561217	0.156515	0.0019731	0.000453271	0.000108997	0.00159098
AT3G28345.1	AT3G28345.1:ABC transporter family protein, similar to P-glycoprotein (Arabidopsis thaliana) GI:3849833; contains Pfam profiles PF00005: ABC transporter, PF00664: ABC transporter transmembrane region	-0.247	-0.0852	0.142	-0.215		7.71e-05	2.89e-05	0.188403	0.188076	0.0198505	0.016256	0.000275579	0.00318082
AT3G24300.1	AT3G24300.1:ammonium transporter 1, member 3 (AMT1.3), nearly identical to SP|Q9SQH9|AT13_ARATH Ammonium transporter 1, member 3 (AtAMT1;3) {Arabidopsis thaliana}	-0.369	-0.124	0.116	-0.233		1.28e-06	3.43e-09	0.0384004	0.048578	0.0651803	0.00481966	9.91e-05	0.00521321
AT5G09220.1	AT5G09220.1:amino acid permease 2 (AAP2), identical to amine acid permease AAP2 (Arabidopsis thaliana) GI:510236	-0.289	-0.16	0.0781	-0.208		1.15e-05	9.69e-07	0.0937157	0.00706761	0.22718	0.0470102	0.000389065	0.00282198
AT3G01190.1	AT3G01190.1:peroxidase 27 (PER27) (P27) (PRXR7), identical to SP|Q43735 Peroxidase 27 precursor (EC 1.11.1.7) (Atperox P27) (PRXR7) (ATP12a) {Arabidopsis thaliana}	-0.557	-0.293	0.103	-0.45		4.39e-12	1.12e-15	0.000649063	1.37e-06	0.101111	0.00136849	3.28e-12	1.67e-12
AT4G25820.1	AT4G25820.1:xyloglucan:xyloglucosyl transferase / xyloglucan endotransglycosylase / endo-xyloglucan transferase (XTR9), identical to xyloglucan endotransglycosylase GI:4218963 from (Arabidopsis thaliana)	-0.379	-0.173	0.139	-0.31		1.53e-05	2.09e-08	0.0233168	0.0119884	0.0321809	0.00678319	8.48e-06	0.000105215
AT3G14940.1	AT3G14940.1:phosphoenolpyruvate carboxylase, putative / PEP carboxylase, putative, strong similarity to SP|P29196 Phosphoenolpyruvate carboxylase (EC 4.1.1.31) (PEPCASE) {Solanum tuberosum}; contains Pfam profile PF00311: phosphoenolpyruvate carboxylase	-0.521	-0.274	0.214	-0.389		9.49e-14	5.05e-15	4.78e-07	3.55e-06	0.000275579	0.000257084	2.48e-10	2.4e-10
AT4G40090.1	AT4G40090.1:arabinogalactan-protein (AGP3), InDels between the genome sequence and the cDNA prevent identical translations from being annotated; the basis for this is under investigation.	-0.657	-0.379	0.282	-0.573		2.06e-06	6.9e-13	0.265272	1.21e-06	0.000990276	1.25e-07	2.29e-08	1.1e-07
AT1G51420.1	AT1G51420.1:sucrose-phosphatase, putative, similar to sucrose-phosphatase (SPP1) (Arabidopsis thaliana) GI:11127757; contains Pfam profile PF05116: Sucrose-6F-phosphate phosphohydrolase	-0.256	-0.156	0.113	-0.22		2.21e-06	6.03e-05	0.097642	0.0205832	0.0721337	0.00442447	0.000340088	0.00419382
AT1G54000.1	AT1G54000.1:myrosinase-associated protein, putative, similar to myrosinase-associated proteins GI:1769968, GI:1769970, GI:1216391, GI:1216389 from (Brassica napus); contains Pfam profile PF00657: GDSL-like Lipase/Acylhydrolase; contains 1 predicted transm	-0.395	-0.213	0.0942	-0.407		2.2e-07	1.48e-10	0.0100792	0.000290608	0.138294	0.00917155	5.2e-11	1.25e-09
AT4G26010.1	AT4G26010.1:peroxidase, putative, peroxidase ATP13a - Arabidopsis thaliana, PID:e264765; identical to cDNA class III peroxidase ATP35, GI:17530565	-0.642	-0.361	0.156	-0.676		2.06e-16	2.36e-16	4.26e-05	9.27e-08	0.0107857	4.41e-06	1.42e-17	1.94e-13
AT2G05440.1	AT2G05440.1:glycine-rich protein	-0.443	-0.218	0.0957	-0.494		4.15e-14	2.26e-12	1.86e-08	0.000189701	0.130646	0.633623	3.58e-14	8.14e-15
AT1G48600.1	AT1G48600.1:phosphoethanolamine N-methyltransferase 2, putative (NMT2), very similar to |PEM2_ARATH Putative phosphoethanolamine N-methyltransferase 2 (EC 2.1.1.103) (SP:Q944H0){Arabidopsis thaliana}; very similar to Halotolerance protein Hal3b (SP:P94063	-0.369	-0.189	0.0874	-0.403		5.83e-07	1.28e-09	0.0456746	0.00133637	0.172	0.0200028	7.04e-11	1.87e-10
AT2G38380.1	AT2G38380.1:peroxidase 22 (PER22) (P22) (PRXEA) / basic peroxidase E, identical to SP|P24102 Peroxidase 22 precursor (EC 1.11.1.7) (Atperox P22) (ATPEa) (Basic peroxidase E) {Arabidopsis thaliana}; identical to cDNA class III peroxidase ATPEa, GI:17530569	-0.468	-0.318	0.162	-0.525		5.29e-14	9.75e-13	2.15e-05	1.72e-07	0.00698633	0.00152718	9.38e-15	2.62e-14
AT4G33070.1	AT4G33070.1:pyruvate decarboxylase, putative, strong similarity to SP|P51846 Pyruvate decarboxylase isozyme 2 (EC 4.1.1.1) (PDC) {Nicotiana tabacum}; contains InterPro entry IPR000399: Pyruvate decarboxylase	-0.307	-0.237	0.0972	-0.34		7.1e-06	2.04e-06	0.0032768	0.000188325	0.142746	0.0126479	2.32e-07	1.25e-05
AT5G58860.1	AT5G58860.1:cytochrome P450 86A1 (CYP86) (CYP86A1) / CYPLXXXVI / P450-dependent fatty acid omega-hydroxylase, identical to Cytochrome P450 86A1 (CYPLXXXVI) (P450-dependent fatty acid omega-hydroxylase) (SP:P48422) (Arabidopsis thaliana)	-0.351	-0.24	0.0741	-0.392		1.9e-06	5.55e-08	0.00146883	0.000119542	0.275101	0.394616	1.62e-09	1.43e-12
AT5G17820.1	AT5G17820.1:peroxidase 57 (PER57) (P57) (PRXR10), identical to SP|Q43729 Peroxidase 57 precursor (EC 1.11.1.7) (Atperox P57) (PRXR10) (ATP13a) {Arabidopsis thaliana}	-0.661	-0.364	0.193	-0.619		4.58e-20	1.93e-18	5.93e-07	1.29e-08	0.00122187	0.000514665	3.92e-17	3.27e-15
AT2G45430.1	AT2G45430.1:DNA-binding protein-related, contains Pfam domain PF03479: Domain of unknown function (DUF296), found in AT-hook motifs Pfam:PF02178	-0.236	-0.123	0.0724	-0.224		6.52e-05	9.06e-05	0.1397	0.0541058	0.277568	0.0553615	0.000212311	0.00601
AT1G30870.1	AT1G30870.1:cationic peroxidase, putative, similar to cationic peroxidase (gi|1232069); similar to EST gb|AI100412	-0.693	-0.442	0.175	-0.66		2.5e-11	6.1e-11	0.000739401	1.41e-05	0.014029	0.00419382	3.18e-11	2.74e-12
AT1G79530.1	AT1G79530.1:glyceraldehyde 3-phosphate dehydrogenase, cytosolic, putative / NAD-dependent glyceraldehyde-3-phosphate dehydrogenase, putative, similar to glyceraldehyde-3-phosphate dehydrogenase (Pinus sylvestris) GI:1100223; contains Pfam profiles PF02800	-0.307	-0.173	0.123	-0.316		2.17e-06	2.55e-07	0.0417081	0.00371577	0.0456746	0.00641959	1.17e-07	1.99e-07
AT3G09260.1	AT3G09260.1:glycosyl hydrolase family 1 protein, contains Pfam PF00232 : Glycosyl hydrolase family 1 domain; TIGRFAM TIGR01233: 6-phospho-beta-galactosidase; almost identical to beta-glucosidase GI:1732570 from (Arabidopsis thaliana); similar to beta-gluc	-0.329	-0.156	0.119	-0.393		6.65e-10	3.55e-08	0.000158995	0.00886268	0.0533532	0.288486	1.52e-10	2.52e-12
AT5G63990.1	AT5G63990.1:3'(2'),5'-bisphosphate nucleotidase, putative / inositol polyphosphate 1-phosphatase, putative, similar to SP|Q42546 3'(2'),5'-bisphosphate nucleotidase (EC 3.1.3.7) {Arabidopsis thaliana}; contains Pfam profile PF00459: Inositol monophosphata	-0.277	-0.206	0.0449	-0.359		2.63e-05	4.46e-05	0.00196256	0.00332816	0.484908	0.588043	4.29e-07	4.33e-09
AT1G49860.1	AT1G49860.1:glutathione S-transferase, putative, similar to GI:860955 from (Hyoscyamus muticus) (Plant Physiol. 109 (1), 253-260 (1995))	-0.422	-0.259	0.0799	-0.299		2.18e-15	3.22e-11	2.42e-05	2.01e-05	0.217166	0.706218	6.84e-07	1.69e-12
AT2G28670.1	AT2G28670.1:disease resistance-responsive family protein / fibroin-related, contains similarity to silk fibroin heavy chain (Bombyx mori) gi|765323|gb|AAB31861; contains disease resistance response protien domain Pfam:FP03018	-0.594	-0.397	0.103	-0.402		5.44e-11	7.54e-15	0.000105977	5.67e-09	0.120703	0.000296686	4.68e-09	3.31e-07
AT5G66690.1	AT5G66690.1:UGT72E2 is an UDPG:coniferyl alcohol glucosyltransferase which glucosylates sinapyl- and coniferyl aldehydes as well as sinapyl- and coniferyl alcohol. The enzyme is thought to be involved in lignin metabolism.	-0.286	-0.215	0.0454	-0.203		1.4e-05	5.34e-06	0.00959119	0.000675159	0.478757	0.00584424	0.000888094	0.00970132
AT1G66280.1	AT1G66280.1:glycosyl hydrolase family 1 protein, contains Pfam PF00232 : Glycosyl hydrolase family 1 domain; TIGRFAM TIGR01233: 6-phospho-beta-galactosidase; similar to beta-glucosidase 1 (GI:12043529) (Arabidopsis thaliana)	-0.524	-0.319	0.0682	-0.323		6.28e-11	8.38e-15	2.01e-06	1.3e-07	0.295538	0.166864	9.45e-08	6.72e-10
AT1G05260.1	AT1G05260.1:peroxidase 3 (PER3) (P3) / rare cold-inducible protein (RCI3A) (PRC), identical to SP|O23044 Peroxidase 3 precursor (EC 1.11.1.7) (Atperox P3) (Rare cold inducible protein) (RCI3A) (ATPRC) {Arabidopsis thalliana}	-0.432	-0.233	0.0437	-0.26		2.37e-05	1.34e-11	0.00365484	9.06e-05	0.482831	0.00977692	1.31e-05	0.00670137
AT5G42180.1	AT5G42180.1:peroxidase 64 (PER64) (P64) (PRXR4), identical to SP|Q43872 Peroxidase 64 precursor (EC 1.11.1.7) (Atperox P64) (PRXR4) (ATP17a) {Arabidopsis thaliana}	-0.398	-0.273	-0.0063	-0.227		8.56e-10	2.25e-09	0.000429985	1.68e-05	0.689552	0.694648	0.000204611	0.000616557
AT3G62550.1	AT3G62550.1:universal stress protein (USP) family protein, similar to ER6 protein (Lycopersicon esculentum) GI:5669654; contains Pfam profile PF00582: universal stress protein family	-0.552	-0.396	-	-0.333		1.7e-18	3.93e-16	4.37e-15	1.27e-10			2.61e-08	5.59e-13
AT2G21560.1	AT2G21560.1:expressed protein, contains weak similarity to reticulocyte-binding protein 2 homolog A (Plasmodium falciparum) gi|9754767|gb|AAF98066	-0.321	-0.233	0.00446	-0.193		8.47e-10	2.65e-07	0.00147931	0.000158995	0.695159	0.564368	0.00162752	1.5e-05
AT2G28780.1	AT2G28780.1:expressed protein	-0.494	-0.343	0.0408	-0.3		6.9e-13	8.87e-12	2.01e-05	4.43e-07	0.529851	0.659446	1.55e-06	9.68e-05
AT3G62040.1	AT3G62040.1:similar to haloacid dehalogenase-like hydrolase family protein [Arabidopsis thaliana] (TAIR:At5g59490.1); similar to expressed protein [Oryza sativa (japonica cultivar-group)] (GB:XP_470321.1); contains InterPro domain HAD-superfamily hydrolas	-0.737	-0.467	0.0467	-0.446		2.61e-13	2.19e-16	0.000866152	7.8e-09	0.480759	0.51511	1.17e-08	3.73e-09
AT3G61270.1	AT3G61270.1:expressed protein	-0.509	-0.388	0.04	-0.323		1.47e-06	2.24e-06	0.0443697	0.000927452	0.577682	0.151839	0.00638294	0.00584424
AT4G18610.1	AT4G18610.1:expressed protein, contains Pfam profile PF04852: Protein of unknown function (DUF640)	-0.297	-0.222	-0.0143	-0.205		6.96e-05	8.09e-05	0.000837744	0.00571696	0.666926	0.176674	0.0174527	0.00554795
AT4G29690.1	AT4G29690.1:type I phosphodiesterase/nucleotide pyrophosphatase family protein, similar to SP|P22413 Ectonucleotide pyrophosphatase/phosphodiesterase 1 (Plasma-cell membrane glycoprotein PC-1) (Includes: Alkaline phosphodiesterase I (EC 3.1.4.1); Nucleoti	-0.401	-0.301	0.00442	-0.28		7.78e-07	3.45e-08	0.000108264	1.7e-05	0.697062	0.545894	2.11e-05	3.91e-07
AT5G66280.1	AT5G66280.1:GDP-D-mannose 4,6-dehydratase, putative, strong similarity to GDP-D-mannose-4,6-dehydratase (Arabidopsis thaliana) GI:1764100	-0.631	-0.451	0.129	-0.528		2.62e-06	2.18e-07	0.00798298	0.000186262	0.175104	0.097432	2.96e-05	1.91e-06
AT1G78370.1	AT1G78370.1:glutathione S-transferase, putative, similar to 2,4-D inducible glutathione S-transferase GI:2920666 from (Glycine max)	-0.263	-0.18	0.00979	-0.226		4e-07	7.18e-06	0.000956177	0.00223143	0.676353	0.634664	0.000108997	3.31e-05
AT1G28290.1	AT1G28290.1:pollen Ole e 1 allergen and extensin family protein, similar to arabinogalactan protein (Daucus carota) GI:11322245; contains Pfam profile PF01190: Pollen proteins Ole e I family	-0.612	-0.397	0.046	-0.522		5.46e-17	5.7e-18	9.54e-11	1.15e-10	0.462423	0.372055	3.93e-15	3.23e-13
AT1G66270.1	AT1G66270.1:beta-glucosidase (PSR3.2), nearly identical to GI:2286069 from (Arabidopsis thaliana) (Plant Mol. Biol. 34 (1), 57-68 (1997)); similar to thioglucoside glucohydrolase (GI:984052) (Arabidopsis thaliana)	-0.63	-0.388	0.0489	-0.475		1.85e-17	4.71e-18	1.74e-08	5.2e-10	0.440557	0.200372	2.47e-13	3.53e-13
AT5G43520.1	AT5G43520.1:DC1 domain-containing protein, contains Pfam profile PF03107: DC1 domain	-0.348	-0.206	0.0228	-0.276		7.91e-10	3.02e-07	0.0121352	0.00382754	0.624213	0.670065	2.52e-05	0.0367769
AT4G11290.1	AT4G11290.1:peroxidase, putative, identical to peroxidase ATP19a (Arabidopsis thaliana) gi|1546692|emb|CAA67337	-0.49	-0.353	0.0552	-0.496		6.41e-08	7.85e-14	0.00339768	7.52e-09	0.391961	0.000704251	4.85e-14	5.9e-10
AT1G01190.1	AT1G01190.1:cytochrome P450, putative, similar to cytochrome P450 SP:O48927 from (Glycine max)	-0.622	-0.451	0.0573	-0.595		2.79e-18	2.95e-13	2.61e-08	1.14e-08	0.412693	0.551993	3.65e-14	1.5e-13
AT1G27030.1	AT1G27030.1:expressed protein	-0.343	-0.288	0.0438	-0.29		4.31e-09	1.07e-06	0.000101353	2.88e-05	0.486944	0.669273	8.5e-06	2.48e-05
AT4G37890.1	AT4G37890.1:zinc finger (C3HC4-type RING finger) family protein, contains Pfam profiles PF00097: Zinc finger, C3HC4 type (RING finger), PF00092: von Willebrand factor type A domain	-0.323	-0.293	0.0107	-0.291		9.84e-05	6.51e-05	0.00154812	3.83e-05	0.681486	0.405813	1.77e-05	0.000430598
AT1G32450.1	AT1G32450.1:proton-dependent oligopeptide transport (POT) family protein, contains Pfam profile: PF00854 POT family	-0.858	-0.747	0.0702	-0.789		2.95e-23	2.08e-23	6.79e-18	1e-20	0.284864	0.384742	9.35e-22	3.18e-22
AT2G33770.1	AT2G33770.1:Encodes a ubiquitin-conjugating E2 enzyme. UBC24 mRNA accumulation is suppressed by miR399f, miR399b and miR399c. Involved in phosphate starvation response.	-0.255	-0.231	0.0568	-0.266		1.8e-06	1.6e-05	1.28e-06	8.71e-05	0.381102	0.646569	6.3e-06	2.69e-07
AT1G77690.1	AT1G77690.1:amino acid permease, putative, similar to AUX1 (regulator of root gravitropism, putative permease) GI:1531758 GB:CAA67308 from (Arabidopsis thaliana); contains Pfam profile PF01490: Transmembrane amino acid transporter protein	-0.311	-0.263	-0.0423	-0.234		3.08e-06	1.96e-07	0.0101526	8.43e-06	0.491704	0.534259	7.01e-05	0.000469989
AT5G06300.1	AT5G06300.1:expressed protein, similar to hypothetical protein [Arabidopsis thaliana] (TAIR:At3g53450.1); similar to unknown protein [Oryza sativa (japonica cultivar-group)] (GB:AAP54293.1); contains InterPro domain Conserved hypothetical protein 730 (Int	-0.552	-0.462	-0.0968	-0.424		3.52e-05	5.02e-13	0.0130394	1.52e-10	0.166692	0.175104	1.46e-09	0.000182715
AT5G25110.1	AT5G25110.1:CBL-interacting protein kinase 25 (CIPK25), identical to CBL-interacting protein kinase 25 (Arabidopsis thaliana) gi|17646697|gb|AAL41008	-0.338	-0.273	-0.0491	-0.26		2.91e-08	2.48e-06	0.000168443	0.000112044	0.455056	0.247608	4e-05	8.22e-08
AT3G13650.1	AT3G13650.1:disease resistance response protein-related/ dirigent protein-related, similar to dirigent protein (Thuja plicata) gi|6694699|gb|AAF25360; similar to pathogenesis-related protein (Pisum sativum) gi|4585273|gb|AAD25355	-0.393	-0.289	-0.0851	-0.269		1.01e-06	1.46e-08	0.0102243	2.24e-05	0.209944	0.578078	6.85e-05	0.0041815
AT3G29410.1	AT3G29410.1:terpene synthase/cyclase family protein, similar to terpene synthase GB:CAA72074 from (Arabidopsis thaliana), contains Pfam profile: PF01397 terpene synthase family	-0.962	-0.704	-0.184	-0.742		1.09e-22	1.48e-25	8.89e-20	2.36e-20	0.00187531	0.0845749	2.42e-21	2.67e-20
AT1G21440.1	AT1G21440.1:mutase family protein, similar to carboxyvinyl-carboxyphosphonate phosphorylmutase GB:O49290 from (Arabidopsis thaliana); similar to carboxyphosphonoenolpyruvate mutase (GI:47149) (Streptomyces hygroscopicus); contains Prosite PS00161: Isocitr	-0.31	-0.228	-0.0377	-0.199		6.29e-06	1.75e-07	0.00264948	0.000101353	0.524118	0.707919	0.000710183	0.00107297
AT2G19580.1	AT2G19580.1:senescence-associated protein-related, similar to senescence-associated protein 5 (Hemerocallis hybrid cultivar) gi|3551954|gb|AAC34855; contains a transmembrane 4 family signature; rare (GC) splice donor consensus found instead of (GT) at int	-0.312	-0.239	-0.018	-0.25		3.97e-07	5.44e-07	0.00473076	0.000101353	0.64351	0.587563	4.79e-05	0.00177899
AT4G02090.1	AT4G02090.1:expressed protein	-0.57	-0.455	-0.00961	-0.452		8.04e-05	3.01e-05	0.188251	0.00219176	0.689118	0.182639	0.00426039	0.0139567
AT1G18880.1	AT1G18880.1:proton-dependent oligopeptide transport (POT) family protein, contains Pfam profile: PF00854 POT family	-0.458	-0.364	-0.0473	-0.363		5.82e-10	3.71e-12	6.24e-06	5.63e-09	0.461778	0.587134	5.75e-09	1.7e-05
AT5G10430.1	AT5G10430.1:arabinogalactan-protein (AGP4), identical to gi_3883126_gb_AAC77826	-0.46	-0.372	-0.0348	-0.399		3.62e-09	7.42e-13	4.97e-09	1.04e-09	0.545366	0.654053	1.16e-10	1.94e-09
AT4G34580.1	AT4G34580.1:similar to SEC14 cytosolic factor, putative / phosphoglyceride transfer protein, putative [Arabidopsis thaliana] (TAIR:At4g39180.1); similar to SEC14 cytosolic factor family protein / phosphoglyceride transfer family protein [Arabidopsis thali	-0.398	-0.384	-0.0558	-0.332		4.96e-08	7.41e-06	3.1e-06	1.2e-06	0.458857	0.598223	5.57e-06	4.23e-05
AT2G39310.1	AT2G39310.1:jacalin lectin family protein, similar to myrosinase-binding protein homolog (Arabidopsis thaliana) GI:2997767; contains Pfam profile PF01419 jacalin-like lectin domain	-0.339	-0.319	-0.0431	-0.306		2.2e-07	2.68e-08	1.32e-05	1.23e-07	0.485637	0.595174	3.11e-07	5.74e-07
AT2G33790.1	AT2G33790.1:pollen Ole e 1 allergen protein containing 14.6% proline residues, similar to arabinogalactan protein (Daucus carota) GI:11322245, SP:Q03211 Pistil-specific extensin-like protein precursor (PELP) {Nicotiana tabacum}; contains Pfam profile PF01	-0.556	-0.51	-0.0711	-0.555		1.88e-16	4.44e-13	1.79e-12	7.78e-12	0.354689	0.0376045	2.53e-11	1.09e-15
AT2G14890.1	AT2G14890.1:arabinogalactan-protein (AGP9), identical to gi|10880495|gb|AAG24277	-0.276	-0.237	-0.0365	-0.166		4.32e-05	2.69e-06	0.000146431	5.24e-05	0.531954	0.615167	0.00525527	0.0161177
AT1G11545.1	AT1G11545.1:xyloglucan:xyloglucosyl transferase, putative / xyloglucan endotransglycosylase, putative / endo-xyloglucan transferase, putative, similar to endo-xyloglucan transferase GI:2244732 from (Gossypium hirsutum)	-0.302	-0.265	-0.0271	-0.207		2.98e-10	5.83e-07	6.24e-07	7.86e-06	0.593235	0.304677	0.00051585	1.99e-07
AT3G02020.1	AT3G02020.1:encodes a monofunctional aspartate kinase	-0.444	-0.422	-0.0322	-0.26		7.69e-10	4.26e-11	5.66e-07	8.64e-11	0.569615	0.532527	1.86e-05	7.84e-05
AT5G19890.1	AT5G19890.1:peroxidase, putative, identical to peroxidase (Arabidopsis thaliana) gi|1403134|emb|CAA67092	-0.844	-0.737	-0.0198	-0.641		3.1e-13	2.49e-21	2.53e-09	3.18e-18	0.634664	0.114658	2.77e-17	6.98e-11
AT3G43190.1	AT3G43190.1:sucrose synthase, putative / sucrose-UDP glucosyltransferase, putative, strong similarity to SP|P49040 Sucrose synthase (EC 2.4.1.13) (Sucrose-UDP glucosyltransferase) {Arabidopsis thaliana} (SUS1)	-0.815	-0.808	0.0174	-0.63		5.76e-15	5.95e-18	2.63e-13	7.82e-17	0.657602	0.0397649	2.18e-10	6.83e-07
AT3G04570.1	AT3G04570.1:DNA-binding protein-related, contains Pfam domain PF03479: Domain of unknown function (DUF296), found in AT-hook motifs Pfam:PF02178	-0.42	-0.216	0.0165	-0.421		5.23e-08	6.05e-11	0.00235254	0.000371607	0.65081	0.565813	6.07e-11	6.3e-10
AT5G60890.1	AT5G60890.1:receptor-like protein kinase (ATR1) (MYB34), identical to receptor-like protein kinase(ATR1) GI:3150037 from (Arabidopsis thaliana); contains PFAM profile: myb DNA binding domain PF00249; identical to cDNA putative transcription factor (MYB34)	-0.353	-0.15	-0.0367	-0.249		9.59e-06	2.3e-07	0.185146	0.0248074	0.544291	0.651369	0.000145011	0.00129289
AT2G21045.1	AT2G21045.1:similar to senescence-associated family protein [Arabidopsis thaliana] (TAIR:At5g66170.1); similar to Ntdin [Nicotiana tabacum] (GB:BAA88985.2); contains InterPro domain Rhodanese-like (InterPro:IPR001763)	-0.516	-0.218	-0.049	-0.331		2.7e-12	2.08e-14	0.0160517	0.000322129	0.441995	0.564881	6.76e-08	4.9e-07
AT3G09925.1	AT3G09925.1:pollen Ole e 1 allergen and extensin family protein, contains similarity to pistil-specific extensin-like protein precursor (PELP) (Nicotiana tabacum) SWISS-PROT:Q03211	-0.391	-0.177	-0.0352	-0.322		9.74e-14	5.17e-07	0.00133637	0.0392233	0.55721	0.485637	9.75e-06	2.79e-07
AT5G25810.1	AT5G25810.1:encodes a member of the DREB subfamily A-4 of ERF/AP2 transcription factor family (TINY). The protein contains one AP2 domain. There are 17 members in this subfamily including TINY. Ectopic or overexpression of this gene in a Ds tagged line ha	-0.403	-0.176	-0.0172	-0.357		0.000152454	5.18e-09	0.0839144	0.0069028	0.651546	0.524118	1.07e-07	7.75e-06
AT2G35120.1	AT2G35120.1:glycine cleavage system H protein, mitochondrial, putative, similar to SP|Q39732 Glycine cleavage system H protein, mitochondrial precursor {Flaveria anomala}; contains Pfam profile PF01597: Glycine cleavage H-protein	-0.395	-0.18	-0.0134	-0.327		8.83e-11	2.49e-10	0.00314903	0.00281378	0.66184	0.57891	7.36e-08	5.69e-09
AT5G26260.1	AT5G26260.1:meprin and TRAF homology domain-containing protein / MATH domain-containing protein, similar to ubiquitin-specific protease 12 (Arabidopsis thaliana) GI:11993471; contains Pfam profile PF00917: MATH domain	-0.261	-0.133	-0.0398	-0.213		3.1e-05	3.73e-05	0.615556	0.0397649	0.512044	0.260064	0.000419387	0.00302636
AT5G54370.1	AT5G54370.1:late embryogenesis abundant protein-related / LEA protein-related, similar to late embryogenesis abundant protein (GI:1350543)(Picea glauca)	-0.549	-0.261	-0.105	-0.443		1.09e-13	1.5e-14	6.1e-05	2.59e-05	0.097823	0.0026823	1.95e-11	4.8e-13
AT1G48750.1	AT1G48750.1:protease inhibitor/seed storage/lipid transfer protein (LTP) family protein, similar to TED4 (Zinnia elegans) GI:493721; contains Pfam protease inhibitor/seed storage/LTP family domain PF00234	-0.527	-0.331	-0.0111	-0.382		3.16e-17	2.64e-15	7.91e-10	2.97e-08	0.671029	0.441218	4.07e-10	3.3e-10
AT3G21770.1	AT3G21770.1:peroxidase 30 (PER30) (P30) (PRXR9), identical to SP|Q9LSY7 Peroxidase 30 precursor (EC 1.11.1.7) (Atperox P30) (PRXR9) (ATP7a) {Arabidopsis thaliana}	-0.417	-0.234	-0.00309	-0.312		6.48e-10	3.17e-10	0.00710642	0.000179015	0.699779	0.407513	5.24e-07	9.2e-06
AT4G19030.1	AT4G19030.1:major intrinsic family protein / MIP family protein, contains Pfam profile: MIP PF00230; identical to cDNA NLM1 protein GI:2677613	-0.606	-0.331	-0.0325	-0.448		4.39e-11	4.85e-09	0.000369846	0.00144772	0.592383	0.643354	3.76e-07	4.4e-07
AT1G52070.1	AT1G52070.1:jacalin lectin family protein, similar to myrosinase-binding protein homolog (Arabidopsis thaliana) GI:2997767; contains Pfam profile PF01419 jacalin-like lectin domain	-0.407	-0.242	-0.0463	-0.297		0.000303625	2.4e-08	0.0138495	0.000297346	0.482121	0.543755	3.46e-05	1.12e-07
AT4G13580.1	AT4G13580.1:disease resistance-responsive family protein, contains similarity to pathogenesis-related protein (Pisum sativum) gi|4585273|gb|AAD25355	-0.348	-0.219	-0.0348	-0.244		1.13e-08	2.7e-08	0.00136849	0.000355012	0.547031	0.654279	5.33e-05	0.000176167
AT1G45130.1	AT1G45130.1:beta-galactosidase, putative / lactase, putative, similar to beta-galactosidase (Lycopersicon esculentum) GI:7939619, beta-galactosidase BG1 GI:15081596 from (Vitis vinifera); contains Pfam profile PF01301: Glycosyl hydrolases family 35	-0.36	-0.262	-0.0417	-0.333		1.06e-11	1.62e-08	2.56e-07	1.78e-05	0.505853	0.290828	9.8e-08	1.75e-07
AT1G80240.1	AT1G80240.1:expressed protein, contains Pfam profile PF04862: Protein of unknown function, DUF642	-0.36	-0.224	-0.0417	-0.32		1.73e-06	1.9e-08	0.00571696	0.000279721	0.507042	0.555019	3.86e-07	2.37e-07
AT1G33800.1	AT1G33800.1:expressed protein, contains Pfam profile PF04669: Protein of unknown function (DUF579)	-0.543	-0.36	-0.0401	-0.479		2e-13	3.57e-14	1.72e-05	4.05e-08	0.511462	0.528723	2.18e-12	3.22e-11
AT1G20160.1	AT1G20160.1:subtilase family protein, similar to subtilisin-type protease precursor GI:14150446 from (Glycine max)	-0.447	-0.301	-0.041	-0.379		1.81e-12	1.2e-11	4.05e-07	1.74e-06	0.505853	0.372911	9.65e-10	4.48e-11
AT3G48290.1	AT3G48290.1:cytochrome P450, putative, very strong similarity to Cytochrome P450 71A24 (SP:Q9STK9)(Arabidopsis thaliana);	-0.454	-0.319	-0.0715	-0.464		2.25e-08	2.58e-11	0.0568576	2.05e-06	0.273898	0.0351009	1.59e-11	2.79e-10
AT1G52060.1	AT1G52060.1:jacalin lectin family protein, similar to myrosinase-binding protein homolog (Arabidopsis thaliana) GI:2997767; contains Pfam profile PF01419 jacalin-like lectin domain	-0.49	-0.312	-0.0657	-0.514		1.76e-15	1.35e-11	2.71e-07	1.21e-05	0.339295	0.576782	3.81e-12	3.35e-10
AT4G37410.1	AT4G37410.1:cytochrome P450, putative, similar to cytochrome p450 SP:O65790 from (Arabidopsis thaliana)	-0.626	-0.359	-0.145	-0.624		5.31e-17	2.25e-18	2.05e-08	2.91e-09	0.0163233	0.0166893	2.56e-18	6.27e-17
AT5G26290.1	AT5G26290.1:meprin and TRAF homology domain-containing protein / MATH domain-containing protein, low similarity to ubiquitin-specific protease 12 (Arabidopsis thaliana) GI:11993471; contains Pfam profile PF00917: MATH domain	-0.527	-0.295	-0.0895	-0.526		2.79e-15	2.79e-15	1.74e-06	5.73e-07	0.160682	0.0576008	3.02e-15	4.3e-16
AT5G25890.1	AT5G25890.1:auxin-responsive protein / indoleacetic acid-induced protein 28 (IAA28), identical to SP|Q9XFM0|AXIS_ARATH Auxin-responsive protein IAA28 (Indoleacetic acid-induced protein 28) {Arabidopsis thaliana}	-0.447	-0.24	-0.0888	-		1.42e-10	1.41e-11	0.132233	0.000130757	0.167508	0.701362
AT4G23500.1	AT4G23500.1:glycoside hydrolase family 28 protein / polygalacturonase (pectinase) family protein, weak similarity to SP|P27644 Polygalacturonase (EC 3.2.1.15) (Pectinase) {Agrobacterium tumefaciens}; contains PF00295: Glycosyl hydrolases family 28	-0.335	-0.204	-0.0712	-0.403		6.83e-11	6.58e-08	6.06e-05	0.000680821	0.282422	0.125823	1.18e-10	2.97e-11
AT3G21710.1	AT3G21710.1:expressed protein	-0.264	-0.143	-0.0293	-0.262		8.3e-10	1.37e-05	0.000103648	0.0226013	0.582501	0.0614573	1.94e-05	2.6e-05
AT3G21510.1	AT3G21510.1:two-component phosphorelay mediator 3 (HP3), identical to ATHP3 (Arabidopsis thaliana) GI:4156245	-0.366	-0.0813	-0.132	-0.524		6.13e-08	6.25e-09	0.0988302	0.23407	0.0314183	0.00829222	2.38e-14	2.21e-14
AT4G39510.1	AT4G39510.1:cytochrome P450 family protein, contains Pfam PF00067: Cytochrome P450; similar to Cytochrome P450 86A2 (SP:O23066) (Arabidopsis thaliana)	-0.131	-0.0656	-0.055	-0.29		0.0470102	0.071411	0.588882	0.371162	0.405813	0.282422	2.58e-06	3.32e-05
AT3G49260.1	AT3G49260.1:calmodulin-binding family protein, low similarity to SF16 protein (Helianthus annuus) GI:560150; contains Pfam profile PF00612: IQ calmodulin-binding motif	-0.142	-0.0386	-0.056	-0.274		0.0161515	0.0204533	0.664884	0.519143	0.39372	0.560238	3.94e-06	1.59e-05
AT2G39220.1	AT2G39220.1:patatin family protein, similar to patatin-like latex allergen (Hevea brasiliensis)(PMID:10589016); contains patatin domain PF01734	-0.202	-0.0651	-0.118	-0.447		0.000123272	0.00167408	0.189176	0.350636	0.0681985	0.0192051	1.23e-11	2.63e-12
AT1G17140.1	AT1G17140.1:tropomyosin-related, similar to Tropomyosin 1. (Baker's yeast)(SP:P17536) {Saccharomyces cerevisiae}	-0.153	-0.0624	-0.0376	-0.271		0.00171513	0.0116663	0.244928	0.339295	0.525235	0.485637	4.35e-06	1.04e-06
AT3G61820.1	AT3G61820.1:aspartyl protease family protein, contains Pfam domain, PF00026: eukaryotic aspartyl protease	-0.225	-0.0904	-0.0636	-0.392		0.0315042	0.000126973	0.69804	0.158206	0.328923	0.465254	1.88e-10	1.68e-06
AT3G26450.1	AT3G26450.1:major latex protein-related / MLP-related, low similarity to major latex protein {Papaver somniferum}(GI:294060) ; contains Pfam profile PF00407: Pathogenesis-related protein Bet v I family	-0.132	-0.0547	-0.0463	-0.234		0.065402	0.0318449	0.488892	0.397296	0.461166	0.691227	7.58e-05	3.31e-05
AT3G50970.1	AT3G50970.1:dehydrin xero2 (XERO2) / low-temperature-induced protein LTI30 (LTI30), identical to dehydrin Xero 2 (Low-temperature-induced protein LTI30) (Arabidopsis thaliana) SWISS-PROT:P42758	-0.4	-0.202	-0.144	-0.64		5.09e-15	1.08e-09	0.000205318	0.00169001	0.0169225	0.000127681	2.29e-18	4.04e-19
AT1G64390.1	AT1G64390.1:endo-1,4-beta-glucanase, putative / cellulase, putative, similar to endo-beta-1,4-glucanase GI:4972236 from (Fragaria x ananassa) (Plant Mol. Biol. 40, 323-332 (1999))	-0.295	-0.132	-0.112	-0.441		1.6e-08	1.18e-06	0.0209305	0.0373307	0.0830507	0.0503689	6.39e-12	6.94e-12
AT1G53170.1	AT1G53170.1:encodes a member of the ERF (ethylene response factor) subfamily B-1 of ERF/AP2 transcription factor family (ATERF-8). The protein contains one AP2 domain. There are 15 members in this subfamily including ATERF-3, ATERF-4, ATERF-7, and leafy p	-0.227	-0.109	-0.0947	-0.352		0.00131434	0.000173367	0.414269	0.0905134	0.141537	0.395493	7.34e-09	6.36e-08
AT5G05270.1	AT5G05270.1:chalcone-flavanone isomerase family protein, contains very low similarity to chalcone-flavonone isomerase (chalcone isomerase), GI:1705761 from Vitis vinifera; contains Pfam profile PF02431: Chalcone-flavanone isomerase	-0.271	-0.137	-0.135	-0.478		8.6e-06	8.51e-06	0.26895	0.0301974	0.0290297	0.121621	8.65e-13	1.03e-12
AT2G03090.1	AT2G03090.1:expansin, putative (EXP15), identical to SWISS-PROT:O80622 alpha-expansin 15 precursor (At-EXP15)(Arabidopsis thaliana); alpha-expansin gene family, PMID:11641069	-0.247	-0.127	-0.122	-0.341		5.9e-06	0.000210937	0.0592886	0.0592886	0.0642395	0.484908	8.4e-08	3.25e-06
AT5G54670.1	AT5G54670.1:kinesin-like protein C (KATC)	-0.259	-0.126	-0.102	-0.36		0.000189701	9.45e-05	0.0968181	0.0730408	0.140996	0.582501	1.56e-07	3.83e-05
AT1G04250.1	AT1G04250.1:auxin-responsive protein / indoleacetic acid-induced protein 17 (IAA17), Identical to SP|P93830 Auxin-responsive protein IAA17 (Indoleacetic acid-induced protein 17) {Arabidopsis thaliana}; ESTs gb|H36782 and gb|F14074 come from this gene	-0.416	-0.281	-0.181	-0.601		1.75e-09	2.95e-11	0.00192728	2.1e-06	0.0022415	0.0405875	1.93e-17	1.27e-16
AT4G13100.1	AT4G13100.1:zinc finger (C3HC4-type RING finger) family protein, contains Pfam profile: PF00097 zinc finger, C3HC4 type (RING finger)	-0.204	-0.13	-0.0999	-0.309		0.00174179	0.000588426	0.11504	0.0341797	0.119245	0.0535994	2.52e-07	7.47e-06
AT1G77330.1	AT1G77330.1:similar to 1-aminocyclopropane-1-carboxylate oxidase GI:3386565 from (Sorghum bicolor)	-0.638	-0.323	-0.096	-0.84		1.26e-17	1.54e-18	5.25e-07	7.97e-08	0.129902	0.509541	1.93e-23	2.99e-22
AT1G17180.1	AT1G17180.1:glutathione S-transferase, putative, Second of three repeated putative glutathione transferases. 72% identical to glutathione transferase (Arabidopsis thaliana) (gi|4006934). Location of ests 191A10T7 (gb|R90188) and 171N13T7 (gb|R65532)	-0.631	-0.294	-0.119	-0.871		9.21e-15	8.96e-14	0.132401	0.000196019	0.0630525	0.17348	2.49e-20	4.39e-19
AT5G01870.1	AT5G01870.1:lipid transfer protein, putative, similar to lipid transfer protein 6 from Arabidopsis thaliana (gi:8571927); contains Pfam protease inhibitor/seed storage/LTP family domain PF00234	-0.383	-0.142	-0.0578	-0.477		4.31e-13	4.43e-10	0.000848838	0.0198801	0.372055	0.140996	1.86e-13	4.6e-13
AT3G07320.1	AT3G07320.1:glycosyl hydrolase family 17 protein, similar to beta-1,3-glucanase from GI:6714534 (Salix gilgiana)	-0.163	-0.079	-0.0165	-0.252		0.0056764	0.00718637	0.151164	0.22718	0.650481	0.708504	2.11e-05	7.95e-05
AT3G09270.1	AT3G09270.1:glutathione S-transferase, putative, similar to glutathione transferase GB:CAA71784 (Glycine max)	-0.372	-0.144	-0.0366	-0.519		5.95e-10	1.05e-09	0.098615	0.0174527	0.530784	0.653431	5.54e-15	3.6e-14
AT5G09530.1	AT5G09530.1:hydroxyproline-rich glycoprotein family protein, contains proline-rich extensin domains, INTERPRO:IPR002965	-0.379	-0.223	-0.112	-0.514		1.32e-05	5.61e-09	0.0210976	0.000431876	0.089654	0.686705	9.93e-14	3.39e-09
AT1G74460.1	AT1G74460.1:GDSL-motif lipase/hydrolase family protein, similar to family II lipases EXL3 GI:15054386, EXL1 GI:15054382, EXL2 GI:15054384 from (Arabidopsis thaliana); contains Pfam profile: PF00657 lipase/acylhydrolase with GDSL-like motif	-0.3	-0.199	-0.085	-0.425		0.00123805	3.92e-05	0.00379705	0.00575956	0.243521	0.0219208	4.99e-09	2.38e-06
AT1G41830.1	AT1G41830.1:multi-copper oxidase type I family protein, similar to pollen-specific BP10 protein (SP|Q00624)(Brassica napus); contains Pfam profile: PF00394 Multicopper oxidase	-0.326	-0.216	-0.0673	-0.433		3.2e-09	6.51e-08	5.95e-05	0.000263808	0.306936	0.256259	1.02e-11	1.55e-12
AT5G05880.1	AT5G05880.1:UDP-glucoronosyl/UDP-glucosyl transferase family protein, contains Pfam profile: PF00201 UDP-glucoronosyl and UDP-glucosyl transferase	-0.35	-0.259	-0.0736	-0.49		0.000779675	0.00290729	0.144002	0.0503689	0.399928	0.438156	2.79e-05	4.74e-07
AT5G60530.1	AT5G60530.1:late embryogenesis abundant protein-related / LEA protein-related, similar to late embryogenesis abundant protein (Picea glauca) GI:1350543	-0.432	-0.262	-0.0357	-0.536		2.74e-10	9.54e-10	0.0691235	0.000452119	0.566716	0.639719	8.52e-11	3.15e-08
AT2G23540.1	AT2G23540.1:GDSL-motif lipase/hydrolase family protein, similar to family II lipase EXL1 GI:15054382 from (Arabidopsis thaliana); contains Pfam profile PF00657: GDSL-like Lipase/Acylhydrolase	-0.32	-0.193	-0.024	-0.423		2.46e-11	1.73e-06	4.4e-05	0.00264948	0.615946	0.166353	4.38e-09	2.91e-13
AT1G35720.1	AT1G35720.1:annexin 1 (ANN1), identical to annexin (AnnAt1) (Arabidopsis thaliana) GI:4959106	-0.285	-0.15	-0.0299	-0.343		0.000245902	1.34e-06	0.00774772	0.0123545	0.574914	0.58115	1.13e-08	4.99e-09
AT5G65790.1	AT5G65790.1:myb family transcription factor (MYB68), identical to putative transcription factor (MYB68) GI:3941493 from (Arabidopsis thaliana); contains Pfam profile: PF00249 myb-like DNA-binding domain	-0.285	-0.244	-0.0223	-0.453		1.92e-07	0.000119542	0.000591174	0.00130923	0.632278	0.539271	7.13e-09	4.51e-08
AT2G47460.1	AT2G47460.1:MYB12 belongs to subgroup 7 of the R2R3-MYB family. It strongly activates the promoters of chalcone synthase (CHS), flavanone 3-hydroxylase (F3H), flavonol synthase (FLS) and - to a lesser extent - chalcone flavanone isomerase (CHI), but canno	-0.352	-0.285	-0.0357	-0.547		0.0126479	0.000150238	0.376395	0.00500215	0.597748	0.646061	1.2e-07	3.05e-07
AT5G49170.1	AT5G49170.1:expressed protein, similar to unknown protein (gb|AAF63814.1)	-0.322	-0.254	-	-0.493		5.51e-07	0.000188325	0.0204194	0.00195724			1.35e-11	1.51e-10
AT1G64780.1	AT1G64780.1:ammonium transporter 1, member 2 (AMT1.2), nearly identical to SP|Q9ZPJ8 Ammonium transporter 1, member 2 (AtAMT1;2) {Arabidopsis thaliana}	-0.446	-0.2	0.00512	-0.651		0.000121752	0.00142111	0.252743	0.183897	0.700312	0.371162	4.51e-09	5.73e-09
AT5G41040.1	AT5G41040.1:transferase family protein, similar to hypersensitivity-related gene product HSR201 - Nicotiana tabacum, EMBL:X95343; contains Pfam transferase family domain PF00248	-0.232	-0.116	0.00406	-0.381		8.64e-07	0.000219377	0.0546056	0.0802331	0.696859	0.455056	3.75e-09	3.62e-09
AT1G13590.1	AT1G13590.1:expressed protein	-0.282	-0.092	-0.0664	-0.315		7.01e-09	9.17e-06	0.00641959	0.201782	0.319244	0.00985306	9.87e-07	2.15e-06
AT2G38390.1	AT2G38390.1:peroxidase, putative, similar to peroxidase isozyme (Armoracia rusticana) gi|217934|dbj|BAA14144; identical to cDNA class III peroxidase ATP34, GI:17530563	-0.337	-0.293	-0.0432	-0.377		9.06e-08	8.15e-08	0.000899661	2.07e-06	0.488244	0.693435	1.73e-09	1.25e-09
AT4G38740.1	AT4G38740.1:peptidyl-prolyl cis-trans isomerase / cyclophilin / rotamase / cyclosporin A-binding protein (ROC1), identical to SP|P34790 Peptidyl-prolyl cis-trans isomerase (EC 5.2.1.8) (PPIase) (Rotamase) (Cyclophilin) (Cyclosporin A-binding protein) {Ara	-0.199	-0.163	-0.0223	-0.238		3.8e-05	0.000710183	0.000767893	0.00617365	0.619973	0.462423	4.71e-05	7.52e-05
AT2G21100.1	AT2G21100.1:disease resistance-responsive protein-related / dirigent protein-related, similar to dirigent protein (Thuja plicata) gi|6694699|gb|AAF25360; similar to disease resistance response protein 206-d (Pisum sativum) gi|508844|gb|AAB18669	-0.337	-0.292	-0.0377	-0.407		2.05e-05	0.000127681	0.00121651	0.00133637	0.563565	0.441995	8.25e-06	8.49e-07
AT2G19590.1	AT2G19590.1:encodes a protein whose sequence is similar to 1-aminocyclopropane-1-carboxylate oxidase	-0.504	-0.456	0.0105	-0.672		4.77e-06	1.47e-07	0.00225964	1.61e-06	0.676893	0.148729	8.37e-10	5.32e-10
AT1G49750.1	AT1G49750.1:leucine-rich repeat family protein, contains leucine-rich repeats, Pfam:PF00560	-0.308	-0.367	-0.0626	-0.436		0.000641347	1.96e-07	2.67e-08	1.45e-09	0.335129	0.632597	4.42e-12	2.05e-10
AT5G23190.1	AT5G23190.1:cytochrome P450 family protein, contains Pfam profile: PF00067 cytochrome P450	-0.254	-0.285	-0.052	-0.459		7.07e-05	0.0249926	0.085009	0.00207351	0.504562	0.526816	8.69e-06	3.2e-08
AT3G57240.1	AT3G57240.1:similar to glycosyl hydrolase family 17 protein [Arabidopsis thaliana] (TAIR:At3g57260.1); similar to beta-1,3-glucanase (GB:AAA32756.1); contains InterPro domain Glycoside hydrolase, family 17 (InterPro:IPR000490)	-0.204	-0.281	-0.00691	-0.385		2.32e-05	0.000877221	3.08e-06	4.78e-06	0.687361	0.629348	1.91e-09	1.38e-10
AT3G14370.1	AT3G14370.1:protein kinase family protein, contains protein kinase domain, Pfam:PF00069	-0.545	-0.478	-0.267	-0.786		0.017056	0.000496864	0.00645929	0.00766833	0.0286802	0.301235	2.06e-11	6.98e-11
AT1G11450.1	AT1G11450.1:nodulin MtN21 family protein, similar to GI:2598575 MtN21 (GI:2598575) {Medicago truncatula}	-0.339	-0.307	-0.117	-0.477		2.25e-08	4.43e-05	0.00218637	0.000115038	0.0955244	0.0538579	1.9e-09	4.38e-09
AT2G44940.1	AT2G44940.1:encodes a member of the DREB subfamily A-4 of ERF/AP2 transcription factor family. The protein contains one AP2 domain. There are 17 members in this subfamily including TINY.	-0.247	-0.18	-0.0782	-0.313		0.00947472	9.06e-05	0.0359438	0.00470171	0.25147	0.55036	7.76e-07	5.55e-06
AT4G17770.1	AT4G17770.1:glycosyl transferase family 20 protein / trehalose-phosphatase family protein, contains Pfam profile: PF02358 trehalose-phosphatase	-0.373	-0.257	-0.165	-0.439		2.23e-08	1.03e-08	0.00224577	4.32e-05	0.0106706	0.124314	2.53e-11	2.88e-08
AT4G33260.1	AT4G33260.1:WD-40 repeat family protein, contains 6 WD-40 repeats (PF00400); WD-repeat protein -Daucus carota, PID:g2253631	-0.219	-0.056	-0.131	-0.27		7.71e-05	0.00100114	0.317014	0.411791	0.0435784	0.00878823	2.21e-05	5.64e-08
AT2G29490.1	AT2G29490.1:glutathione S-transferase, putative, similar to glutathione S-transferase 103-1A (Arabidopsis thaliana) SWISS-PROT:P46421	-0.305	-0.0556	-0.157	-0.301		9.32e-07	3.24e-07	0.686248	0.39372	0.00860107	0.0274947	3.97e-07	1.7e-07
AT2G28950.1	AT2G28950.1:expansin, putative (EXP6), similar to expansin GI:2828241 from (Brassica napus); contains Pfam profile PF01357: Pollen allergen	-0.308	-0.147	-0.14	-0.311		9.58e-07	2.1e-07	0.283662	0.0147576	0.020997	0.132766	1.55e-07	1.66e-06
AT1G73620.1	AT1G73620.1:thaumatin-like protein, putative / pathogenesis-related protein, putative, strong similarity to SP|P50699 Thaumatin-like protein precursor {Arabidopsis thaliana}, pathogenesis-related group 5 protein (Brassica rapa) GI:2749943; contains Pfam p	-0.321	-0.0226	-0.055	-0.355		2.43e-07	7.85e-07	0.544795	0.628148	0.429539	0.686705	1.3e-07	7.21e-05
AT4G05040.1	AT4G05040.1:ankyrin repeat family protein, contains ankyrin repeats, Pfam domain PF00023	-0.159	-0.48	-0.023	-0.562		0.309118	0.00766833	4.37e-09	1.22e-13	0.615946	0.621442	2.45e-16	4.25e-15
AT2G39980.1	AT2G39980.1:transferase family protein, contains Pfam profile PF02458 transferase family	-0.115	-0.353	0.0537	-0.471		0.209944	0.0642395	1.23e-07	4.93e-09	0.404981	0.221468	2.6e-13	2.75e-12
AT3G57260.1	AT3G57260.1:glycosyl hydrolase family 17 protein, similar to glucan endo-1,3-beta-glucosidase, acidic isoform precursor SP:P33157 from (Arabidopsis thaliana)	-0.301	-0.552	0.0776	-0.539		0.00508696	4.18e-07	1.24e-13	6.4e-16	0.229969	0.0188461	1.64e-15	6.04e-12
AT1G21250.1	AT1G21250.1:wall-associated kinase 1 (WAK1), identical to wall-associated kinase 1 (Arabidopsis thaliana) GI:3549626; expressed in leaves and stems & induced by pathogen infection (PMID:10380805)	-0.219	-0.51	-0.0439	-0.355		0.00517235	0.000193212	1.42e-14	1.21e-14	0.479433	0.357574	5.55e-09	6.31e-06
AT5G60950.1	AT5G60950.1:phytochelatin synthetase-related, contains Pfam profile PF04833: Phytochelatin synthetase-like conserved region	-0.111	-0.132	-0.109	-0.338		0.131372	0.0890501	0.0154753	0.0493452	0.0898672	0.136608	2.98e-07	2.24e-07
AT1G56120.1	AT1G56120.1:leucine-rich repeat family protein / protein kinase family protein, contains Pfam domains PF00560: Leucine Rich Repeat and PF00069: Protein kinase domain	-0.153	-0.239	-0.117	-0.428		0.0236337	0.0115555	4.73e-05	5.94e-05	0.0649367	0.20564	2.23e-11	1.52e-08
AT1G73500.1	AT1G73500.1:mitogen-activated protein kinase kinase (MAPKK), putative (MKK9), mitogen-activated protein kinase kinase (MAPKK) family, PMID:12119167	-0.0342	-0.192	-0.112	-0.33		0.587563	0.558671	0.197945	0.00160147	0.0828596	0.477368	6.25e-08	2.07e-06
AT5G08640.1	AT5G08640.1:flavonol synthase 1 (FLS1), identical to SP|Q96330; contains PF03171 2OG-Fe(II) oxygenase superfamily	-0.236	-0.0534	0.212	-0.524		0.000234057	6.99e-05	0.50773	0.413493	0.000347301	2.26e-05	1.51e-14	2.38e-12
AT1G73600.1	AT1G73600.1:phosphoethanolamine N-methyltransferase 3, putative (NMT3), strong similarity to SP|Q9FR44 Phosphoethanolamine N-methyltransferase 1 (EC 2.1.1.103) (PEAMT 1) (AtNMT1) {Arabidopsis thaliana}; identical to SP|Q9C6B9 Putative phosphoethanolamine	-0.298	-0.0731	0.18	-0.551		0.000538907	5.04e-07	0.648788	0.261361	0.00223143	1.81e-06	4.88e-16	5.09e-14
AT1G18370.1	AT1G18370.1:kinesin motor family protein (NACK1), similar to kinesin heavy chain isolog GB:AAB63609 GI:2262101 from (Arabidopsis thaliana)	-0.172	0.0288	0.0434	-0.266		0.0146536	0.0056764	0.701362	0.588465	0.490356	0.519143	2.45e-05	2.1e-07
AT2G43610.1	AT2G43610.1:glycoside hydrolase family 19 protein, similar to chitinase GI:17799 from (Brassica napus); contains Pfam profiles PF00182: Chitinase class I, PF00187: Chitin recognition protein	-0.232	0.0297	0.122	-0.448		0.0661006	7.67e-05	0.141537	0.576782	0.0475232	0.000554253	1.98e-12	4.96e-08
AT1G17170.1	AT1G17170.1:glutathione S-transferase, putative, One of three repeated putative glutathione transferases. 72% identical to glutathione transferase (Arabidopsis thaliana) (gi|4006934)	-0.176	-0.0683	0.0462	-0.529		0.000409011	0.00295855	0.482831	0.293151	0.460365	0.475214	2.39e-15	4.49e-15
AT3G51240.1	AT3G51240.1:naringenin 3-dioxygenase / flavanone 3-hydroxylase (F3H), identical to GI:3790548	-0.351	-0.215	0.0848	-0.569		3.85e-08	3.45e-07	0.00766833	0.00233301	0.208462	0.0261022	1.85e-13	8.17e-11
AT5G22630.1	AT5G22630.1:prephenate dehydratase family protein, contains Pfam profile PF00800: prephenate dehydratase	-0.147	-0.115	0.066	-0.284		0.0570973	0.0214407	0.070028	0.0945335	0.346586	0.406622	1.07e-05	1.75e-05
AT5G13930.1	AT5G13930.1:At5g13930 encoding the CHS (chalcone synthase)is involved in the modulation of root gravitropism. Ethylen may regulate root gravitropism through influencing key enzymes of flavonoid biosynthesis such as CHS.	-0.403	-0.228	0.181	-0.712		3.8e-05	3.19e-10	0.382041	0.000215836	0.00436401	1.06e-07	8.35e-17	2.9e-12
AT5G45280.1	AT5G45280.1:pectinacetylesterase, putative, similar to pectinacetylesterase precursor GI:1431629 from (Vigna radiata)	-0.152	-0.0929	0.0563	-0.33		0.0595229	0.0119176	0.270196	0.145926	0.383826	0.431852	3.73e-08	1.58e-09
AT2G41660.1	AT2G41660.1:expressed protein, contains Pfam profile PF04759: Protein of unknown function, DUF617	-0.259	-0.0914	0.0879	-0.49		5.77e-05	1.11e-05	0.62743	0.153216	0.170603	0.00852499	5.99e-14	6.1e-13
AT3G63200.1	AT3G63200.1:patatin-related, low similarity to patatin-like latex protein allergen Hev b 7 - Hevea brasiliensis, EMBL:AF113546; contains patatin domain PF01734	-0.264	-0.098	0.0931	-0.437		0.000415878	1.81e-05	0.0191107	0.139533	0.18067	0.0443697	3.15e-11	2.7e-08
AT5G65310.1	AT5G65310.1:homeobox-leucine zipper protein 5 (HB-5) / HD-ZIP transcription factor 5, identical to homeobox-leucine zipper protein ATHB-5 (HD-ZIP protein ATHB-5) (SP:P46667) (Arabidopsis thaliana)	-0.158	-0.151	0.0403	-0.38		0.32572	0.00955096	0.668052	0.013147	0.508411	0.0155429	7.5e-10	3e-08
AT3G01860.1	AT3G01860.1:expressed protein	-0.135	-0.105	0.0216	-0.264		0.467399	0.0381284	0.334121	0.108426	0.627777	0.571583	2.26e-05	2.97e-08
AT1G74760.1	AT1G74760.1:zinc finger (C3HC4-type RING finger) family protein, contains Pfam domain PF00097: Zinc finger, C3HC4 type (RING finger)	-0.176	-0.108	0.0169	-0.367		0.172992	0.00465173	0.147839	0.10483	0.652913	0.511462	1.6e-08	2.44e-06
AT4G13840.1	AT4G13840.1:transferase family protein, low similarity to acetyl-CoA:benzylalcohol acetyltranferase (Clarkia concinna) GI:6166328; contains Pfam profile PF02458: Transferase family	-0.231	-0.149	0.0328	-0.474		0.00429584	7.9e-05	0.412693	0.013218	0.55721	0.0435784	1.86e-13	1.44e-11
AT5G17700.1	AT5G17700.1:MATE efflux family protein, similar to ripening regulated protein DDTFR18 (Lycopersicon esculentum) GI:12231296; contains Pfam profile PF01554: Uncharacterized membrane protein family	-0.0775	-0.081	0.125	-0.324		0.626729	0.296772	0.452082	0.272693	0.0616902	0.0154753	1.07e-06	4.43e-05
AT3G21560.1	AT3G21560.1:UDP-glucosyltransferase, putative, similar to UDP-glucose:sinapate glucosyltransferase GI:9794913 from (Brassica napus)	-0.00894	-0.0686	0.058	-0.36		0.281232	0.679832	0.402501	0.300166	0.374642	0.00766833	4.61e-09	1.38e-06
AT1G49500.1	AT1G49500.1:expressed protein	-0.142	-0.194	-0.36	-0.0086		0.00221178	0.0183552	0.00146883	0.000972651	2.71e-09	3.54e-09	0.680778	0.674016
AT4G03400.1	AT4G03400.1:auxin-responsive GH3 family protein, similar to auxin-responsive GH3 product (Glycine max) GI:18591; contains Pfam profile PF03321: GH3 auxin-responsive promoter	-0.14	-0.286	-0.564	0.00595		0.0056764	0.0212837	4.04e-07	1.34e-06	2.41e-16	5.9e-18	0.690372	0.706944
AT4G01026.1	AT4G01026.1:expressed protein	-0.0997	-0.148	-0.343	-0.0301		0.00962882	0.119245	0.0174866	0.0151741	1.42e-08	1.56e-10	0.57631	0.252743
AT1G52590.1	AT1G52590.1:expressed protein	-0.0704	-0.0748	-0.253	0.0124		0.218552	0.406622	0.263979	0.349547	7.99e-05	3.59e-10	0.674016	0.052842
AT5G48480.1	AT5G48480.1:expressed protein	-0.165	-0.0625	-0.285	-0.132		0.00626082	0.00609177	0.335129	0.33825	1.49e-06	1.25e-07	0.0323545	0.0222333
AT3G44620.1	AT3G44620.1:similar to protein tyrosine phosphatase-like protein [Oryza sativa (japonica cultivar-group)] (GB:AAO72543.1); contains InterPro domain Low molecular weight phosphotyrosine protein phosphatase (InterPro:IPR000106)	-0.16	-0.074	-0.283	-0.128		0.00298287	0.00742937	0.168182	0.253859	1.55e-06	1.47e-07	0.0353867	0.0191762
AT3G54050.1	AT3G54050.1:fructose-1,6-bisphosphatase, putative / D-fructose-1,6-bisphosphate 1-phosphohydrolase, putative / FBPase, putative, strong similarity to fructose-1,6-bisphosphatase (Brassica napus) GI:289367; identical to SP|P25851 Fructose-1,6-bisphosphatas	-0.211	-0.106	-0.4	-0.147		0.000458309	0.000315507	0.0709257	0.0902969	8.44e-11	1.02e-09	0.0143116	0.0621273
AT4G20760.1	AT4G20760.1:short-chain dehydrogenase/reductase (SDR) family protein, contains Pfam profile: PF00106 short chain dehydrogenase	-0.28	-0.142	-0.511	-0.191		3.29e-05	4.44e-06	0.164997	0.0214705	1.72e-14	1.91e-14	0.00136849	0.00406538
AT4G12800.1	AT4G12800.1:photosystem I reaction center subunit XI, chloroplast (PSI-L) / PSI subunit V, identical to Photosystem I reaction center subunit XI, chloroplast precursor (PSI-L) (PSI subunit V) (Swiss-Prot:Q9SUI4) (Arabidopsis thaliana); contains Pfam profi	-0.211	-0.0845	-0.411	-0.113		0.00114543	0.000319562	0.380141	0.187789	3.57e-11	2.05e-10	0.0693424	0.0578647
AT1G03630.1	AT1G03630.1:Encodes for a protein with protochlorophyllide oxidoreductase activity. The enzyme is NADPH- and light-dependent.	-0.352	-0.188	-0.688	-0.2		1.34e-08	5.3e-09	0.0129672	0.00136338	4.08e-20	1.07e-19	0.000670256	0.000213769
AT4G09010.1	AT4G09010.1:L-ascorbate peroxidase, chloroplast, putative, identical to SP|P82281|TL29_ARATH (EC 1.11.1.11) {Arabidopsis thaliana}; ascorbate peroxidase - Spinacia oleracea, (gi:1669585); contains Pfam domain PF00141: Peroxidase; contains TIGRfam domain T	-0.197	-0.104	-0.406	-0.111		4.06e-05	0.000779675	0.0187154	0.098615	5.47e-11	6.53e-12	0.0744438	0.0612366
AT1G22690.1	AT1G22690.1:gibberellin-responsive protein, putative, similar to SP|P46688 Gibberellin-regulated protein 2 precursor {Arabidopsis thaliana}; contains Pfam profile PF02704: Gibberellin regulated protein	-0.21	-0.0665	-0.301	-0.081		2.97e-06	0.000351174	0.00161218	0.305777	3.42e-07	5.41e-11	0.208462	0.00798298
AT1G73270.1	AT1G73270.1:serine carboxypeptidase S10 family protein, similar to serine carboxypeptidase I precursor (SP:P07519) (Hordeum vulgare), glucose acyltransferase GB:AAD01263 (Solanum berthaultii); contains Pfam profile: PF00450 Serine carboxypeptidase;	-0.176	-0.0704	-0.293	-0.0565		0.00955096	0.0196903	0.420287	0.314878	1.81e-06	2.37e-07	0.395493	0.0841395
AT2G22990.1	AT2G22990.1:sinapoylglucose:malate sinapoyltransferase (SNG1), similar to serine carboxypeptidase I precursor (SP:P37890) (Oryza sativa); contains Pfam profile PF00450: Serine carboxypeptidase; identical to cDNA sinapoylglucose:malate sinapoyltransferase	-0.21	-0.0816	-0.348	-0.0751		0.000820499	0.000344683	0.328923	0.204955	7.54e-09	1.91e-09	0.246237	0.109844
AT1G44575.1	AT1G44575.1:photosystem II 22kDa protein, chloroplast / CP22 (PSBS), identical to photosystem II 22 kDa protein, chloroplast (precursor) SP:Q9XF91 from (Arabidopsis thaliana); contains Pfam profile PF00504: Chlorophyll A-B binding protein	-0.343	-0.148	-0.577	-0.139		1.06e-11	1.12e-08	1.02e-05	0.0134251	6.18e-17	7.86e-20	0.0217624	9.99e-05
AT1G10360.1	AT1G10360.1:glutathione S-transferase, putative, similar to glutathione S-transferase (sp|Q03666|GTX4_TOBAC); similar to EST gb|H36275 gb:AB039930.	-0.196	-0.0883	-0.29	-0.0486		0.00122187	0.000848838	0.516262	0.168007	9.18e-07	3.07e-06	0.442765	0.490356
AT3G46780.1	AT3G46780.1:expressed protein	-0.246	-0.105	-0.365	-0.0821		1.19e-05	2.62e-05	0.0137435	0.0917946	1.7e-09	6.06e-09	0.201782	0.470896
AT3G57320.1	AT3G57320.1:expressed protein	-0.206	-0.0648	-0.25	-0.0903		0.00886268	0.000490117	0.308036	0.321473	2.19e-05	3.18e-05	0.160682	0.682577
AT2G35370.1	AT2G35370.1:glycine cleavage system H protein 1, mitochondrial (GDCSH) (GCDH), identical to SP|P25855 Glycine cleavage system H protein 1, mitochondrial precursor {Arabidopsis thaliana}	-0.17	-0.0309	-0.315	-0.00714		0.00282655	0.00412302	0.603033	0.568115	1.14e-07	7.86e-07	0.686042	0.675424
AT3G62410.1	AT3G62410.1:CP12 domain-containing protein, contains Pfam domain PF02672: CP12 domain	-0.243	-0.082	-0.53	-0.015		1.54e-05	4.17e-05	0.601088	0.206997	3.9e-15	1.12e-13	0.65589	0.566323
AT1G68010.1	AT1G68010.1:glycerate dehydrogenase / NADH-dependent hydroxypyruvate reductase, identical to hydroxypyruvate reductase (HPR) GB:D85339 (Arabidopsis thaliana) (Plant Cell Physiol 1997 Apr;38(4):449-55)	-0.195	-0.0727	-0.363	-0.0229		0.0970068	0.000888094	0.699568	0.261361	2.08e-09	2.1e-06	0.615946	0.261361
AT5G09660.1	AT5G09660.1:encodes a microbody NAD-dependent malate dehydrogenase	-0.184	-0.0785	-0.391	-0.0365		0.00331867	0.00177899	0.224298	0.222832	1.82e-10	8.67e-11	0.53138	0.398196
AT2G23000.1	AT2G23000.1:serine carboxypeptidase S10 family protein, similar to serine carboxypeptidase I precursor (SP:P37890) (Oryza sativa)	-0.163	-0.0657	-0.343	-0.0349		0.00167408	0.00686468	0.337201	0.315916	1.35e-08	2.59e-10	0.543755	0.140659
AT3G53470.1	AT3G53470.1:expressed protein, ribosomal protein S25, cytosolic, Arabidopsis thaliana, PIR:T08568	-0.123	-0.0411	-0.279	-0.0417		0.0760123	0.046211	0.523478	0.499398	2.11e-06	9.11e-06	0.495724	0.67052
AT2G22980.1	AT2G22980.1:similar to serine carboxypeptidase S10 family protein [Arabidopsis thaliana] (TAIR:At2g23000.1); similar to serine carboxypeptidase S10 family protein [Arabidopsis thaliana] (TAIR:At2g23010.2); similar to serine carboxypeptidase S10 family pro	-0.295	-0.0972	-0.637	-0.0958		1.48e-06	7.28e-07	0.0618939	0.126337	1.42e-18	5.98e-20	0.132233	0.0607524
AT4G22890.1	AT4G22890.1:expressed protein	-0.159	-0.0604	-0.394	-0.0734		2.03e-06	0.00774772	0.00370609	0.351606	1.44e-10	1.03e-15	0.256259	0.000604026
AT4G28750.1	AT4G28750.1:photosystem I reaction center subunit IV, chloroplast, putative / PSI-E, putative (PSAE1), identical to SP|Q9S831; similar to SP|P12354 Photosystem I reaction center subunit IV, chloroplast precursor (PSI-E) {Spinacia oleracea}; contains Pfam	-0.274	-0.108	-	-0.117		2e-08	3.16e-06	8.91e-05	0.0841395			0.0580994	0.00307483
AT4G39710.1	AT4G39710.1:immunophilin, putative / FKBP-type peptidyl-prolyl cis-trans isomerase, putative, similar to FK506 binding protein 1 (GP:21535744) (Arabidopsis thaliana)	-0.117	-0.0426	-0.436	-0.052		6.94e-05	0.0642395	0.0576008	0.490983	5.34e-12	6.15e-16	0.417737	0.00233798
AT1G32060.1	AT1G32060.1:phosphoribulokinase (PRK) / phosphopentokinase, nearly identical to SP|P25697 Phosphoribulokinase, chloroplast precursor (EC 2.7.1.19) (Phosphopentokinase) (PRKASE) (PRK) {Arabidopsis thaliana}	-0.322	-0.0954	-0.622	-0.097		3.58e-06	6.46e-08	0.382041	0.131919	2.86e-18	1.03e-15	0.125069	0.645709
AT4G21280.1	AT4G21280.1:Encodes the PsbQ subunit of the oxygen evolving complex of photosystem II.	-0.182	-0.0501	-0.359	-0.055		0.00542116	0.00204348	0.195817	0.431089	2.75e-09	1.44e-10	0.391961	0.455056
AT3G16140.1	AT3G16140.1:photosystem I reaction center subunit VI, chloroplast, putative / PSI-H, putative (PSAH1), identical to SP|Q9SUI7; similar to PSI-H precursor (Nicotiana sylvestris) GI:407353; contains Pfam profile PF03244: Photosystem I reaction centre subuni	-0.193	-0.0438	-0.393	-0.0389		0.000159732	0.000990276	0.0341531	0.478126	1.65e-10	6.99e-13	0.51511	0.0635511
AT5G48790.1	AT5G48790.1:expressed protein	-0.122	-0.0276	-0.304	-0.0313		0.0425133	0.0475232	0.361473	0.589271	2.79e-07	3.27e-08	0.566323	0.435766
AT1G21500.1	AT1G21500.1:expressed protein	-0.155	-0.0353	-0.351	-0.0373		0.00300268	0.00962882	0.0869326	0.540315	5.96e-09	2.82e-12	0.525791	0.129902
AT1G67740.1	AT1G67740.1:photosystem II core complex proteins psbY, chloroplast (PSBY) / L-arginine metabolising enzyme, identical to SP:O49347 Photosystem II core complex proteins psbY, chloroplast precursor (L-arginine metabolising enzyme) (L-AME) (Contains: Photosy	-0.119	-0.0497	-0.268	-0.0787		0.449834	0.052842	0.447625	0.433409	5.06e-06	3.07e-07	0.222832	0.197945
AT2G05350.1	AT2G05350.1:expressed protein	-0.171	-0.0543	-0.408	-0.0994		0.407513	0.0165909	0.687847	0.484198	9.03e-08	3.13e-13	0.149854	0.200832
AT1G52230.1	AT1G52230.1:photosystem I reaction center subunit VI, chloroplast, putative / PSI-H, putative (PSAH2), identical to SP|Q9SUI6; similar to PSI-H precursor (Nicotiana sylvestris) GI:407355; contains Pfam profile PF03244: Photosystem I reaction centre subuni	-0.251	-0.0433	-0.608	-0.189		1.26e-06	1.81e-05	0.311536	0.482121	7.48e-18	1.37e-19	0.00135257	4.03e-05
AT5G62140.1	AT5G62140.1:expressed protein	-0.119	-0.0191	-0.341	-0.077		0.00349438	0.0588228	0.420287	0.637844	2.11e-08	1.49e-11	0.243521	0.0592886
AT5G39530.1	AT5G39530.1:expressed protein, hypothetical protein, Synechocystis sp., PIR:S77152	-0.0984	-0.0285	-0.325	-0.0544		0.536564	0.119581	0.481462	0.583917	4.98e-08	2.71e-06	0.397296	0.503983
AT4G38840.1	AT4G38840.1:auxin-responsive protein, putative, auxin-inducible SAUR gene, Raphanus sativus,AB000708	-0.0953	-0.0399	-0.302	-0.066		0.275101	0.136063	0.169322	0.50898	3.87e-07	5.14e-09	0.313776	0.435034
AT1G67700.1	AT1G67700.1:expressed protein	-0.124	-0.104	-0.326	-0.0553		0.138802	0.0425133	0.604593	0.0963893	4.59e-08	2.79e-06	0.390226	0.529851
AT2G20835.1	AT2G20835.1:expressed protein	-0.116	-0.111	-0.307	-0.0569		0.279973	0.0834911	0.295538	0.0890501	1.38e-06	2.52e-08	0.420287	0.476671
AT4G04330.1	AT4G04330.1:expressed protein	-0.209	-0.151	-0.546	-0.101		1.53e-05	0.000367344	0.000366677	0.0119176	6.38e-16	7.76e-19	0.107216	0.00517235
AT5G19940.1	AT5G19940.1:plastid-lipid associated protein PAP-related / fibrillin-related, weak hit to Pfam profile PF04755: PAP_fibrillin	-0.183	-0.125	-0.455	-0.0918		0.000190394	0.00190655	0.00996578	0.0408678	8.65e-13	2.43e-14	0.149166	0.0403133
AT4G01150.1	AT4G01150.1:expressed protein	-0.164	-0.115	-0.354	-0.0366		0.00130363	0.00588436	0.00947472	0.0633012	4.37e-09	7.94e-11	0.530784	0.243521
AT1G04770.1	AT1G04770.1:male sterility MS5 family protein, similar to male sterility MS5 (Arabidopsis thaliana) GI:3859112; contains Pfam profile PF00515 TPR Domain	-0.202	-0.198	-0.532	-0.056		0.0253043	0.000608695	0.087172	0.000814576	2.08e-15	6.9e-13	0.386564	0.686522
AT4G30690.1	AT4G30690.1:translation initiation factor 3 (IF-3) family protein, similar to SP|P33319 Translation initiation factor IF-3 {Proteus vulgaris}; contains Pfam profiles PF00707: Translation initiation factor IF-3, C-terminal domain, PF05198: Translation init	-0.104	-0.122	-0.28	-0.0632		0.076442	0.0984151	0.0621273	0.046211	1.95e-06	1.2e-07	0.330895	0.108426
AT5G52100.1	AT5G52100.1:dihydrodipicolinate reductase family protein, weak similarity to dihydrodipicolinate reductase (Corynebacterium glutamicum) GI:311768; contains Pfam profiles PF01113: Dihydrodipicolinate reductase N-terminus, PF05173: Dihydrodipicolinate reduc	-0.165	-0.175	-0.395	-0.1		0.00190148	0.00617365	0.00274088	0.00327249	1.65e-10	1.09e-11	0.11391	0.0762357
AT5G14970.1	AT5G14970.1:expressed protein	-0.127	-0.112	-0.28	-0.0733		0.0271348	0.037861	0.17397	0.0716469	1.95e-06	3.31e-06	0.257565	0.462423
AT5G47240.1	AT5G47240.1:MutT/nudix family protein, similar to SP|P53370 Nucleoside diphosphate-linked moiety X motif 6 {Homo sapiens}; contains Pfam profile PF00293: NUDIX domain	-0.26	-0.247	-0.656	-0.155		4.7e-08	1.19e-05	5.3e-07	2.9e-05	5.01e-19	4.77e-22	0.00977692	0.00702616
AT1G03130.1	AT1G03130.1:photosystem I reaction center subunit II, chloroplast, putative / photosystem I 20 kDa subunit, putative / PSI-D, putative (PSAD2), similar to SP|P12353 Photosystem I reaction center subunit II, chloroplast precursor (Photosystem I 20 kDa subu	-0.422	-0.313	-0.81	-0.191		2.82e-13	1.32e-11	6.8e-10	1.36e-07	5.32e-23	4.02e-24	0.00112901	1.66e-05
AT1G26210.1	AT1G26210.1:expressed protein, similar to hypothetical protein GI:6524175 from (Arabidopsis thaliana)	-0.134	-0.165	-0.32	-0.062		0.00395792	0.0337663	0.000182715	0.00722637	1.33e-07	2.33e-10	0.353609	0.0518368
AT1G21410.1	AT1G21410.1:F-box family protein, similar to SKP1 interacting partner 2 (SKIP2) TIGR_Ath1:At5g67250	-0.0762	-0.129	-0.244	-0.0681		0.0892559	0.25147	0.0120259	0.0392233	4.34e-05	5.51e-05	0.301235	0.536564
AT3G50060.1	AT3G50060.1:myb family transcription factor, contains Pfam profile: PF00249 myb-like DNA-binding domain; identical to cDNA MYB-related protein (1107 bp) GI:1263096	-0.168	-0.213	-0.46	-0.157		0.119411	0.00459032	0.0684244	0.000279721	5.94e-13	1.87e-11	0.0085629	0.0566202
AT5G20670.1	AT5G20670.1:expressed protein	-0.173	-0.207	-0.552	-0.185		2.85e-05	0.0313322	0.00264002	0.0207767	8.41e-13	8.04e-15	0.00726599	0.000448327
AT1G76020.1	AT1G76020.1:expressed protein	-0.124	-0.127	-0.383	-0.108		0.455056	0.0775536	0.124886	0.0595229	4.47e-09	1.14e-07	0.103825	0.638455
AT5G25840.1	AT5G25840.1:expressed protein	-0.106	-0.128	-0.41	-0.113		1.26e-05	0.109645	0.000246594	0.0425133	5.89e-11	5.69e-17	0.0718825	2.66e-07
AT1G73655.1	AT1G73655.1:immunophilin / FKBP-type peptidyl-prolyl cis-trans isomerase family protein, similar to (Peptidyl-prolyl cis-trans isomerase) (PPiase) (Rotamase) (SP:Q26486) (Spodoptera frugiperda); contains Pfam PF00254: peptidyl-prolyl cis-trans isomerase,	-0.15	-0.0549	-0.306	0.0712		0.000130008	0.0145539	0.00955096	0.402501	4.01e-07	6.64e-13	0.281232	0.221468
AT1G74470.1	AT1G74470.1:Encodes for a multifunctional protein with geranylgeranyl reductase activity shown to catalyze the reduction of prenylated geranylgeranyl-chlorophyll a to phytyl-chlorophyll a (chlorophyll a) and free geranylgeranyl pyrophosphate to phytyl pyr	-0.133	-0.0485	-0.269	0.0286		0.0531007	0.0281477	0.203149	0.442765	4.37e-06	2.1e-07	0.582501	0.605034
AT5G02160.1	AT5G02160.1:expressed protein	-0.368	-0.236	-0.655	0.0552		1.72e-09	1.29e-09	8.84e-08	5.37e-05	3.24e-19	7.43e-21	0.391108	0.625595
AT2G31040.1	AT2G31040.1:ATP synthase protein I -related, contains weaks similarity to Swiss-Prot:P08443 ATP synthase protein I (Synechococcus sp.)	-0.162	-0.0932	-0.277	0.00856		0.0237821	0.00654026	0.197658	0.142418	2.49e-06	1.07e-08	0.681053	0.705217
AT5G66190.1	AT5G66190.1:ferredoxin--NADP(+) reductase, putative / adrenodoxin reductase, putative, strong similarity to Ferredoxin--NADP reductase, chloroplast precursor (EC 1.18.1.2) (FNR) from {Pisum sativum} SP|P10933, {Mesembryanthemum crystallinum} SP|P41343, {S	-0.158	-0.0743	-0.234	0.0317		0.0138142	0.00806222	0.282422	0.25147	6.39e-05	1.47e-05	0.563565	0.500119
AT5G24420.1	AT5G24420.1:glucosamine/galactosamine-6-phosphate isomerase-related, contains weak similarity to Swiss-Prot:O95336 6-phosphogluconolactonase (EC 3.1.1.31) (6PGL) (Homo sapiens)	-0.234	-0.161	-0.43	-0.00647		1.87e-05	8.59e-05	0.00158064	0.00790411	9.68e-12	6.24e-15	0.688673	0.599894
AT3G51400.1	AT3G51400.1:expressed protein, contains Pfam profile PF03087: Arabidopsis protein of unknown function	-0.237	-0.177	-0.411	-0.0139		0.000109769	8.1e-05	0.000111284	0.00340239	5.84e-11	2.14e-12	0.660385	0.537133
AT3G61470.1	AT3G61470.1:chlorophyll A-B binding protein (LHCA2), identical to Lhca2 protein (Arabidopsis thaliana) GI:4741940; similar to chlorophyll A-B binding protein, chloroplast (Precursor) SP:P13869 from (Petunia hybrida); contains Pfam profile: PF00504 chloro	-0.353	-0.221	-0.555	-0.0418		2.86e-08	4.85e-09	0.000279721	0.000156877	3.12e-16	9.43e-15	0.493755	0.427822
AT4G33580.1	AT4G33580.1:carbonic anhydrase family protein / carbonate dehydratase family protein, similar to SP|P46512 Carbonic anhydrase 1 (EC 4.2.1.1) (Carbonate dehydratase 1) {Flaveria linearis}; contains Pfam profile PF00484: Carbonic anhydrase	-0.205	-0.116	-0.3	-0.0253		3.6e-06	0.000561453	0.0389495	0.0618939	4.09e-07	2.84e-07	0.603033	0.334121
AT4G04640.1	AT4G04640.1:ATP synthase gamma chain 1, chloroplast (ATPC1), identical to SP|Q01908 ATP synthase gamma chain 1, chloroplast precursor (EC 3.6.3.14) {Arabidopsis thaliana}	-0.21	-0.113	-0.377	-0.0268		0.021062	0.000327241	0.079121	0.0684244	6.35e-10	8.13e-10	0.593591	0.544795
AT1G19150.1	AT1G19150.1:chlorophyll A-B binding protein, putative / LHCI type II, putative, very strong similarity to PSI type II chlorophyll a/b-binding protein Lhca2*1 GI:541565 from (Arabidopsis thaliana); contains Pfam profile: PF00504 chlorophyll A-B binding pro	-0.321	-0.152	-0.548	-0.0685		6.84e-07	6.97e-08	0.0162897	0.0113713	5.5e-16	9.2e-16	0.290828	0.520875
AT4G05180.1	AT4G05180.1:oxygen-evolving enhancer protein 3, chloroplast, putative (PSBQ2), identical to SP|Q41932 Oxygen-evolving enhancer protein 3-2, chloroplast precursor (OEE3) (16 kDa subunit of oxygen evolving system of photosystem II) (OEC 16 kDa subunit) {Ara	-0.533	-0.362	-0.775	-0.115		1.62e-16	1.74e-15	7.31e-11	2.15e-09	3.2e-22	3.93e-24	0.0625797	0.000866152
AT3G63160.1	AT3G63160.1:expressed protein	-0.373	-0.26	-0.524	-0.0508		1.39e-11	8.56e-10	2.52e-06	9.03e-06	3.28e-15	1.65e-15	0.424398	0.502715
AT5G20740.1	AT5G20740.1:invertase/pectin methylesterase inhibitor family protein, low similarity to pectinesterase from Arabidopsis thaliana SP|Q42534, Lycopersicon esculentum SP|Q43143; contains Pfam profile PF04043: Plant invertase/pectin methylesterase inhibitor	-0.311	-0.205	-0.458	-0.115		2.61e-10	7.94e-07	5.61e-05	0.000686651	1.57e-12	8.05e-14	0.0693424	0.0744438
AT2G20260.1	AT2G20260.1:photosystem I reaction center subunit IV, chloroplast, putative / PSI-E, putative (PSAE2), identical to SP|Q9S714; similar to SP|P12354 Photosystem I reaction center subunit IV, chloroplast precursor (PSI-E) {Spinacia oleracea}; contains Pfam	-0.328	-0.219	-0.48	-0.0967		2.48e-07	3.78e-08	0.000123968	0.000179015	1.1e-13	2.77e-13	0.126171	0.252743
AT3G26740.1	AT3G26740.1:transcripts are differentially regulated at the level of mRNA stability at different times of day controlled by the circadian clock. mRNAs are targets of the mRNA degradation pathway mediated by the downstream (DST) instability determinant.	-0.478	-0.345	-0.697	-0.146		1.5e-12	1.28e-13	7.04e-11	8.94e-09	2.41e-20	5.46e-22	0.0150407	0.00278487
AT5G35630.1	AT5G35630.1:glutamine synthetase (GS2), identical to glutamine synthetase, chloroplast precursor (glutamate-- ammonia ligase, GS2) (Arabidopsis thaliana) SWISS-PROT:Q43127	-0.274	-0.148	-0.336	-0.0416		3.42e-05	3.12e-06	0.00381441	0.0139225	2.03e-08	2.23e-07	0.495002	0.647798
AT3G15780.1	AT3G15780.1:expressed protein	-0.292	-0.157	-0.361	-0.0172		3.64e-05	9.72e-06	1.1e-09	0.0119543	1.5e-07	4.56e-14	0.648436	0.140064
AT3G18980.1	AT3G18980.1:F-box family protein, contains Pfam:PF00646 F-box domain ; contains TIGRFAM TIGR01640: F-box protein interaction domain ; contains TIGRFAM TIGR01640: F-box protein interaction domain	-0.738	-0.672	-1.09	-0.036		5.45e-20	1.18e-19	2.68e-16	8.45e-19	6.28e-26	4.79e-27	0.541544	0.689356
AT3G52070.1	AT3G52070.1:expressed protein	-0.271	-0.231	-0.36	-0.0171		0.413493	0.000710183	0.0120973	0.000797333	5.05e-07	4.22e-10	0.65744	0.662105
AT1G76110.1	AT1G76110.1:high mobility group (HMG1/2) family protein / ARID/BRIGHT DNA-binding domain-containing protein, low similarity to high mobility group protein (Plasmodium falciparum) GI:790198; contains Pfam profiles PF00505: HMG (high mobility group) box, PF	-0.398	-0.318	-0.54	-0.0701		2.71e-09	1.03e-10	1.73e-06	9.05e-08	1.03e-15	5.31e-15	0.279973	0.372055
AT2G15890.1	AT2G15890.1:expressed protein	-0.383	-0.337	-0.572	-0.056		3.09e-12	3.75e-10	3.28e-12	1.78e-08	9.03e-17	2.04e-20	0.384742	0.00726599
AT2G15960.1	AT2G15960.1:expressed protein	-0.256	-0.315	-0.491	-0.0433		2.3e-08	1.25e-05	2.69e-12	1.12e-07	4.51e-14	5.44e-18	0.482121	0.0518368
AT5G06690.1	AT5G06690.1:thioredoxin family protein, low similiarity to SP|P34723 Thioredoxin {Penicillium chrysogenum}; contains Pfam profile: PF00085 Thioredoxin	-0.226	-0.225	-0.424	-0.0542		1.64e-05	0.000115038	0.000756281	0.000121752	1.16e-11	4.36e-11	0.398196	0.344498
AT1G19660.1	AT1G19660.1:wound-responsive family protein, similar to wound inducive gene (GI:8096273)(Nicotiana tabacum)	-0.266	-0.237	-0.449	-0.033		1.09e-10	5.98e-06	1.18e-08	5.07e-05	1.45e-12	5.19e-17	0.555839	0.00734708
AT4G17460.1	AT4G17460.1:homeobox-leucine zipper protein 1 (HAT1) / HD-ZIP protein 1, identical to Homeobox-leucine zipper protein HAT1 (SP:P46600) (Arabidopsis thaliana)	-0.596	-0.485	-0.774	0.0257		4.34e-18	6.54e-17	5.62e-14	1.17e-13	5.68e-22	2.8e-23	0.601835	0.664297
AT5G18850.1	AT5G18850.1:expressed protein	-0.195	-0.136	-0.291	0.0188		0.0212837	0.00121101	0.089654	0.0275823	1.36e-06	1.85e-05	0.639365	0.15836
AT5G11070.1	AT5G11070.1:expressed protein	-0.347	-0.249	-0.477	0.0439		3.08e-11	8.66e-09	3.84e-06	2.14e-05	1.53e-13	2.02e-15	0.478757	0.68543
AT3G49570.1	AT3G49570.1:expressed protein	-0.308	-0.271	-0.485	0.0315		5.13e-05	9.15e-06	0.0216947	0.000179694	1.55e-11	8.11e-12	0.577682	0.606827
AT4G18830.1	AT4G18830.1:ovate family protein, 52% similar to ovate protein (GI:23429649) (Lycopersicon esculentum); contains TIGRFAM TIGR01568 : uncharacterized plant-specific domain TIGR01568	-0.232	-0.229	-0.338	0.0477		0.000148721	0.000398719	1.6e-05	0.000257084	4.99e-08	2.28e-11	0.46598	0.627777
AT5G27280.1	AT5G27280.1:zinc finger (DNL type) family protein, contains Pfam profile PF05180: DNL zinc finger	-0.218	-0.223	-0.328	0.0192		1.6e-05	0.000203141	5.56e-06	0.000144288	3.77e-08	1.13e-10	0.635818	0.198651
AT1G34760.1	AT1G34760.1:14-3-3 protein GF14 omicron (GRF11), identical to SP:Q9S9Z8, 14-3-3-like protein GF14 omicron (General regulatory factor 11){Arabidopsis thaliana}	-0.241	-0.286	-0.43	0.0314		6.56e-07	9.37e-05	1.15e-06	2.69e-06	2.12e-11	5.19e-13	0.571583	0.62386
AT5G45310.1	AT5G45310.1:expressed protein	-0.167	-0.199	-0.254	-0.0279		0.0200938	0.00844832	0.0130394	0.00107847	4.69e-05	2.13e-05	0.596061	0.36247
AT2G01870.1	AT2G01870.1:expressed protein	-0.044	0.0611	-0.279	-0.0411		0.282422	0.496359	0.708724	0.364367	4.09e-06	1.71e-09	0.507042	0.573161
AT2G32290.1	AT2G32290.1:beta-amylase, putative / 1,4-alpha-D-glucan maltohydrolase, putative, similar to beta-amylase GI:13560977 from (Castanea crenata)	-0.0556	0.0776	-0.317	-0.07		0.252743	0.429539	0.33825	0.278778	1.81e-06	2.58e-09	0.349547	0.00592584
AT1G15980.1	AT1G15980.1:expressed protein	-0.0279	0.068	-0.257	-0.0113		0.263979	0.587563	0.687361	0.295538	1.13e-05	2.27e-07	0.670335	0.411791
AT5G57170.1	AT5G57170.1:macrophage migration inhibitory factor family protein / MIF family protein, contains Pfam profile: PF01187 Macrophage migration inhibitory factor(MIF)	-0.0545	0.103	-0.232	-0.0758		0.646802	0.403305	0.0414322	0.105845	8.28e-05	4.58e-06	0.24888	0.0553615
AT1G14150.1	AT1G14150.1:oxygen evolving enhancer 3 (PsbQ) family protein, extrinsic pII protein; contains Pfam profile PF05757: Oxygen evolving enhancer protein 3 (PsbQ)	-0.0895	0.0841	-0.377	0.0813		0.0709257	0.161541	0.412693	0.190792	6.67e-10	3.27e-12	0.206997	0.480092
AT1G19540.1	AT1G19540.1:isoflavone reductase, putative, similar to SP|P52577; contains isoflavone reductase domain PF02716	-0.0481	0.0508	-0.308	0.0262		0.222832	0.448329	0.671241	0.426112	2.18e-07	2.28e-09	0.597748	0.680778
AT5G53490.1	AT5G53490.1:thylakoid lumenal 17.4 kDa protein, chloroplast, identical to SP:P81760 Thylakoid lumenal 17.4 kDa protein, chloroplast precursor (P17.4) {Arabidopsis thaliana}. Putative pentapeptide protein.	-0.00681	0.0224	-0.267	0.0609		0.615556	0.687361	0.193705	0.618663	5.34e-06	1.66e-05	0.347508	0.637446
AT1G12250.1	AT1G12250.1:thylakoid lumenal protein-related, weak similarity to SP|O22160 Thylakoid lumenal 15 kDa protein, chloroplast precursor (p15) {Arabidopsis thaliana}; contains Pfam profile PF00805: Pentapeptide repeats (8 copies)	-0.00263	0.0257	-0.337	0.0177		0.654855	0.701362	0.391961	0.601088	2.03e-08	1.53e-08	0.643021	0.510165
AT1G03675.1	AT1G03675.1:	-0.102	-0.00673	-0.281	0.068		0.00116129	0.106236	0.10524	0.687579	1.8e-06	2.38e-10	0.294362	0.303569
AT3G51510.1	AT3G51510.1:expressed protein	-0.0543	0.000333	-0.236	0.0467		0.0614573	0.398196	0.328923	0.708724	5.58e-05	2.33e-07	0.456604	0.640049
AT1G68660.1	AT1G68660.1:expressed protein	-0.0792	-0.0145	-0.239	0.0183		0.396403	0.221468	0.391108	0.65744	4.38e-05	5.67e-08	0.640304	0.364367
AT1G18730.1	AT1G18730.1:expressed protein	-0.16	-0.0673	-0.432	0.0263		0.000233388	0.00746833	0.0104873	0.300166	5.94e-12	3.71e-15	0.596781	0.211458
AT1G52870.1	AT1G52870.1:peroxisomal membrane protein-related, contains weak similarity to Swiss-Prot:Q07066 22 kDa peroxisomal membrane protein (Rattus norvegicus)	-0.148	-0.0385	-0.607	-0.0218		0.189978	0.0141693	0.701637	0.517967	8.04e-18	2.24e-16	0.622143	0.687179
AT2G04700.1	AT2G04700.1:ferredoxin thioredoxin reductase catalytic beta chain family protein, contains Pfam profile: PF02943 ferredoxin thioredoxin reductase catalytic beta	-0.0762	-0.0318	-0.342	-0.00014		0.49822	0.239494	0.707728	0.563175	1.17e-08	3.28e-09	0.709412	0.612307
AT5G04380.1	AT5G04380.1:S-adenosyl-L-methionine:carboxyl methyltransferase family protein, similar to SAM:salicylic acid carboxyl methyltransferase (SAMT) (GI:6002712)(Clarkia breweri) and to SAM:benzoic acid carboxyl methyltransferase (BAMT)(GI:9789277)(Antirrhinum	-0.179	0.00195	-0.692	-0.0443		4.15e-05	0.00452106	0.631445	0.703776	3.41e-19	2.09e-22	0.485637	0.0215979
AT4G10300.1	AT4G10300.1:expressed protein	-0.124	-0.0179	-0.329	-0.0152		0.0144483	0.0443697	0.177165	0.642122	3.78e-08	3.81e-12	0.654279	0.115781
AT3G01440.1	AT3G01440.1:oxygen evolving enhancer 3 (PsbQ) family protein, photosystem II oxygen-evolving complex protein; contains Pfam profile PF05757: Oxygen evolving enhancer protein 3 (PsbQ)	-0.174	0.0909	-0.511	-0.000258		0.0663237	0.00339768	0.0563644	0.155118	1.05e-14	2.17e-17	0.708905	0.558055
AT4G25910.1	AT4G25910.1:nitrogen fixation protein, putative, nitrogen fixation protein nifU (SP:Q43885) (Anabaena sp.); contains Pfam profile: PF01106 NifU-like domain	-0.098	0.0191	-0.246	0.00211		0.34148	0.122009	0.488244	0.636386	2.79e-05	6.91e-05	0.702768	0.441995
AT2G25080.1	AT2G25080.1:phospholipid hydroperoxide glutathione peroxidase, chloroplast / PHGPx (GPX1), identical to SP|P52032 Phospholipid hydroperoxide glutathione peroxidase, chloroplast precursor (EC 1.11.1.9) (PHGPx) {Arabidopsis thaliana}; contains Glutathione p	-0.104	0.017	-0.292	0.0215		0.57631	0.097823	0.323537	0.646291	7.28e-07	2.92e-05	0.62386	0.519143
AT4G09650.1	AT4G09650.1:ATP synthase delta chain, chloroplast, putative / H(+)-transporting two-sector ATPase, delta (OSCP) subunit, putative, similar to SP|P32980 ATP synthase delta chain, chloroplast precursor (EC 3.6.3.14) {Nicotiana tabacum}; contains Pfam profil	-0.0918	0.0213	-0.359	0.0139		0.126705	0.149348	0.279973	0.624561	2.93e-09	5.28e-09	0.659691	0.549762
AT4G14890.1	AT4G14890.1:ferredoxin family protein, similar to SP|P00252 Ferredoxin I from Nostoc muscorum, SP|P00248 Ferredoxin from Mastigocladus laminosus, SP|P00244 Ferredoxin I from Aphanizomenon flos-aquae; contains Pfam profile PF00111 2Fe-2S iron-sulfur cluste	-0.0522	0.0335	-0.232	0.000307		0.174406	0.414269	0.525235	0.552413	7.53e-05	6.12e-06	0.708724	0.696244
AT1G21065.1	AT1G21065.1:expressed protein	-0.0652	0.0229	-0.308	-0.024		0.430266	0.315916	0.576782	0.616334	2e-07	8.07e-07	0.609659	0.570075
AT2G05310.1	AT2G05310.1:expressed protein	-0.0425	0.0265	-0.244	-0.0159		0.439802	0.488244	0.456604	0.595174	3.13e-05	2.08e-07	0.651085	0.684496
AT1G32220.1	AT1G32220.1:expressed protein	-0.131	0.0497	-0.229	-0.0303		0.595174	0.0319832	0.355675	0.435034	9.3e-05	2.71e-05	0.572671	0.344498
AT1G54050.1	AT1G54050.1:17.4 kDa class III heat shock protein (HSP17.4-CIII), contains Pfam profile: PF00011 Hsp20/alpha crystallin family; identified as class CIII in Scharf, K-D., et al,Cell Stress & Chaperones (2001) 6: 225-237.	-0.129	0.0521	-0.247	-0.0519		0.107012	0.0467345	0.513863	0.427822	5.49e-05	3.39e-07	0.436635	0.408307
AT3G16250.1	AT3G16250.1:ferredoxin-related, contains Pfam profile: PF00111 2Fe-2S iron-sulfur cluster binding domains	-0.213	0.0572	-0.542	-0.0626		3.9e-05	0.000286539	0.426991	0.376395	9.42e-16	1.93e-16	0.335129	0.108218
AT2G39470.1	AT2G39470.1:photosystem II reaction center PsbP family protein	-0.103	0.0564	-0.26	-0.04		0.0229753	0.100294	0.600814	0.382928	9.37e-06	3.05e-08	0.50773	0.0917946
AT4G26530.1	AT4G26530.1:fructose-bisphosphate aldolase, putative, strong similarity to SP|P22197 Fructose-bisphosphate aldolase, cytoplasmic isozyme (EC 4.1.2.13) {Arabidopsis thaliana}	-0.49	0.0386	-0.908	-0.00211		4.91e-12	4.79e-14	0.391108	0.516908	8.03e-25	5.49e-25	0.702768	0.62082
AT3G01500.1	AT3G01500.1:carbonic anhydrase 1, chloroplast / carbonate dehydratase 1 (CA1), nearly identical to SP|P27140 Carbonic anhydrase, chloroplast precursor (EC 4.2.1.1) (Carbonate dehydratase) {Arabidopsis thaliana}	-0.32	0.0665	-0.442	0.126		0.000319562	7.31e-08	0.00609177	0.305777	2.6e-12	2.49e-09	0.0394951	0.0263479
AT5G62920.1	AT5G62920.1:two-component responsive regulator / response regulator 6 (ARR6), identical to response regulator 6 (Arabidopsis thaliana) GI:3953601	-0.297	0.0844	-0.339	0.065		1.97e-06	3.7e-06	0.33825	0.236774	1.02e-07	4.2e-08	0.382041	0.317014
AT1G73870.1	AT1G73870.1:zinc finger (B-box type) family protein	-0.224	-0.192	-0.757	-0.403		0.00206321	0.00825385	0.131568	0.00525527	3.65e-20	1.17e-17	2.02e-10	2.86e-12
AT2G03310.1	AT2G03310.1:expressed protein	-0.0878	-0.0912	-0.318	-0.145		0.336111	0.177654	0.444215	0.157741	1.23e-07	2.67e-06	0.0169875	0.0686738
AT4G17090.1	AT4G17090.1:Transgenic BMY8 RNAi lines fail to accumulate maltose during cold shock suggesting that maltose accumulation coincides with BMY8 expression. Apart from maltose, the sugar content of the RNAi lines were similar to wildtype (glucose and sucrose	-0.18	-0.129	-0.491	-0.228		0.0586005	0.00229814	0.266505	0.0348214	6.09e-14	1.74e-11	0.000105977	0.00645929
AT3G56940.1	AT3G56940.1:dicarboxylate diiron protein, putative (Crd1), similar to leucine-containing zipper protein At103 GP:6911864; contains Pfam profile PF05447: Copper response defect 1 (CRD1)	-0.119	-0.0638	-0.34	-0.149		0.222832	0.0538579	0.353609	0.32572	1.38e-08	5.87e-07	0.0132859	0.142746
AT2G46070.1	AT2G46070.1:mitogen-activated protein kinase, putative / MAPK, putative (MPK12), mitogen-activated protein kinase (MAPK)(AtMPK12), PMID:12119167	-0.121	-0.0574	-0.307	-0.128		0.525235	0.0834911	0.605034	0.409189	2.01e-06	1.72e-06	0.0597598	0.159374
AT5G13730.1	AT5G13730.1:RNA polymerase sigma subunit SigD (sigD) / sigma-like factor (SIG4), identical to RNA polymerase sigma subunit SigD (Arabidopsis thaliana) GI:4972296, sigma-like factor (Arabidopsis thaliana) GI:3983260; contains Pfam profiles PF04545: Sigma-7	-0.179	-0.0988	-0.432	-0.193		0.0145865	0.00253813	0.146952	0.118484	6.57e-12	2.81e-11	0.00102898	0.00172009
AT4G33000.1	AT4G33000.1:calcineurin B-like protein 10 (CBL10), identical to calcineurin B-like protein 10 (Arabidopsis thaliana) GI:29150248	-0.0997	-0.0587	-0.306	-0.112		0.0546056	0.131756	0.132966	0.373719	3.12e-07	2.31e-10	0.0773305	0.00169533
AT5G16400.1	AT5G16400.1:thioredoxin, putative, similar to SP|P29450 Thioredoxin F-type, chloroplast precursor (TRX-F) {Pisum sativum}; contains Pfam profile: PF00085 Thioredoxin	-0.166	-0.11	-0.576	-0.17		0.000293925	0.00521321	0.029597	0.0782095	7.26e-17	2.43e-18	0.00425563	1.22e-05
AT4G17810.1	AT4G17810.1:similar to zinc finger (C2H2 type) family protein [Arabidopsis thaliana] (TAIR:At2g37740.1); similar to OSJNBa0086O06.19 [Oryza sativa (japonica cultivar-group)] (GB:XP_473719.1); contains InterPro domain Zn-finger, C2H2 type (InterPro:IPR0070	-0.104	-0.092	-0.387	-0.127		0.0968181	0.128927	0.392807	0.17348	1.9e-08	3.67e-10	0.0518368	0.0924508
AT3G51750.1	AT3G51750.1:expressed protein	-0.0983	-0.0352	-0.364	-0.209		0.126886	0.139533	0.630723	0.548695	5.08e-09	2.73e-12	0.000882786	0.00125456
AT1G53870.1	AT1G53870.1:expressed protein, contains Pfam profile PF04525: Protein of unknown function (DUF567)	-0.155	-0.118	-0.776	-0.367		0.0012824	0.0607524	0.0103697	0.176363	2.79e-20	8.24e-25	3.23e-08	5.8e-10
AT2G44745.1	AT2G44745.1:WRKY family transcription factor, contains Pfam profile: PF03106 WRKY DNA -binding domain	-0.0927	-0.0526	-0.326	-0.139		0.132966	0.250137	0.318154	0.462423	8.66e-05	1.72e-08	0.118484	0.272693
AT3G61890.1	AT3G61890.1:homeobox-leucine zipper protein 12 (HB-12) / HD-ZIP transcription factor 12, identical to homeobox-leucine zipper protein ATHB-12 (GI:6899887) (Arabidopsis thaliana)	-0.0485	-0.058	-0.299	-0.182		0.265272	0.451363	0.594048	0.375562	5.39e-07	9.55e-08	0.00242182	9.65e-06
AT4G22870.1	AT4G22870.1:leucoanthocyanidin dioxygenase, putative / anthocyanidin synthase, putative, similar to SP|P51091 (Malus domestica); contains Pfam domain PF03171, 2OG-Fe(II) oxygenase superfamily	-0.0557	-0.0737	-0.44	-0.24		0.420287	0.461778	0.263979	0.309118	4.17e-11	2.43e-12	0.000287187	0.00580304
AT5G39860.1	AT5G39860.1:bHLH protein, putative DNA-binding protein - Arabidopsis thaliana, EMBL:AC011765	-0.121	-0.126	-0.676	-0.493		0.000103648	0.188833	0.0313905	0.11521	3.57e-11	4.74e-16	2.94e-07	7.48e-12
AT1G67620.1	AT1G67620.1:expressed protein, contains Pfam domain PF02410: Domain of unknown function DUF143	-0.0586	-0.0746	-0.244	-0.188		0.260064	0.401679	0.294362	0.284864	7e-05	1.12e-06	0.00363208	0.0250264
AT4G38860.1	AT4G38860.1:auxin-responsive protein, putative, auxin-induced protein 10A, Glycine max., PIR2:JQ1099	-0.177	-0.129	-0.621	-0.48		0.00601	0.00533677	0.0873867	0.0475232	2.68e-17	9.02e-19	7.25e-13	1.41e-16
AT1G73750.1	AT1G73750.1:expressed protein, contains Pfam profile: PF00561 alpha/beta hydrolase fold	-0.13	-0.125	-0.511	-0.353		0.261361	0.0362172	0.0538579	0.0438396	2.06e-14	2.44e-14	5.98e-09	9.47e-07
AT2G25625.1	AT2G25625.1:expressed protein	-0.0857	-0.143	-0.41	-0.248		0.0182565	0.201921	0.00955096	0.0231655	8.17e-11	1.99e-15	2.97e-05	2.78e-09
AT3G50800.1	AT3G50800.1:expressed protein	-0.00779	-0.117	-0.517	-0.26		0.398196	0.685885	0.278778	0.0941186	2.83e-14	3.04e-16	6.89e-05	2.2e-05
AT1G15580.1	AT1G15580.1:auxin-responsive protein / indoleacetic acid-induced protein 5 (IAA5) / auxin-induced protein (AUX2-27), identical to SP|P33078 Auxin-responsive protein IAA5 (Indoleacetic acid-induced protein 5) (Auxin-induced protein AUX2-27) {Arabidopsis th	-0.00386	-0.0651	-0.314	-0.112		0.0775536	0.70194	0.145754	0.477368	1.19e-05	4.14e-05	0.172827	0.0739781
AT1G66890.1	AT1G66890.1:expressed protein	-0.00578	-0.0135	-0.235	-0.0854		0.255042	0.690812	0.360536	0.661613	6.14e-05	1.71e-08	0.186395	0.000773724
AT3G27690.1	AT3G27690.1:chlorophyll A-B binding protein (LHCB2:4), nearly identical to Lhcb2 protein (Arabidopsis thaliana) GI:4741950; similar to chlorophyll A-B binding protein 151 precursor (LHCP) GB:P27518 from (Gossypium hirsutum); contains Pfam PF00504: Chlorop	-0.423	-0.0349	-1.36	-0.547		1.07e-10	1.31e-11	0.701637	0.543164	4.81e-29	4.81e-29	5.8e-16	8.05e-14
AT4G27700.1	AT4G27700.1:rhodanese-like domain-containing protein, contains rhodanese-like domain PF00581	-0.138	-0.0259	-0.469	-0.225		0.087172	0.0226013	0.701824	0.599489	2.79e-13	4.68e-13	0.000118063	4.63e-05
AT2G42220.1	AT2G42220.1:rhodanese-like domain-containing protein, contains rhodanese-like domain PF:00581	-0.128	0.0236	-0.447	-0.185		0.115983	0.0364948	0.399928	0.611906	1.75e-12	6.04e-12	0.00166917	0.0152438
AT5G23060.1	AT5G23060.1:expressed protein	-0.118	0.0235	-0.445	-0.184		0.318154	0.0573561	0.379256	0.613157	2.08e-12	3.17e-10	0.0018602	0.0129672
AT1G08390.1	AT1G08390.1:expressed protein	-0.0775	0.0164	-0.306	-0.109		0.435766	0.263979	0.679362	0.65373	1.59e-06	1.13e-06	0.109645	0.10763
AT1G70820.1	AT1G70820.1:phosphoglucomutase, putative / glucose phosphomutase, putative, similar to phosphoglucomutase GI:534981 from (Spinacia oleracea), phosphomannomutase (Pseudomonas aeruginosa) GI:150994; contains InterPro accession IPR006352: Phosphoglucosamine	-0.0702	0.018	-0.314	-0.118		0.702194	0.278778	0.484198	0.641328	1.2e-07	2.63e-06	0.0546056	0.380141
AT1G76960.1	AT1G76960.1:expressed protein	-0.085	0.00444	-0.234	-0.121		0.148187	0.187171	0.488244	0.695159	6.29e-05	3.97e-07	0.0503689	0.0880146
AT1G75280.1	AT1G75280.1:isoflavone reductase, putative, identical to SP:P52577 Isoflavone reductase homolog P3 (EC 1.3.1.-) {Arabidopsis thaliana}; contains Pfam profile PF02716: isoflavone reductase. Involved in response to oxidative stress.	-0.103	0.029	-0.277	-0.111		0.287304	0.104418	0.682314	0.58115	2.43e-06	4.3e-08	0.0739781	0.0299051
AT1G54780.1	AT1G54780.1:thylakoid lumen 18.3 kDa protein, SP:Q9ZVL6	-0.0893	0.0492	-0.285	-0.0999		0.201657	0.161695	0.641159	0.437368	1.31e-06	2.13e-09	0.112901	0.00318082
AT2G29670.1	AT2G29670.1:expressed protein	-0.16	0.0649	-0.78	-0.206		0.000161951	0.00730672	0.659215	0.318154	2.66e-22	1.02e-23	0.00045146	0.000118063
AT1G75460.1	AT1G75460.1:ATP-dependent protease La (LON) domain-containing protein, weak similarity to SP|P36774 ATP-dependent protease La 2 (EC 3.4.21.53) {Myxococcus xanthus}; contains Pfam profile PF02190: ATP-dependent protease La (LON) domain	-0.127	0.0638	-0.66	-0.145		0.0688937	0.0386726	0.435766	0.327855	2.62e-19	4.91e-20	0.0158832	0.00901704
AT2G21530.1	AT2G21530.1:forkhead-associated domain-containing protein / FHA domain-containing protein	-0.0828	0.041	-0.335	-0.0579		0.0315042	0.19835	0.696244	0.499398	2.2e-08	1.14e-09	0.371162	0.222832
AT1G52220.1	AT1G52220.1:expressed protein	-0.0907	0.024	-0.366	-0.0734		0.0546056	0.154778	0.47239	0.610034	1.58e-09	5.55e-13	0.256259	0.00947472
AT3G02730.1	AT3G02730.1:thioredoxin, putative, similar to SP|P29450 Thioredoxin F-type, chloroplast precursor (TRX-F) {Pisum sativum}; contains Pfam profile: PF00085 Thioredoxin	-0.13	-0.00675	-0.487	-0.142		0.00198695	0.0325851	0.211458	0.687579	6.29e-14	7.47e-16	0.018092	4.65e-05
AT3G21500.1	AT3G21500.1:Encodes a protein postulated to have 1-deoxy-D-xylulose 5-phosphate synthase activity.	-0.164	-0.0613	-0.979	-0.265		0.0218251	0.0092483	0.217166	0.363411	2.3e-23	4.05e-23	1e-05	0.000239513
AT1G29930.1	AT1G29930.1:mRNA level of the photosynthetic LHCB gene (At1g29930) remains unchanged after cutting the inflorescence stem	-0.229	-0.0318	-0.314	-0.188		0.65373	0.000102897	9.75e-07	0.564368	1.38e-05	4.18e-06	0.00212701	0.183448
AT2G34620.1	AT2G34620.1:mitochondrial transcription termination factor-related / mTERF-related, contains Pfam profile PF02536: mTERF	-0.402	-0.0886	-0.618	-0.291		4.93e-07	1.67e-09	0.153564	0.187789	1.08e-16	8.56e-19	1.9e-06	3.07e-05
AT1G72030.1	AT1G72030.1:GCN5-related N-acetyltransferase (GNAT) family protein, contains Pfam profile PF00583: acetyltransferase, GNAT family	-0.241	-0.044	-0.534	-0.277		1.38e-07	3.81e-05	0.171112	0.477368	1.58e-15	3.61e-17	2.44e-06	2.81e-07
AT3G22210.1	AT3G22210.1:expressed protein	-0.0363	0.0375	-0.27	-0.128		0.361473	0.533742	0.705407	0.525235	4.17e-06	1.91e-08	0.0356642	0.00746833
AT1G71480.1	AT1G71480.1:nuclear transport factor 2 (NTF2) family protein, contains Pfam domain, PF02136: Nuclear transport factor 2 (NTF2) domain	-0.0132	0.0337	-0.303	-0.0769		0.670765	0.662662	0.633322	0.552413	3.41e-07	3.94e-07	0.235415	0.571583
AT4G15510.1	AT4G15510.1:photosystem II reaction center PsbP family protein, contains PsbP domain PF01789; identical to SP:O23403 (Arabidopsis thaliana)	-0.00852	0.0606	-0.288	-0.0826		0.432614	0.681272	0.0364948	0.351606	1.28e-06	8.19e-05	0.200975	0.391961
AT2G29290.1	AT2G29290.1:tropinone reductase, putative / tropine dehydrogenase, putative, similar to tropinone reductase SP:P50165 from (Datura stramonium)	-0.00567	0.0888	-0.481	-0.183		0.524118	0.691227	0.00734708	0.166864	1.09e-13	2.08e-11	0.00197792	0.0136716
AT4G09350.1	AT4G09350.1:DNAJ heat shock N-terminal domain-containing protein, similar to SP|Q45552 Chaperone protein dnaJ {Bacillus stearothermophilus}; contains Pfam profile PF00226: DnaJ domain	0.0482	0.165	-0.361	-0.226		0.395493	0.468118	0.00190655	0.00889861	5.92e-09	4.14e-09	0.000176898	0.000501163
AT5G42070.1	AT5G42070.1:expressed protein, similar to unknown protein (dbj|BAA92898.1)	0.0466	0.126	-0.395	-0.165		0.272693	0.486944	0.00962882	0.0531007	9.8e-10	1.78e-06	0.00889861	0.131372
AT4G21445.1	AT4G21445.1:expressed protein	-0.00461	0.122	-0.347	-0.168		0.356595	0.694765	0.00517235	0.0493452	9.02e-09	9.18e-09	0.00521321	0.0254216
AT3G21670.1	AT3G21670.1:nitrate transporter (NTP3), nearly identical to nitrate transporter (Arabidopsis thaliana) GI:4490323; contains Pfam profile: PF00854 POT family	-0.00542	0.129	-0.452	-0.277		0.559694	0.693887	0.00317296	0.0472592	2.85e-12	2.79e-11	3.55e-06	6e-06
AT5G57180.1	AT5G57180.1:expressed protein, ; supporting cDNA gi|13991645|gb|AF359387.1|AF359387	0.0259	-0.0131	-0.287	-0.198		0.608383	0.600814	0.707728	0.663198	1.39e-06	1.2e-05	0.000877221	0.000715693
AT4G11570.1	AT4G11570.1:haloacid dehalogenase-like hydrolase family protein, similar to genetic modifier (Zea mays) GI:10444400; contains InterPro accession IPR005834: Haloacid dehalogenase-like hydrolase	0.00808	-0.0366	-0.442	-0.297		0.385625	0.683359	0.404167	0.534259	3.16e-12	3.8e-10	5.43e-07	8.66e-06
AT3G57680.1	AT3G57680.1:peptidase S41 family protein, similar to PSII D1 protein processing enzyme (GI::7268527) (Arabidopsis thaliana); similar to SP|Q55669 Carboxyl-terminal processing protease precursor (Photosystem II D1 protein processing peptidase) (EC 3.4.21.1	0.0278	0.0208	-0.341	-0.165		0.601835	0.615556	0.705039	0.651369	8.09e-05	2.01e-06	0.097642	0.00282655
AT2G29170.1	AT2G29170.1:short-chain dehydrogenase/reductase (SDR) family protein / tropinone reductase, putative, similar to tropinone reductase SP:P50165 from (Datura stramonium)	0.0264	0.0385	-0.642	-0.4		0.509541	0.600395	0.558055	0.525791	9.43e-19	3.28e-20	1.06e-10	1.33e-11
AT2G29150.1	AT2G29150.1:tropinone reductase, putative / tropine dehydrogenase, putative, similar to tropinone reductase SP:P50165 from (Datura stramonium)	0.0065	0.0133	-0.318	-0.19		0.675424	0.689118	0.611622	0.663474	1.65e-07	4.54e-06	0.00159614	0.00218141
AT1G44446.1	AT1G44446.1:chlorophyll a oxygenase (CAO) / chlorophyll b synthase, identical to chlorophyll a oxygenase GI:5853117 from (Arabidopsis thaliana); contains Pfam PF00355 Rieske (2Fe-2S) domain	-0.0827	0.00428	-0.462	-0.303		0.253859	0.202071	0.494464	0.695738	5.94e-13	3.95e-16	3.32e-07	1e-08
AT1G48000.1	AT1G48000.1:myb family transcription factor, similar to myb-related transcription factor (cpm10) GB:U33915 GI:1002795 from (Craterostigma plantagineum)	-0.000919	-0.25	-0.278	-0.225		0.510165	0.707572	0.00666116	0.00223143	9.22e-05	2.48e-07	0.00142637	1e-07
AT1G72890.1	AT1G72890.1:disease resistance protein (TIR-NBS class), putative, domain signature TIR-NBS exists, suggestive of a disease resistance protein.	-0.0299	-0.218	-0.255	-0.146		0.203415	0.609659	0.108821	0.00466571	8.74e-05	3.56e-07	0.0501214	0.000327241
AT5G15850.1	AT5G15850.1:zinc finger protein CONSTANS-LIKE 1 (COL1), identical to Zinc finger protein CONSTANS-LIKE 1 SP:O50055 from (Arabidopsis thaliana)	-0.0673	-0.267	-0.379	-0.26		0.706944	0.318154	7.01e-05	8.61e-06	1.44e-09	3.19e-11	1.92e-05	7.07e-05
AT1G02350.1	AT1G02350.1:protoporphyrinogen oxidase-related, contains very low similarity to protoporphyrinogen oxidase (SP|P55826)	-0.113	-0.226	-0.379	-0.238		0.00418959	0.380141	0.0351009	0.0328258	3.15e-05	2.16e-06	0.0386726	0.0135661
AT1G18810.1	AT1G18810.1:phytochrome kinase substrate-related, contains weak similarity to Swiss-Prot:Q9SWI1 phytochrome kinase substrate 1 (Arabidopsis thaliana)	-0.0956	-0.22	-0.469	-0.213		0.00459788	0.243521	0.000328672	0.00139539	1.71e-11	3.96e-13	0.00169533	0.000602285
AT1G76600.1	AT1G76600.1:expressed protein	-0.00185	-0.149	-0.353	-0.0993		0.704174	0.703776	0.00386716	0.0127888	4.99e-09	8e-09	0.116367	0.123157
AT1G10470.1	AT1G10470.1:two-component responsive regulator / response regulator 4 (ARR4), identical to responce regulator1 GI:3273195 from (Arabidopsis thaliana); identical to cDNA ARR4 mRNA for response regulator 4 GI:3953596	-0.167	0.1	-0.271	-0.107		0.000260298	0.00504462	0.20564	0.113311	4.17e-06	1.42e-06	0.0880146	0.0419583
AT5G42250.1	AT5G42250.1:alcohol dehydrogenase, putative, similar to alcohol dehydrogenase ADH GI:7705214 from (Lycopersicon esculentum); contains Pfam zinc-binding dehydrogenase domain PF00107	-0.351	-0.437	-0.0993	-0.352		1.18e-10	1.26e-08	7.64e-12	1.1e-11	0.121256	0.171285	2.25e-08	8.35e-10
AT1G75500.1	AT1G75500.1:nodulin MtN21 family protein, similar to MtN21 GB:CAA75575 GI:2598575 from (Medicago truncatula) (Mol. Plant Microbe Interact. 9 (4), 233-242 (1996)); contains Pfam profile PF00892: Integral membrane protein	-0.379	-0.403	-0.0947	-0.368		4.51e-08	5.34e-10	3.5e-08	7.1e-11	0.136063	0.647798	1.37e-09	5.08e-07
AT3G10720.1	AT3G10720.1:pectinesterase, putative, contains similarity to pectinesterase from Vitis vinifera GI:15081598, Prunus persica SP|Q43062; contains Pfam profile PF01095 pectinesterase	-0.173	-0.232	0.00537	-0.188		0.00185528	0.00366341	9.3e-05	7.68e-05	0.692211	0.686248	0.00144772	0.00239213
AT5G25460.1	AT5G25460.1:expressed protein, contains Pfam profile PF04862: Protein of unknown function, DUF642	-0.555	-0.513	-0.157	-0.403		2.35e-14	3.29e-16	2.42e-12	8.08e-15	0.00836876	0.0307279	6.59e-11	7.48e-09
AT5G47980.1	AT5G47980.1:transferase family protein, similar to alcohol acyltransferase (Fragaria x ananassa)(GI:10121328)(PMID:10810141), deacetylvindoline 4-O-acetyltransferase (Catharanthus roseus)(GI:4091808)(PMID:9681034)	-0.425	-0.319	-0.143	-0.198		1.64e-10	1.97e-08	7.68e-05	1.15e-05	0.066543	0.0580994	0.0191107	0.0353867
AT4G29080.1	AT4G29080.1:auxin-responsive AUX/IAA family protein, similar to SP|Q38826 Auxin-responsive protein IAA8, SP|Q38827 Auxin-responsive protein IAA9 from Arabidopsis thaliana; contains Pfam profile: PF02309: AUX/IAA family	-0.413	-0.343	-0.138	-0.251		1.06e-06	1.74e-10	0.000415309	2.75e-08	0.0270076	0.301235	4.67e-05	0.0122428
AT2G17840.1	AT2G17840.1:senescence/dehydration-associated protein-related (ERD7), similar to senescence-associated protein 12 (Hemerocallis hybrid cultivar) gi|3551958|gb|AAC34857; strong similarity to early-responsive to dehydration stress ERD7 protein (Arabidopsis	-0.395	-0.325	-0.114	-0.231		9.91e-08	1.37e-10	4.84e-07	5.23e-08	0.065402	0.360536	7.93e-05	0.00285425
AT1G80690.1	AT1G80690.1:expressed protein	-0.458	-0.356	-0.164	-0.286		4.38e-09	9.74e-08	0.000443919	7.01e-06	0.0156087	0.000281677	0.000193212	2.92e-06
AT5G37790.1	AT5G37790.1:protein kinase family protein, contains protein kinase domain, Pfam:PF00069	-0.448	-0.352	-0.16	-0.279		0.00015618	4.1e-08	0.00332816	4.92e-06	0.018386	0.155619	4.12e-05	6.06e-05
AT4G08160.1	AT4G08160.1:glycosyl hydrolase family 10 protein / carbohydrate-binding domain-containing protein, ; contains Pfam profiles PF00331: Glycosyl hydrolase family 10, PF02018: Carbohydrate binding domain	-0.288	-0.219	-0.104	-0.172		6.36e-06	1.98e-05	0.00658074	0.000704251	0.163665	0.214269	0.0160517	0.000304282
AT2G38120.1	AT2G38120.1:amino acid permease, putative (AUX1), identical to AUX1 GI:1531758 from (Arabidopsis thaliana)	-0.43	-0.353	-0.16	-0.274		2.03e-11	7.38e-12	3.46e-08	5.12e-09	0.00742937	0.0046343	3.25e-06	4.66e-07
AT2G40460.1	AT2G40460.1:proton-dependent oligopeptide transport (POT) family protein, contains Pfam profile: PF00854 POT family	-0.454	-0.342	-0.136	-0.286		1.21e-05	1.08e-09	0.0036861	7.38e-06	0.0637875	0.278778	2.31e-05	0.000253553
AT5G56980.1	AT5G56980.1:expressed protein, non-consensus CG donor splice site at exon 1, GA donor splice site at exon 3	-0.282	-0.225	-0.0687	-0.173		1.26e-05	2.57e-06	0.00430059	0.000164793	0.301235	0.686705	0.00495625	0.0288228
AT4G14960.1	AT4G14960.1:tubulin alpha-6 chain (TUA6), nearly identical to SP|P29511 Tubulin alpha-6 chain {Arabidopsis thaliana}	-0.248	-0.195	-0.102	-0.134		7.37e-05	2.18e-05	0.000112762	0.000916338	0.103192	0.0270398	0.0274947	0.00282198
AT2G44300.1	AT2G44300.1:lipid transfer protein-related, low similarity to lipid transfer protein Picea abies GI:2627141; contains Pfam profile: PF00234: Protease inhibitor/seed storage/LTP family	-0.422	-0.323	-0.206	-0.238		2.78e-05	9.24e-08	1.59e-05	5.12e-06	0.00126007	2.42e-05	0.00108384	8.47e-10
AT1G31320.1	AT1G31320.1:LOB domain protein 4 / lateral organ boundaries domain protein 4 (LBD4), identical to SP|Q9SHE9 LOB domain protein 4 {Arabidopsis thaliana}	-0.343	-0.277	-0.157	-0.217		4.27e-05	8.35e-07	0.0488282	2.79e-05	0.013147	0.231331	0.000710183	0.108218
AT1G18840.1	AT1G18840.1:calmodulin-binding family protein, low similarity to SF16 protein (Helianthus annuus) GI:560150; contains Pfam profile PF00612: IQ calmodulin-binding motif	-0.458	-0.348	-0.211	-0.288		2.84e-07	1.71e-09	0.00055369	3.73e-07	0.0018705	0.00424226	2.57e-05	1.23e-05
AT4G17340.1	AT4G17340.1:major intrinsic family protein / MIP family protein, contains Pfam profile: MIP PF00230	-0.366	-0.237	-0.115	-0.254		0.000176167	2.18e-09	0.0118124	5.47e-05	0.0642395	0.0737583	1.63e-05	2.45e-05
AT4G28250.1	AT4G28250.1:beta-expansin, putative (EXPB3), similar to soybean pollen allergen (cim1) protein - soybean, PIR2:S48032; beta-expansin gene family, PMID:11641069	-0.917	-0.652	-0.283	-0.658		2.66e-06	1.08e-10	7.24e-05	6.97e-09	0.000145722	8.71e-05	1.02e-14	1.5e-15
AT1G73330.1	AT1G73330.1:protease inhibitor, putative (DR4), identical to Dr4 GI:469114 from (Arabidopsis thaliana); contains Pfam profile PF00197: Trypsin and protease inhibitor	-1.16	-0.847	-0.327	-0.825		2.79e-27	9.57e-28	5.6e-23	1.92e-23	4.41e-08	3.66e-08	3.66e-23	3.2e-23
AT5G44410.1	AT5G44410.1:FAD-binding domain-containing protein, similar to SP|P30986 reticuline oxidase precursor (Berberine-bridge-forming enzyme) (BBE) (Tetrahydroprotoberberine synthase) (Eschscholzia californica); contains PF01565 FAD binding domain	-0.335	-0.217	-0.131	-0.227		2.08e-09	7.08e-08	0.00160679	0.000321565	0.0341797	0.0142767	0.000181211	2.58e-07
AT3G48340.1	AT3G48340.1:similar to cysteine proteinase, putative [Arabidopsis thaliana] (TAIR:At3g48350.1); similar to cysteine proteinase [Glycine max] (GB:BAC77522.1); contains InterPro domain Papain cysteine protease (C1) (InterPro:IPR000668); contains InterPro do	-0.669	-0.432	-0.124	-0.403		6.13e-13	2.73e-16	0.000468768	3.28e-09	0.0649367	0.0644598	6.03e-07	4.33e-10
AT5G40730.1	AT5G40730.1:arabinogalactan-protein (AGP24)	-0.236	-0.14	-0.101	-0.112		4.52e-05	6.29e-05	0.0253341	0.0213818	0.109844	0.0869326	0.0711588	0.139533
AT2G46000.1	AT2G46000.1:expressed protein	-0.268	-0.169	-0.102	-0.144		1.28e-06	1.1e-05	0.000803108	0.0055907	0.111772	0.00469726	0.0206851	0.00609177
AT1G50010.1	AT1G50010.1:tubulin alpha-2/alpha-4 chain (TUA2), identical to tubulin alpha-2/alpha-4 chain SP|P29510 GB:P29510 from (Arabidopsis thaliana)	-0.29	-0.191	-0.0984	-0.146		4.61e-06	8.52e-07	0.000756281	0.00112358	0.118839	0.0111511	0.014968	0.00338384
AT4G10310.1	AT4G10310.1:sodium transporter (HKT1), identical to sodium transporter AtHKT1 (Arabidopsis thaliana) gi|7716474|gb|AAF68393	-0.337	-0.168	-0.125	-0.171		4.58e-06	1.96e-06	0.00458604	0.0176544	0.083271	0.00114003	0.0173258	0.00974063
AT2G36830.1	AT2G36830.1:major intrinsic family protein / MIP family protein, contains Pfam profile: MIP PF00230	-0.406	-0.213	-0.153	-0.212		1.37e-09	5.11e-11	0.000675159	0.000266596	0.0105974	0.119411	0.000298743	0.00670137
AT5G50000.1	AT5G50000.1:protein kinase, putative, similar to protein kinase ATMRK1 (Arabidopsis thaliana) gi|2351097|dbj|BAA22079	-0.263	-0.233	-0.0987	-0.272		0.000143575	8.26e-06	0.00848602	7.58e-05	0.120156	0.483533	4.03e-06	1.41e-05
AT1G68850.1	AT1G68850.1:peroxidase, putative, identical to peroxidase ATP23a GB:CAA70035 (Arabidopsis thaliana)	-0.318	-0.262	-0.109	-0.35		5.2e-10	9.82e-06	4.54e-05	0.000111284	0.097823	0.348532	3.15e-07	1.69e-06
AT5G09480.1	AT5G09480.1:hydroxyproline-rich glycoprotein family protein, contains proline-rich extensin domains, INTERPRO:IPR002965; Common family members At5g09530, At5g09520, At1g44222 (Arabidopsis thaliana)	-0.578	-0.473	-0.179	-0.597		6.07e-12	1.23e-10	3.82e-09	3.82e-09	0.00406538	9.37e-05	6.1e-13	4.2e-13
AT3G14210.1	AT3G14210.1:myrosinase-associated protein, putative, similar to GB:CAA71238 from (Brassica napus); contains Pfam profile:PF00657 Lipase/Acylhydrolase with GDSL-like motif	-0.732	-0.59	-0.293	-0.774		3.03e-20	4.66e-21	3.45e-16	3.9e-17	7.34e-07	3.64e-06	3.76e-22	9.75e-23
AT1G28400.1	AT1G28400.1:expressed protein, similar to E6 (GI:1000090) (Gossypium barbadense)	-0.661	-0.479	-0.205	-0.638		1.27e-19	2.43e-19	3.92e-13	1.29e-13	0.000463108	0.00231786	1.05e-18	3.44e-18
AT5G25610.1	AT5G25610.1:dehydration-responsive protein (RD22), identical to SP|Q08298 Dehydration-responsive protein RD22 precursor {Arabidopsis thaliana}	-0.378	-0.366	-0.122	-0.441		8.76e-11	6.43e-10	8.02e-08	1.64e-09	0.0464648	0.266505	2.96e-12	1.63e-12
AT1G11840.1	AT1G11840.1:lactoylglutathione lyase, putative / glyoxalase I, putative, highly similar to putative lactoylglutathione lyase SP:Q39366 from (Brassica oleracea)	-0.256	-0.224	-0.0634	-0.245		3.57e-05	1.22e-05	0.00191153	0.000130757	0.328923	0.642688	2.92e-05	0.00140582
AT5G05160.1	AT5G05160.1:leucine-rich repeat transmembrane protein kinase, putative	-0.319	-0.261	-0.0811	-0.29		9.27e-07	6.27e-07	0.000161951	2.86e-05	0.243521	0.458857	3.37e-06	0.000546795
AT5G48800.1	AT5G48800.1:phototropic-responsive NPH3 family protein, contains NPH3 family domain, Pfam:PF03000	-0.349	-0.308	-0.0677	-0.308		6.14e-08	2.87e-05	3.5e-05	7.41e-05	0.345527	0.500119	2.58e-06	5.9e-05
AT3G63210.1	AT3G63210.1:expressed protein, identical to senescence-associated protein SAG102 (GI::22331931) (Arabidopsis thaliana) (unpublished); contains Pfam profile PF04570: Protein of unknown function (DUF581)	-0.385	-0.297	-0.13	-0.31		3.16e-08	2.87e-09	2.33e-05	2.48e-06	0.0417081	0.0351009	3.37e-07	1.05e-07
AT1G74500.1	AT1G74500.1:bHLH family protein, contains Pfam profile: PF00010 helix-loop-helix DNA-binding domain	-0.508	-0.355	-0.16	-0.421		2.6e-11	2.24e-07	0.0134612	0.0101142	0.0200028	0.00580304	3.67e-06	6.66e-08
AT5G39320.1	AT5G39320.1:UDP-glucose 6-dehydrogenase, putative, very strong similarity to SP|Q96558 UDP-glucose 6-dehydrogenase (EC 1.1.1.22) (UDP-Glc dehydrogenase) (UDP-GlcDH) (UDPGDH) {Glycine max}; contains Pfam profiles PF03721: UDP-glucose/GDP-mannose dehydrogen	-0.503	-0.366	-0.144	-0.424		1.65e-13	2.85e-14	2.12e-07	2.03e-09	0.016656	0.166519	1.68e-11	8.49e-10
AT3G16430.1	AT3G16430.1:jacalin lectin family protein, similar to myrosinase binding protein (Brassica napus) GI:1711296; contains Pfam profile PF01419 jacalin-like lectin domain	-0.317	-0.217	-0.0698	-0.276		2.86e-05	4.34e-06	0.288486	0.00163819	0.305777	0.660882	2.18e-05	0.0004369
AT1G78060.1	AT1G78060.1:glycosyl hydrolase family 3 protein, similar to xylosidase GI:2102655 from (Aspergillus niger)	-0.472	-0.344	-0.119	-0.411		2.16e-09	5.42e-13	3.04e-07	1.56e-08	0.0576008	0.076442	6.44e-11	5.3e-12
AT4G23690.1	AT4G23690.1:disease resistance-responsive family protein / dirigent family protein, similar to disease resistance response protein 206-d (Pisum sativum) gi|508844|gb|AAB18669; similar to dirigent protein (Forsythia x intermedia) gi|6694693|gb|AAF25357	-0.582	-0.432	-0.12	-0.508		7.93e-17	6.81e-17	7.68e-13	8.11e-12	0.0520866	0.0573561	2.03e-14	2.02e-14
AT2G18370.1	AT2G18370.1:protease inhibitor/seed storage/lipid transfer protein (LTP) family protein, similar to lipid-transfer protein (Nicotiana glauca) GI:6782436; contains Pfam protease inhibitor/seed storage/LTP family domain PF00234	-0.617	-0.356	-0.202	-0.481		7.4e-18	3.37e-17	8.88e-09	2.23e-08	0.000779675	4.37e-05	8.05e-12	1.18e-12
AT5G48500.1	AT5G48500.1:expressed protein, similar to unknown protein (gb|AAD28645.1)	-0.315	-0.198	-0.115	-0.254		1.84e-06	1.63e-07	0.000972651	0.000854603	0.0642395	0.164997	1.7e-05	8.61e-06
AT2G42570.1	AT2G42570.1:expressed protein	-0.293	-0.15	-0.0927	-0.253		4.09e-07	8.74e-07	0.0508646	0.0134251	0.14734	0.202071	1.84e-05	0.00406092
AT4G32880.1	AT4G32880.1:homeobox-leucine zipper transcription factor (HB-8), identical to HD-zip transcription factor (athb-8) (GI:7270235) (Arabidopsis thaliana)	-0.28	-0.167	-0.0675	-0.241		1.4e-05	2.43e-06	0.000995903	0.00529519	0.304677	0.154952	4.59e-05	0.00380969
AT1G04820.1	AT1G04820.1:tubulin alpha-2/alpha-4 chain (TUA4), nearly identical to SP:P29510 Tubulin alpha-2/alpha-4 chain from (Arabidopsis thaliana)	-0.357	-0.265	-0.163	-0.254		1.14e-06	3.46e-09	0.000220885	6.14e-06	0.00601	0.109645	1.4e-05	0.000803108
AT4G35350.1	AT4G35350.1:cysteine endopeptidase, papain-type (XCP1), identical to papain-type cysteine endopeptidase XCP1 GI:6708181 from (Arabidopsis thaliana)	-0.648	-0.481	-0.295	-0.462		5.02e-13	9.86e-18	2.69e-07	8.16e-13	9.56e-07	0.000680821	1.79e-12	5.84e-08
AT5G44440.1	AT5G44440.1:FAD-binding domain-containing protein, similar to SP|P30986 reticuline oxidase precursor (Berberine-bridge-forming enzyme) (BBE) (Tetrahydroprotoberberine synthase) (Eschscholzia californica); contains PF01565 FAD binding domain	-0.362	-0.26	-0.167	-0.239		4.27e-10	1.12e-08	5.95e-05	2.8e-05	0.00670137	0.00296806	0.000116544	0.000715693
AT2G34810.1	AT2G34810.1:FAD-binding domain-containing protein, similar to SP|P30986 reticuline oxidase precursor (Berberine-bridge-forming enzyme) (BBE) (Tetrahydroprotoberberine synthase) (Eschscholzia californica); contains PF01565 FAD binding domain	-0.766	-0.577	-0.423	-0.536		2.57e-16	5.52e-20	8.34e-09	3.22e-15	2.14e-10	3.42e-07	1.7e-14	4.1e-13
AT1G49570.1	AT1G49570.1:peroxidase, putative, identical to peroxidase ATP5a (Arabidopsis thaliana) gi|1546702|emb|CAA67341; similar to peroxidase SWISS-PROT:P80679 from (Armoracia rusticana)	-0.871	-0.633	-0.462	-0.589		2.61e-12	6.92e-11	0.000588942	2.48e-07	1.57e-09	4.51e-09	3.08e-11	1.05e-13
AT1G20850.1	AT1G20850.1:cysteine endopeptidase, papain-type (XCP2), identical to papain-type cysteine endopeptidase XCP2 GI:6708183 from (Arabidopsis thaliana)	-0.469	-0.383	-0.308	-0.376		2.85e-07	5.46e-13	6.32e-05	5.32e-10	2.26e-07	6.35e-05	9.97e-10	4.89e-09
AT1G51140.1	AT1G51140.1:basic helix-loop-helix (bHLH) family protein, contains Pfam profile: PF00010 helix-loop-helix DNA-binding domain	-0.48	-0.395	-0.303	-0.391		1.73e-09	3.49e-10	2.92e-06	2.59e-08	3.42e-05	0.0021965	2.64e-07	9.78e-08
AT3G49750.1	AT3G49750.1:leucine-rich repeat family protein, contains leucine rich-repeat (LRR) domains Pfam:PF00560, INTERPRO:IPR001611; contains similarity to resistance gene Hcr2-5B, Lycopersicon esculentum, EMBL:AF053997	-0.471	-0.36	-0.284	-0.382		0.000125536	4.05e-05	0.00584424	0.000244453	0.000995903	4.06e-05	4.24e-05	2.52e-05
AT3G01680.1	AT3G01680.1:expressed protein	-0.375	-0.294	-0.232	-0.277		1.93e-09	1.64e-09	2.07e-06	8.68e-07	0.000145011	0.0021034	4.06e-06	0.000109769
AT3G08030.1	AT3G08030.1:expressed protein, contains Pfam profile PF04862: Protein of unknown function, DUF642	-0.588	-0.438	-0.317	-0.461		8.1e-16	2.92e-17	1.31e-11	3.48e-12	9.86e-08	3.36e-08	5.15e-13	2.01e-11
AT1G04680.1	AT1G04680.1:pectate lyase family protein, similar to pectate lyase GP:14531296 from (Fragaria x ananassa)	-0.543	-0.428	-0.301	-0.416		4.05e-12	2.37e-15	2.11e-08	1.45e-11	6.83e-07	8.25e-05	4.23e-11	3.46e-10
AT1G79460.1	AT1G79460.1:ent-kaurene synthase / ent-kaurene synthetase B (KS) (GA2), identical to GI:3056725 (PMID:9536043); formerly called ent-kaurene synthetase B	-0.412	-0.33	-0.241	-0.346		4.55e-09	1.86e-09	4.02e-06	1.6e-07	0.000178335	3.26e-05	1.95e-07	1.79e-08
AT4G29270.1	AT4G29270.1:acid phosphatase class B family protein, similar to acid phosphatase (Glycine max) GI:3341443; contains Pfam profile PF03767: HAD superfamily (subfamily IIIB) phosphatase	-0.689	-0.565	-0.399	-0.595		5.07e-18	9.21e-18	4.47e-13	2e-14	2.35e-10	2.54e-10	6.48e-16	5.36e-14
AT4G21960.1	AT4G21960.1:peroxidase 42 (PER42) (P42) (PRXR1), identical to SP|Q9SB81 Peroxidase 42 precursor (EC 1.11.1.7) (Atperox P42) (PRXR1) (ATP1a/ATP1b) {Arabidopsis thaliana}	-0.563	-0.494	-0.324	-0.472		2.17e-13	1.76e-16	3.44e-12	3.51e-14	5.23e-08	0.0004286	2.13e-13	1.86e-09
AT1G75820.1	AT1G75820.1:CLAVATA1 receptor kinase (CLV1), identical to receptor kinase (CLV1) GB:AAB58929 GI:2160756 (Arabidopsis thaliana)	-0.251	-0.169	-0.124	-0.201		2.14e-05	1.99e-05	0.00268694	0.00453806	0.0449032	0.0384004	0.000650309	0.00225964
AT1G70830.1	AT1G70830.1:Bet v I allergen family protein, similar to Csf-2 (Cucumis sativus)(GI:5762258)(J Am Soc Hortic Sci 124, 136-139 (1999)) ; contains Pfam profile PF00407: Pathogenesis-related protein Bet v I family	-0.737	-0.525	-0.384	-0.59		1.63e-21	2.56e-21	1.56e-13	3.36e-15	3.38e-10	3.28e-07	2.58e-17	4e-16
AT4G25400.1	AT4G25400.1:basix helix-loop-helix (bHLH) family protein, contains Pfam profile: PF00010 helix-loop-helix DNA-binding domain	-0.388	-0.27	-0.18	-0.298		2.64e-07	3.95e-06	0.00935782	0.00192222	0.0101142	0.000945159	0.000213769	5.72e-05
AT1G32100.1	AT1G32100.1:encodes a protein whose sequence is similar to pinoresinol-lariciresinol reductase from pine.	-0.611	-0.417	-0.293	-0.431		2.43e-19	1.16e-16	3.86e-11	8e-11	2.3e-06	4.08e-08	4.48e-11	2.98e-13
AT3G53980.1	AT3G53980.1:protease inhibitor/seed storage/lipid transfer protein (LTP) family protein, contains Pfam protease inhibitor/seed storage/LTP family domain PF00234	-0.964	-0.64	-0.484	-0.697		5.04e-26	1.65e-25	9.03e-20	1.23e-18	8.77e-14	5.39e-16	3.74e-20	8.54e-22
AT3G21550.1	AT3G21550.1:expressed protein, contains Pfam profile PF05078: Protein of unknown function (DUF679)	-0.391	-0.248	-0.205	-0.329		7.35e-10	1.67e-08	0.00238271	0.00010213	0.0015214	0.000710183	2.49e-07	2.73e-06
AT5G40640.1	AT5G40640.1:expressed protein	-0.306	-0.205	-0.167	-0.263		2.56e-05	3.53e-06	0.0295364	0.0016845	0.00939756	0.0246525	4.01e-05	0.000533555
AT1G76790.1	AT1G76790.1:O-methyltransferase family 2 protein, similar to caffeic acid O-methyltransferase (Catharanthus roseus)(GI:18025321), catechol O-methyltransferase GB:CAA55358 (Vanilla planifolia)	-0.325	-0.202	-0.17	-0.251		1.23e-07	5.87e-08	0.0003608	0.000601669	0.00415441	0.000956177	1.94e-05	2.49e-07
AT1G70850.1	AT1G70850.1:Bet v I allergen family protein, similar to Csf-2 (Cucumis sativus)(GI:5762258)(J Am Soc Hortic Sci 124, 136-139 (1999)) contains Pfam profile PF00407: Pathogenesis-related protein Bet v I family	-0.869	-0.542	-0.457	-0.678		3.16e-24	4.02e-24	1.13e-14	8.83e-16	6.99e-13	1.74e-12	7.54e-20	3.97e-20
AT3G62020.1	AT3G62020.1:germin-like protein (GLP10), identical to germin-like protein subfamily 2 member 4 (SP|Q9M263)	-0.449	-0.295	-0.282	-0.387		3.15e-11	1.39e-08	4.47e-05	5.97e-05	2.97e-05	2.37e-05	5.15e-08	1.49e-06
AT5G12250.1	AT5G12250.1:tubulin beta-6 chain (TUB6), nearly identical to SP|P29514 Tubulin beta-6 chain {Arabidopsis thaliana}	-0.348	-0.248	-0.207	-0.312		8.7e-06	7.8e-09	0.00439978	2.26e-05	0.000432515	0.0939238	1.43e-07	0.000384579
AT2G40970.1	AT2G40970.1:myb family transcription factor, contains Pfam profile: PF00249 myb-like DNA-binding domain	-0.339	-0.243	-0.2	-0.214		1.27e-05	1.44e-07	2.56e-06	8.83e-05	0.00140039	4.17e-05	0.000680821	0.000257684
AT2G01520.1	AT2G01520.1:major latex protein-related / MLP-related, low similarity to major latex protein {Papaver somniferum}(GI:169000) contains Pfam profile PF00407: Pathogenesis-related protein Bet v I family	-0.583	-0.376	-0.334	-0.339		4.93e-20	4.36e-17	3.72e-15	6.7e-10	2.38e-08	8.61e-15	1.59e-08	1.24e-11
AT2G18570.1	AT2G18570.1:UDP-glucoronosyl/UDP-glucosyl transferase family protein, contains Pfam profile: PF00201 UDP-glucoronosyl and UDP-glucosyl transferase	-0.36	-0.245	-0.201	-0.209		6.38e-09	9.73e-09	5.82e-05	4.38e-05	0.00086031	0.000557295	0.000570142	0.00143199
AT1G70880.1	AT1G70880.1:Bet v I allergen family protein, similar to Csf-2 (Cucumis sativus)(GI:5762258)(J Am Soc Hortic Sci 124, 136-139 (1999)) ; contains Pfam profile PF00407: Pathogenesis-related protein Bet v I family	-0.452	-0.284	-0.269	-0.299		1.36e-15	2.53e-12	1.33e-06	2.09e-06	5.41e-06	2.62e-07	5.86e-07	3.62e-09
AT5G03840.1	AT5G03840.1:terminal flower 1 protein (TFL1), identical go SP|P93003 TERMINAL FLOWER 1 protein {Arabidopsis thaliana}; contains Pfam profile PF01161: Phosphatidylethanolamine-binding protein	-0.28	-0.17	-0.154	-0.184		8.95e-08	5.47e-05	0.0945335	0.0176858	0.0186188	0.000624357	0.00821734	0.572671
AT1G67340.1	AT1G67340.1:zinc finger (MYND type) family protein / F-box family protein	-0.218	-0.259	-0.172	-0.24		1.93e-06	0.000207449	2.79e-05	1.06e-05	0.00377898	0.00588436	4.06e-05	1.81e-07
AT4G37980.1	AT4G37980.1:mannitol dehydrogenase, putative (ELI3-1), identical to GI:16267	-0.498	-0.524	-0.313	-0.508		2.67e-11	2.73e-14	1.34e-12	3.65e-15	1.34e-07	5.43e-06	1.18e-14	9.54e-14
AT1G67360.2	AT1G67360.2:rubber elongation factor (REF) family protein, contains Pfam profile: PF05755 rubber elongation factor protein (REF)	-0.255	-0.254	-0.172	-0.238		8.21e-05	2.5e-05	0.000599715	2.96e-05	0.00424226	0.00184478	7.03e-05	0.000222951
AT1G70940.1	AT1G70940.1:auxin transport protein, putative (PIN3), similar to auxin transport protein (Arabidopsis thaliana) gi|5817301|gb|AAD52695	-0.391	-0.405	-0.263	-0.348		9.06e-08	3.27e-10	2.07e-08	7.8e-11	1.13e-05	0.00130363	1.31e-08	7.46e-08
AT2G46450.1	AT2G46450.1:cyclic nucleotide-regulated ion channel, putative (CNGC12), similar to cyclic nucleotide and calmodulin-regulated ion channel (cngc3) GI:4581201 from (Arabidopsis thaliana)	-0.312	-0.348	-0.216	-0.371		0.0085629	7.67e-06	0.000103648	4.24e-07	0.00440413	0.000110507	4.04e-06	1.15e-05
AT3G45610.1	AT3G45610.1:Dof-type zinc finger domain-containing protein, identical to dof6 zinc finger protein GI:5689615 from (Arabidopsis thaliana)	-0.291	-0.316	-0.154	-0.312		7.17e-05	3.99e-05	0.0535994	3.14e-06	0.0234766	0.119765	1.09e-05	1.16e-05
AT1G67810.1	AT1G67810.1:Fe-S metabolism associated domain-containing protein, contains Pfam PF02657: Fe-S metabolism associated domain	-0.352	-0.463	-0.231	-0.408		0.000171231	2.78e-07	5.3e-06	2.52e-10	0.000320251	9.91e-05	1.33e-08	1.17e-11
AT3G23470.1	AT3G23470.1:similar to cyclopropane fatty acid synthase, putative / CPA-FA synthase, putative [Arabidopsis thaliana] (TAIR:At3g23510.1); similar to cyclopropane fatty acid synthase-related [Arabidopsis thaliana] (TAIR:At3g23480.1); similar to cyclopropane	-0.438	-0.401	-0.181	-0.39		1.09e-14	5.59e-10	2.93e-10	5.96e-09	0.00446499	0.000305575	1.95e-08	5.85e-08
AT2G41820.1	AT2G41820.1:leucine-rich repeat transmembrane protein kinase, putative	-0.45	-0.413	-0.229	-0.393		4.37e-10	8.81e-11	1.81e-08	3.98e-10	0.000297346	0.00101223	2.11e-09	4.71e-07
AT5G59670.1	AT5G59670.1:leucine-rich repeat protein kinase, putative, similar to light repressible receptor protein kinase (Arabidopsis thaliana) gi|1321686|emb|CAA66376; contains leucine rich repeat (LRR) domains, Pfam:PF00560; contains protein kinase domain, Pfam:P	-0.58	-0.537	-0.271	-0.495		1.79e-17	2.36e-15	3.69e-12	6.14e-14	2.01e-05	2.14e-05	4.24e-12	1.19e-13
AT4G29700.1	AT4G29700.1:type I phosphodiesterase/nucleotide pyrophosphatase family protein, similar to SP|P22413 Ectonucleotide pyrophosphatase/phosphodiesterase 1 (Plasma-cell membrane glycoprotein PC-1) (Includes: Alkaline phosphodiesterase I (EC 3.1.4.1); Nucleoti	-0.44	-0.404	-0.198	-0.358		2.05e-07	1.68e-08	4.01e-05	6.49e-08	0.0069028	0.00158064	7.14e-07	0.00575956
AT5G12940.1	AT5G12940.1:leucine-rich repeat family protein, contains leucine rich-repeat domains Pfam:PF00560, INTERPRO:IPR001611	-0.582	-0.508	-0.304	-0.529		8.05e-16	1.09e-16	8.05e-12	2.19e-14	3.94e-07	4.35e-06	8.66e-15	1.06e-12
AT5G60200.1	AT5G60200.1:Dof-type zinc finger domain-containing protein, similar to dof6 zinc finger protein GI:5689615 from (Arabidopsis thaliana)	-0.432	-0.347	-0.209	-0.385		4.56e-07	2.85e-10	0.00171513	5.8e-08	0.000654495	0.00344848	6.06e-09	7.62e-10
AT1G75780.1	AT1G75780.1:tubulin beta-1 chain (TUB1), nearly identical to SP|P12411 Tubulin beta-1 chain {Arabidopsis thaliana}	-0.46	-0.369	-0.214	-0.387		8.29e-11	2.49e-10	3.36e-06	1.95e-08	0.00101223	0.0150407	6.21e-09	7.66e-07
AT3G53100.1	AT3G53100.1:GDSL-motif lipase/hydrolase family protein, similar to family II lipase EXL3 (GI:15054386), EXL1 (GI:15054382) (Arabidopsis thaliana), SP|P40603 Anther-specific proline-rich protein APG {Brassica napus}; contains InterPro Entry IPR001087 Lipo	-0.342	-0.26	-0.165	-0.281		2.14e-07	3.75e-08	0.000551173	1.49e-05	0.0067426	0.00698633	3.31e-06	9.27e-06
AT4G14750.1	AT4G14750.1:calmodulin-binding family protein, contains Pfam profile PF00612: IQ calmodulin-binding motif	-0.492	-0.411	-0.246	-0.403		3.85e-10	3.33e-10	6.12e-07	1.87e-08	0.000387774	4.02e-05	2.25e-08	2.46e-08
AT2G37170.1	AT2G37170.1:plasma membrane intrinsic protein 2B (PIP2B) / aquaporin PIP2.2 (PIP2.2), identical to SP|P43287 Plasma membrane intrinsic protein 2B {Arabidopsis thaliana}	-0.407	-0.348	-0.199	-0.341		1.34e-07	5.26e-11	0.000126246	7.44e-09	0.000680821	0.256259	1.27e-08	4.37e-06
AT5G64330.1	AT5G64330.1:non-phototropic hypocotyl 3 (NPH3), identical to non-phototropic hypocotyl 3 (Arabidopsis thaliana) gi|6224712|gb|AAF05914, PMID:10542152	-0.392	-0.364	-0.176	-0.387		1.16e-08	2.14e-10	9.97e-09	2.03e-09	0.00317296	0.0135291	3.41e-10	5.27e-10
AT1G51170.1	AT1G51170.1:protein kinase family protein	-0.394	-0.348	-0.183	-0.39		0.000142841	2.49e-09	3.42e-05	6.14e-08	0.00492186	0.361473	4.14e-09	6.51e-05
AT5G05960.1	AT5G05960.1:protease inhibitor/seed storage/lipid transfer protein (LTP) family protein, contains Pfam protease inhibitor/seed storage/LTP family domain PF00234	-0.67	-0.539	-0.273	-0.595		4.8e-20	2.07e-19	9.87e-17	1.61e-15	3.37e-06	7.03e-09	2.35e-17	2.55e-20
AT2G36570.1	AT2G36570.1:leucine-rich repeat transmembrane protein kinase, putative	-0.56	-0.623	-0.294	-0.539		2.17e-16	1.65e-12	3.22e-13	1.77e-15	1.45e-05	0.000171944	4.29e-13	1.05e-07
AT4G26270.1	AT4G26270.1:phosphofructokinase family protein, similar to phosphofructokinase (Amycolatopsis methanolica) GI:17432243; contains Pfam profile PF00365: Phosphofructokinase	-0.426	-0.445	-0.207	-0.343		2.99e-05	2.25e-10	1.25e-07	7.31e-11	0.00146354	0.00802469	3.29e-07	1.45e-06
AT1G25530.1	AT1G25530.1:lysine and histidine specific transporter, putative, similar to lysine and histidine specific transporter GI:2576361 from (Arabidopsis thaliana); contains Pfam profile PF01490: Transmembrane amino acid transporter protein	-0.552	-0.563	-0.26	-0.474		4.48e-13	5.36e-14	1.14e-12	1.22e-14	2.17e-05	2.52e-05	2.14e-12	7.2e-12
AT4G32000.1	AT4G32000.1:protein kinase family protein, contains protein kinase domain, Pfam:PF00069	-0.462	-0.428	-0.233	-0.355		0.098615	6.89e-05	0.128574	0.000972651	0.0274678	0.0198801	9.06e-05	8.65e-05
AT3G46600.1	AT3G46600.1:scarecrow transcription factor family protein, scarecrow-like 11 - Arabidopsis thaliana, EMBL:AF036307	-0.342	-0.342	-0.185	-0.266		1.48e-06	1.17e-08	1.34e-07	1.24e-08	0.00175271	0.0121681	5.96e-06	0.00333718
AT4G09020.1	AT4G09020.1:Encodes an isoamylase-like protein. Mutant studies show that the gene is strongly involved in starch breakdown. A GUS-protein fusion product was shown to localize to the surface of chloroplastic structures reminiscent of starch granules. In th	-0.328	-0.279	-0.16	-0.225		1.39e-06	7.03e-08	8.88e-06	3.3e-06	0.01033	0.00296806	0.000179694	9.08e-06
AT2G05790.1	AT2G05790.1:glycosyl hydrolase family 17 protein, similar to elicitor inducible chitinase Nt-SubE76 GI:11071974 from (Nicotiana tabacum)	-0.315	-0.267	-0.162	-0.235		1.93e-07	1.18e-07	0.000225012	5.56e-06	0.00658074	0.0165223	5.99e-05	9.86e-06
AT4G14550.1	AT4G14550.1:auxin-responsive AUX/IAA family protein, identical to IAA14 (GI:972931) (Arabidopsis thaliana); similar to SP|Q38825 Auxin-responsive protein IAA7 (Indoleacetic acid-induced protein 7) {Arabidopsis thaliana}	-0.587	-0.595	-0.376	-0.45		1.41e-17	1.71e-16	9.43e-15	4.23e-17	9e-10	3.02e-09	2.85e-12	1.21e-11
AT3G53670.1	AT3G53670.1:expressed protein	-0.244	-0.273	-0.164	-0.195		5.86e-05	4.22e-05	1.39e-05	4.45e-06	0.00626082	0.000791413	0.00118863	3.23e-05
AT2G05520.1	AT2G05520.1:glycine-rich protein (GRP), identical to glycine-rich protein; atGRP (GI:259447) (Arabidopsis thaliana)	-0.247	-0.188	-0.127	-0.282		0.0419583	2.4e-05	0.273898	0.00143724	0.0376045	0.656359	1.66e-06	5.86e-05
AT3G58810.1	AT3G58810.1:zinc transporter, putative, similar to zinc transporter 4; ZnT4 (Mus musculus) gi|2582990|gb|AAB82593; similar to zinc transporter ZAT (Arabidopsis thaliana) gi|4206640|gb|AAD11757; member of the cation diffusion facilitator (CDF) family, or c	-0.658	-0.492	-0.359	-0.729		2.14e-10	9.26e-14	8.54e-07	1.4e-08	1.66e-08	2.16e-08	1.63e-18	2.06e-16
AT1G22170.1	AT1G22170.1:phosphoglycerate/bisphosphoglycerate mutase family protein, similar to SP|P31217 Phosphoglycerate mutase 1 (EC 5.4.2.1) {Escherichia coli O157:H7}; contains Pfam profile PF00300: phosphoglycerate mutase family	-0.391	-0.268	-0.203	-0.404		5.36e-05	8.59e-07	0.00489993	0.000435015	0.00319943	0.000227143	6.28e-07	0.000396907
AT5G62340.1	AT5G62340.1:invertase/pectin methylesterase inhibitor family protein, similar to SP|Q42534 Pectinesterase 2 precursor (EC 3.1.1.11) (Pectin methylesterase 2) (PE 2) {Arabidopsis thaliana}; contains Pfam profile PF04043: Plant invertase/pectin methylestera	-0.416	-0.31	-0.21	-0.427		3.49e-12	2.33e-10	7.51e-05	1.86e-06	0.000848838	7.18e-05	4.49e-09	8.92e-14
AT1G67750.1	AT1G67750.1:pectate lyase family protein, similar to pectate lyase GI:14289169 from (Salix gilgiana)	-0.53	-0.443	-0.292	-0.549		2.61e-17	3.19e-14	7.61e-12	2.28e-11	3.56e-06	5.74e-07	2.57e-15	1.58e-11
AT4G32460.1	AT4G32460.1:expressed protein, contains Pfam profile PF04862: Protein of unknown function, DUF642	-0.402	-0.329	-0.194	-0.426		5.34e-09	1.08e-10	1.92e-07	4.58e-08	0.000995903	0.00508696	1.13e-11	2.54e-11
AT3G23050.1	AT3G23050.1:auxin-responsive protein / indoleacetic acid-induced protein 7 (IAA7), identical to SP|Q38825|AXI7_ARATH Auxin-responsive protein IAA7 (Indoleacetic acid-induced protein 7)	-0.356	-0.309	-0.221	-0.418		3.42e-07	4.61e-09	9.14e-05	2.11e-07	0.000177629	0.0592886	2.36e-11	1.3e-10
AT4G34980.1	AT4G34980.1:subtilase family protein, similar to SBT1, a subtilase from tomato plants GI:1771160 from (Lycopersicon esculentum)	-0.348	-0.25	-0.131	-0.335		1.04e-07	7.52e-09	0.000972651	1.98e-05	0.0317594	0.151164	2.22e-08	3.94e-07
AT1G75710.1	AT1G75710.1:zinc finger (C2H2 type) family protein, contains zinc finger, C2H2 type, domain, PROSITE:PS00028	-0.251	-0.175	-0.109	-0.242		0.00329613	2.62e-05	0.0523427	0.00349438	0.083695	0.197199	4.52e-05	5.17e-06
AT2G20570.1	AT2G20570.1:golden2-like transcription factor (GLK1), identical to golden2-like transcription factor GI:13311003 from (Arabidopsis thaliana); contains Pfam profile: PF00249 Myb-like DNA-binding domain	-0.285	-0.196	-0.114	-0.248		6.43e-06	1.7e-06	6.03e-05	0.00091079	0.0651803	0.0069028	2.37e-05	0.000127681
AT5G07030.1	AT5G07030.1:similar to aspartyl protease family protein [Arabidopsis thaliana] (TAIR:At3g54400.1); similar to putative nucleoid DNA-binding-like protein [Oryza sativa (japonica cultivar-group)] (GB:XP_463752.1); contains InterPro domain Aspartic protease	-0.792	-0.546	-0.32	-0.716		3.62e-23	7.69e-22	1.37e-15	1.57e-15	2.02e-07	6.78e-08	1.64e-20	1.54e-20
AT5G50160.1	AT5G50160.1:Encodes a ferric chelate reductase that is expressed in shoots and flowers.	-0.378	-0.277	-0.184	-0.351		6.53e-09	1.06e-09	2.93e-05	3.18e-06	0.00195221	0.00115597	7.52e-09	4.52e-07
AT1G70890.1	AT1G70890.1:major latex protein-related / MLP-related, low similarity to major latex protein {Papaver somniferum}(GI:294062) ; contains Pfam profile PF00407: Pathogenesis-related protein Bet v I family	-0.414	-0.288	-0.203	-0.375		2.33e-10	2.81e-11	6.53e-06	1.06e-06	0.00053663	3.86e-05	7.55e-10	2.76e-10
AT5G66420.1	AT5G66420.1:expressed protein	-0.284	-0.189	-0.12	-0.234		1e-06	1.64e-06	0.00184999	0.00139539	0.0511059	0.0888399	6.79e-05	0.000108997
AT5G55250.1	AT5G55250.1:S-adenosyl-L-methionine:carboxyl methyltransferase family protein, similar to SAM:jasmonic acid carboxyl methyltransferase (JMT)(GI:13676829) and to SAM:benzoic acid carboxyl methyltransferase (BAMT)(GI:9789277)(Antirrhinum majus)	-0.289	-0.177	-0.142	-0.283		6.31e-06	3.3e-06	0.000905081	0.00377898	0.0242771	0.00269183	3.84e-06	3.18e-07
AT3G05640.1	AT3G05640.1:protein phosphatase 2C, putative / PP2C, putative, similar to protein phosphatase-2C GB:AAC36699 from (Mesembryanthemum crystallinum)	-0.542	-0.536	-0.408	-0.614		5.21e-05	1.49e-07	0.00115046	5.69e-08	5.6e-06	2.26e-05	6.8e-14	4.36e-14
AT4G24800.1	AT4G24800.1:MA3 domain-containing protein, similar to programmed cell death 4 protein (Gallus gallus) GI:12958564; contains Pfam profile PF02847: MA3 domain	-0.363	-0.332	-0.273	-0.396		9.91e-05	3.64e-09	0.00103437	4.2e-08	6.87e-06	0.0221396	2.5e-10	4.7e-05
AT5G66560.1	AT5G66560.1:phototropic-responsive NPH3 family protein, contains NPH3 family domain, Pfam:PF03000	-0.344	-0.339	-0.258	-0.349		3.11e-08	9.34e-08	5.95e-08	5.96e-08	4.09e-05	7.23e-06	5.38e-08	7.89e-10
AT2G33620.1	AT2G33620.1:DNA-binding family protein / AT-hook protein 1 (AHP1), identical to AT-hook protein 1 (Arabidopsis thaliana) gi|2598227|emb|CAA10857	-0.342	-0.295	-0.215	-0.32		8.91e-08	2.88e-08	1.22e-05	9.41e-07	0.000377434	0.00226433	1.67e-07	0.000266596
AT5G44400.1	AT5G44400.1:FAD-binding domain-containing protein, similar to SP|P30986 reticuline oxidase precursor (Berberine-bridge-forming enzyme) (BBE) (Tetrahydroprotoberberine synthase) (Eschscholzia californica); contains PF01565 FAD binding domain	-0.535	-0.492	-0.351	-0.551		7.49e-15	6.94e-12	1.2e-10	7.43e-11	6.46e-08	6.26e-08	2.57e-14	3.39e-09
AT1G47670.1	AT1G47670.1:amino acid transporter family protein, similar to lysine and histidine specific transporter GI:2576361 from (Arabidopsis thaliana); contains Pfam profile PF01490: Transmembrane amino acid transporter protein	-0.365	-0.311	-0.231	-0.362		1.14e-06	3.99e-09	3.64e-05	2.77e-07	0.000109769	0.0027314	4.93e-09	9.04e-07
AT3G16920.1	AT3G16920.1:glycoside hydrolase family 19 protein, similar to class I chitinase GI:7798670 from (Arabis microphylla)	-0.288	-0.233	-0.162	-0.267		3.48e-07	3.19e-06	2.19e-05	0.000134519	0.010189	0.00230789	1.82e-05	0.000181988
AT3G12610.1	AT3G12610.1:DNA-damage-repair/toleration protein, putative (DRT100), similar to DNA-damage-repair/toleration protein DRT100 (Precursor) SWISS-PROT:Q00874, NCBI_gi:5701788; contains multiple LRR repeats Pfam profile: PF00560	-0.48	-0.369	-0.307	-0.483		6.21e-12	1.13e-13	1.36e-08	1.21e-09	2.12e-07	2.11e-05	8.53e-14	3.79e-12
AT4G30020.1	AT4G30020.1:subtilase family protein, contains similarity to meiotic serine proteinase TMP GI:6468325 from (Lycopersicon esculentum)	-0.524	-0.413	-0.241	-0.542		2.17e-14	4.72e-15	9.97e-10	3.47e-11	4.22e-05	2.52e-05	1.13e-15	2.32e-16
AT4G23670.1	AT4G23670.1:major latex protein-related / MLP-related, low similarity to major latex protein {Papaver somniferum}(GI:294060) contains Pfam profile PF00407: Pathogenesis-related protein Bet v I family	-0.266	-0.206	-	-0.276		2.71e-09	5.97e-06	5.31e-08	0.00042486			2.72e-06	2.26e-09
AT4G23180.1	AT4G23180.1:receptor-like protein kinase 4, putative (RLK4), nearly identical to receptor-like protein kinase 4 (Arabidopsis thaliana) GI:13506745; contains Pfam domain, PF00069: Protein kinase domain; identical to cDNA receptor-like protein kinase 4 (RLK	-0.145	-0.236	-0.0921	-0.175		0.0472592	0.0165547	7.62e-05	5.44e-05	0.149682	0.0884165	0.00325342	0.0341
AT1G32640.1	AT1G32640.1:basic helix-loop-helix (bHLH) protein (RAP-1), identical to bHLH protein GB:CAA67885 GI:1465368 from (Arabidopsis thaliana)	-0.219	-0.392	-0.149	-0.247		0.00525527	0.00018763	5.65e-08	1.92e-10	0.0132859	0.26895	2.55e-05	0.000405914
AT3G61210.1	AT3G61210.1:embryo-abundant protein-related, similar to embryo-abundant protein (Picea glauca) GI:1350531	-0.24	-0.362	-0.12	-0.215		0.000340088	4.83e-05	5.18e-06	2.82e-09	0.0520866	0.148891	0.000272242	0.000643239
AT3G45860.1	AT3G45860.1:receptor-like protein kinase, putative, similar to receptor-like protein kinase 4 (gi:13506745), 5 (gi:13506747), and 6 (gi:13506749) from Arabidopsis thaliana; contains Pfam protein kinase domain PF00069	-0.533	-0.659	-0.231	-0.46		1.06e-11	2.37e-15	1.01e-18	3.47e-19	0.000101353	5.97e-06	6.73e-12	1.97e-06
AT2G26190.1	AT2G26190.1:calmodulin-binding family protein, contains Pfam profile PF00612: IQ calmodulin-binding motif	-0.262	-0.35	-0.151	-0.256		1.03e-06	8.22e-06	1.87e-09	6.41e-09	0.011883	0.00863884	1.28e-05	0.000108997
AT5G22500.1	AT5G22500.1:acyl CoA reductase, putative / male-sterility protein, putative, similar to acyl CoA reductase (Simmondsia chinensis) GI:5020215; contains Pfam profile PF03015: Male sterility protein; identical to cDNA male sterility 2-like protein GI:1491614	-0.288	-0.498	-0.102	-0.296		1.38e-05	0.0535994	4.38e-09	3.46e-08	0.186395	0.638455	0.000192548	0.0333334
AT1G21270.1	AT1G21270.1:wall-associated kinase 2 (WAK2), identical to wall-associated kinase 2 (Arabidopsis thaliana) GI:4826399; induced by salicylic acid or INA (PMID:10380805)	-0.196	-0.325	-0.0971	-0.155		0.00722637	0.00233798	2.49e-06	2.08e-07	0.149005	0.445057	0.0189125	0.0109358
AT4G13510.1	AT4G13510.1:ammonium transporter 1, member 1 (AMT1.1), identical to SP|P54144 High affinity ammonium transporter (AtAMT1;1) {Arabidopsis thaliana}	-0.226	-0.409	-0.119	-0.177		0.105637	0.000111284	1.15e-06	4.17e-11	0.0543545	0.412693	0.00275574	0.0758126
AT1G64360.1	AT1G64360.1:expressed protein	-0.239	-0.328	-0.093	-0.121		2.59e-05	5.19e-05	9.72e-11	4.65e-08	0.144159	0.00205846	0.0518368	0.000797333
AT5G59010.1	AT5G59010.1:protein kinase-related, low similarity to serine/threonine/tyrosine-specific protein kinase APK1, Arabidopsis thaliana, SP|Q06548 PIR:S28615; contains Pfam profile: PF00069 Eukaryotic protein kinase domain	-0.199	-0.255	-0.0656	-0.103		0.0004369	0.000933326	6.82e-05	1.78e-05	0.322491	0.430266	0.110613	0.0858535
AT5G16590.1	AT5G16590.1:leucine-rich repeat transmembrane protein kinase, putative	-0.18	-0.248	-0.0861	-0.121		0.0136007	0.00407357	9.14e-05	4.17e-05	0.203415	0.327855	0.0600102	0.0630525
AT1G14920.1	AT1G14920.1:gibberellin response modulator (GAI) (RGA2) / gibberellin-responsive modulator, identical to GAI GB:CAA75492 GI:2569938 (Arabidopsis thaliana) (Genes Dev. In press)	-0.213	-0.306	-0.153	-0.13		5.67e-05	0.000442677	2.13e-06	4.21e-07	0.0137435	0.00939756	0.0397649	0.142242
AT4G39770.1	AT4G39770.1:trehalose-6-phosphate phosphatase, putative, similar to trehalose-6-phosphate phosphatase (AtTPPB) (Arabidopsis thaliana) GI:2944180; contains Pfam profile PF02358: Trehalose-phosphatase	-0.562	-0.612	-0.145	-0.322		3.16e-08	0.00012846	1.3e-09	8.84e-09	0.119411	0.0618939	0.000251556	0.00163819
AT3G28860.1	AT3G28860.1:Belongs to the family of ATP-binding cassette (ABC) transporters. Also known as AtMDR11 and PGP19. Possibly regulates auxin-dependent responses by influencing basipetal auxin transport in the root. Acts upstream of phyA in regulating hypocotyl	-0.429	-0.409	-0.118	-0.24		7.17e-08	7.98e-12	1.49e-07	4.11e-11	0.0558618	0.680535	4.01e-05	0.0467345
AT1G74840.1	AT1G74840.1:myb family transcription factor, similar to myb-related transcription activator GI:9279717 from (Arabidopsis thaliana)	-0.244	-0.229	-0.0736	-0.138		1.48e-06	3.66e-05	1.22e-05	9.99e-05	0.261361	0.292005	0.0239042	0.0241286
AT1G11000.1	AT1G11000.1:seven transmembrane MLO family protein / MLO-like protein 4 (MLO4), identical to membrane protein Mlo4 (Arabidopsis thaliana) gi|14091578|gb|AAK53797; similar to MLO protein SWISS-PROT:P93766, NCBI_gi:1877221 (Hordeum vulgare)(Barley)	-0.356	-0.326	-0.109	-0.207		2.66e-07	1.04e-08	0.000504257	1.02e-07	0.0869326	0.190474	0.000756281	0.000424271
AT1G61240.1	AT1G61240.1:expressed protein, contains Pfam profile PF05212: Protein of unknown function (DUF707)	-0.314	-0.34	-0.127	-0.184		7.84e-09	9.35e-07	4.11e-07	8.67e-08	0.0441075	0.121087	0.00238271	0.00734708
AT1G20450.1	AT1G20450.1:dehydrin (ERD10), identical to dehydrin ERD10 (Low-temperature-induced protein LTI45) (Arabidopsis thaliana) SWISS-PROT:P42759	-0.61	-0.575	-0.202	-0.279		2.02e-16	6.79e-18	6.81e-15	7.56e-17	0.000571846	0.0433199	2.05e-06	0.00131434
AT1G02205.1	AT1G02205.1:CER1 protein, identical to maize gl1 homolog (glossy1 locus) GI:1209703 and CER1 GI:1199467 from (Arabidopsis thaliana)	-0.324	-0.308	-0.127	-0.157		3.38e-11	6.6e-08	3.85e-10	2.15e-07	0.0381284	0.00336053	0.00867385	0.0370483
AT3G50700.1	AT3G50700.1:zinc finger (C2H2 type) family protein, contains Pfam domain, PF00096: Zinc finger, C2H2 type	-0.321	-0.297	-0.122	-0.135		1.5e-06	7.35e-08	4.77e-05	5.1e-07	0.048578	0.186863	0.0258557	0.0957475
AT1G53830.1	AT1G53830.1:pectinesterase family protein, identical to pectinesterase 2 (PME2/ PE 2) SP:Q42534 from (Arabidopsis thaliana);contains Pfam profiles: PF01095 pectinesterase, PF04043 plant invertase/pectin methylesterase inhibitor	-0.754	-0.682	-0.283	-0.325		6.22e-15	1e-16	2.95e-13	3.32e-16	1.74e-05	0.00138493	3.62e-07	3.62e-06
AT4G03190.1	AT4G03190.1:F-box family protein (FBL18), almost identical to GRR1-like protein 1 GI:12658970 from (Arabidopsis thaliana); similar to leucine-rich repeats containing F-box protein FBL3 (GI:5919219) (Homo sapiens); similar to F-box protein FBL2 (GI:6063090	-0.568	-0.52	-0.223	-0.244		4.66e-16	2.35e-16	7.32e-14	6.39e-15	0.00016629	0.00024376	3.58e-05	0.000244453
AT4G38410.1	AT4G38410.1:dehydrin, putative, similar to dehydrin ERD10 (Low-temperature-induced protein LTI45) (Arabidopsis thaliana) SWISS-PROT:P42759	-0.375	-0.409	-0.193	-0.187		5.47e-11	2.36e-09	3.69e-09	6.74e-11	0.00110102	0.0159161	0.00167408	0.00074551
AT2G44130.1	AT2G44130.1:kelch repeat-containing F-box family protein, very low similarity to SP|Q9ER30 Kelch-related protein 1 (Sarcosin) {Rattus norvegicus}; contains Pfam profiles PF01344: Kelch motif, PF00646: F-box domain	-0.382	-0.388	-0.17	-0.17		2.19e-12	4.63e-10	7.31e-11	2.57e-10	0.00419382	0.00120576	0.00422392	0.0394951
AT1G69080.1	AT1G69080.1:universal stress protein (USP) family protein, contains Pfam profile PF00582: universal stress protein family	-0.468	-0.435	-0.241	-0.31		1.78e-07	2e-06	0.000325997	1.93e-06	0.00406538	0.011009	0.000372889	0.000582878
AT1G78970.1	AT1G78970.1:lupeol synthase (LUP1) / 2,3-oxidosqualene-triterpenoid cyclase, identical to lupeol synthase GI:1762150 from (Arabidopsis thaliana), 2,3-oxidosqualene-triterpenoid cyclase (Arabidopsis thaliana) GI:2738027; contains Pfam profile PF00432: Pren	-0.78	-0.797	-0.394	-0.517		4.53e-18	1.29e-19	9.17e-18	8.46e-21	9.42e-08	1.05e-06	3.34e-11	7.94e-12
AT2G06050.1	AT2G06050.1:12-oxophytodienoate reductase (OPR3) / delayed dehiscence1 (DDE1), nearly identical to DELAYED DEHISCENCE1 (GI:7688991) and to OPR3 (GI:10242314); contains Pfam profile PF00724:oxidoreductase, FAD/FMN-binding; identical to cDNA OPDA-reductase	-0.28	-0.273	-0.144	-0.164		5.31e-06	1.98e-06	2.65e-06	3.37e-06	0.0170217	0.0403133	0.00575956	0.0152438
AT4G09160.1	AT4G09160.1:SEC14 cytosolic factor family protein / phosphoglyceride transfer family protein, similar to polyphosphoinositide binding protein Ssh1p (GI:2739044) {Glycine max}; similar to polyphosphoinositide binding protein Ssh2, Glycine max, gb:T05953; c	-0.285	-0.271	-0.154	-0.177		2.98e-06	4.45e-06	1.03e-05	6.92e-06	0.0170217	0.0139225	0.00454666	0.0661006
AT1G20440.1	AT1G20440.1:dehydrin (COR47), identical to dehydrin COR47 (Cold-induced COR47 protein) (Arabidopsis thaliana) SWISS-PROT:P31168	-0.541	-0.558	-0.267	-0.314		1.61e-13	9.2e-16	1.98e-12	2.6e-16	5.49e-06	0.026468	1.24e-07	0.000255696
AT3G23690.1	AT3G23690.1:basic helix-loop-helix (bHLH) family protein, contains Pfam profile: PF00010 helix-loop-helix DNA-binding domain	-0.302	-0.319	-0.149	-0.171		2.54e-05	4.53e-07	9.76e-05	1.1e-07	0.0136007	0.377378	0.0043367	0.321473
AT3G01470.1	AT3G01470.1:homeobox-leucine zipper protein 5 (HAT5) / HD-ZIP protein 5 / HD-ZIP protein (HB-1), identical to homeobox-leucine zipper protein HAT5 (HD-ZIP protein 5) (HD-ZIP protein ATHB-1) GB:Q02283 (Arabidopsis thaliana)	-0.264	-0.305	-0.139	-0.199		7.32e-06	7.54e-06	3.67e-06	2.95e-07	0.0217913	0.136788	0.000710183	0.00182959
AT4G37610.1	AT4G37610.1:TAZ zinc finger family protein / BTB/POZ domain-containing protein, contains Pfam PF00651 : BTB/POZ domain; contains Pfam PF02135 : TAZ zinc finger; similar to Speckle-type POZ protein (SP:O43791) (Homo sapiens)	-0.152	-0.316	-0.183	-0.101		0.043051	0.0113713	1.1e-06	1.02e-07	0.00194737	0.00901704	0.106841	0.175737
AT5G52900.1	AT5G52900.1:expressed protein	-0.286	-0.584	-0.331	-0.119		0.00211773	1.37e-06	2.87e-15	4.57e-17	3.23e-08	6.31e-06	0.055112	0.266505
AT5G13200.1	AT5G13200.1:GRAM domain-containing protein / ABA-responsive protein-related, similar to ABA-responsive protein (Hordeum vulgare) GI:4103635; contains Pfam profile PF02893: GRAM domain	-0.13	-0.316	-0.192	-0.137		0.195207	0.0344972	1.7e-05	1.15e-07	0.00115046	0.00115597	0.0246525	0.0111152
AT1G33840.1	AT1G33840.1:hypothetical protein, contains Pfam profile PF04525: Protein of unknown function (DUF567)	-0.0676	-0.264	-0.152	-0.118		0.0684244	0.301235	2.25e-06	7.77e-06	0.0111903	0.00303095	0.0563644	0.0336513
AT2G14560.1	AT2G14560.1:expressed protein, contains Pfam profile PF04525: Protein of unknown function (DUF567)	-0.126	-0.333	-0.146	-0.15		0.00323999	0.0386726	1.38e-09	2.56e-08	0.0148988	0.00242639	0.0123187	0.00571696
AT1G72930.1	AT1G72930.1:Toll-Interleukin-Resistance (TIR) domain-containing protein, domain signature TIR exists, suggestive of a disease resistance protein.	-0.0902	-0.255	-0.18	-0.162		0.000568268	0.156868	4.58e-10	1.29e-05	0.00232284	7.54e-09	0.00650022	6.99e-06
AT5G57660.1	AT5G57660.1:zinc finger (B-box type) family protein, contains Pfam domain, PF00643: B-box zinc finger	-0.184	-0.374	-0.276	-0.234		0.000213054	0.00178933	3.06e-11	8.15e-10	2.62e-06	6.39e-06	6.42e-05	1.18e-05
AT1G33970.1	AT1G33970.1:avirulence-responsive protein, putative / avirulence induced gene protein, putative / AIG protein, putative, similar to SP|P54120 AIG1 protein {Arabidopsis thaliana}; contains Pfam profile PF04548: AIG1 family	-0.199	-0.289	-0.232	-0.129		0.000762309	0.000692705	6.52e-07	9.14e-07	7.49e-05	4.21e-05	0.0342948	0.0256665
AT3G29370.1	AT3G29370.1:expressed protein	-0.277	-0.398	-0.349	-0.18		5.52e-10	3.8e-06	8e-14	1.5e-10	9.63e-09	7.12e-13	0.00274088	0.00874768
AT2G38000.1	AT2G38000.1:chaperone protein dnaJ-related, weak similarity to Chaperone protein dnaJ (Swiss-Prot:Q9ZFC5) (Methylovorus sp.)	-0.194	-0.268	-0.223	-0.0837		0.0172595	0.00163819	6.45e-05	8.05e-06	0.000188325	0.000398719	0.203713	0.401679
AT1G69720.1	AT1G69720.1:Encodes a member (HO3) of the heme oxygenase family.	-0.306	-0.519	-0.399	-0.279		0.231331	0.00297295	0.0257296	1.19e-06	3.72e-07	5.25e-10	0.00580304	0.553611
AT1G03400.1	AT1G03400.1:A single copy gene that encodes a protein with sequence similarity to tomato E8 (ACC synthase, the last step in ethylene biosynthesis) involved in ethylene synthesis and fruit ripening in tomato. This gene is not induced by ethylene in silique	-0.133	-0.233	-0.175	-0.106		0.126337	0.0325278	9.53e-05	8.73e-05	0.00454666	0.00391288	0.0957475	0.589271
AT3G59060.1	AT3G59060.1:basic helix-loop-helix (bHLH) family protein, contains Pfam profile: PF00010 helix-loop-helix DNA-binding domain	-0.179	-0.337	-0.232	-0.156		0.0153113	0.00245442	1.19e-06	1.88e-08	8.05e-05	0.000414016	0.00913186	0.00525527
AT4G36040.1	AT4G36040.1:DNAJ heat shock N-terminal domain-containing protein (J11), identical to dnaJ heat shock protein J11 (Arabidopsis thaliana) GI:9843641; contains Pfam profile PF00226 DnaJ domain	-0.249	-0.384	-0.394	-0.198		0.0016537	2.12e-05	4.8e-08	3.41e-10	1.46e-10	3.68e-07	0.000727821	0.147839
AT2G21490.1	AT2G21490.1:dehydrin family protein, contains Pfam domain, PF00257: Dehydrin	-0.238	-0.323	-0.185	-0.17		7.47e-07	0.000837744	3.85e-05	5.83e-07	0.00284503	0.13427	0.00951287	0.165995
AT3G09910.1	AT3G09910.1:Ras-related GTP-binding protein, putative, similar to GTP-binding protein GI:2723477 from (Arabidopsis thaliana) ;contains Pfam profile: PF00071 Ras family	-0.328	-0.434	-0.267	-0.258		1.29e-06	0.00517235	6.38e-05	4.79e-06	8.19e-05	0.000110507	0.000107513	2.87e-06
AT5G44260.1	AT5G44260.1:zinc finger (CCCH-type) family protein, contains Pfam domain, PF00642: Zinc finger C-x8-C-x5-C-x3-H type (and similar)	-0.275	-0.375	-0.23	-0.234		4.15e-08	6.47e-06	7.91e-10	1.67e-09	0.000232002	3.04e-05	8.46e-05	6.8e-05
AT4G26070.1	AT4G26070.1:mitogen-activated protein kinase kinase (MAPKK) (MKK1) (MEK1), identical to MEK1 (Arabidopsis thaliana) gi|2196704|gb|AAB97145; mitogen-activated protein kinase kinase (MAPKK) family, PMID:12119167	-0.269	-0.368	-0.206	-0.26		0.000351174	6.01e-06	2.41e-08	1.77e-09	0.000523988	0.00145824	1.23e-05	6.7e-05
AT5G41140.1	AT5G41140.1:expressed protein	-0.25	-0.339	-	-0.234		6.41e-09	0.0240983	1.05e-06	7.06e-05			0.00889861	0.000105215
AT4G28400.1	AT4G28400.1:protein phosphatase 2C, putative / PP2C, putative, protein phosphatase 2C-fission yeast, PIR2:S54297	-0.218	-0.301	-0.195	-0.212		1.65e-07	0.000317557	2.21e-07	5.83e-07	0.00100625	4.02e-05	0.000418795	0.00021032
AT1G20510.1	AT1G20510.1:4-coumarate--CoA ligase family protein / 4-coumaroyl-CoA synthase family protein, similar to SP|P14912 and SP|P14913 from Petroselinum crispum; contains Pfam AMP-binding enzyme domain PF00501	-0.225	-0.346	-0.179	-0.254		0.000648572	0.000144288	8.26e-09	1.39e-08	0.00282198	0.00422392	1.97e-05	0.00192222
AT3G07390.1	AT3G07390.1:auxin-responsive protein / auxin-induced protein (AIR12), identical (with 7 residue gap) to auxin-induced protein AIR12 GI:11357190 (Arabidopsis thaliana)	-0.335	-0.467	-0.343	-0.387		5.89e-06	2.18e-08	9.52e-11	3.52e-13	1.26e-08	7.14e-08	3.03e-10	1.19e-06
AT2G20550.1	AT2G20550.1:DNAJ chaperone C-terminal domain-containing protein, contains Pfam profile PF01556: DnaJ C terminal region; similar to DnaJ-like proteins (GI:6179940) (Nicotiana tabacum) and(GI:11863723) (Lycopersicon esculentum); similar to DnaJ homolog subf	-0.262	-0.375	-0.259	-0.259		2.62e-07	0.000623172	2.27e-06	2.49e-07	5.4e-05	0.00149526	0.000126973	0.00213181
AT4G30410.1	AT4G30410.1:expressed protein, similar to cDNA bHLH transcription factor (bHLH eta gene) gi:32563007	-0.335	-0.534	-0.401	-0.367		1.18e-09	1.85e-06	5.36e-07	2.3e-12	3.62e-09	1.01e-11	1.12e-06	1.67e-07
AT5G54940.2	AT5G54940.2:eukaryotic translation initiation factor SUI1, putative, similar to SP|P32911 Protein translation factor SUI1 {Saccharomyces cerevisiae}; contains Pfam profile PF01253: Translation initiation factor SUI1	-0.247	-0.303	-0.206	-0.0475		0.00571696	2.35e-05	7.23e-07	2.99e-07	0.000441326	0.0135291	0.449834	0.689118
AT1G14290.1	AT1G14290.1:acid phosphatase, putative, similar to acid phosphatase (Lupinus albus) GI:5360721; contains Pfam profile PF01598 sterol desaturase	-0.346	-0.437	-0.326	-0.0738		9.48e-08	1.73e-08	6.01e-08	6.21e-12	6.9e-08	1.65e-05	0.266505	0.694504
AT5G60360.1	AT5G60360.1:cysteine proteinase, putative / AALP protein (AALP), identical to AALP protein GI:7230640 from (Arabidopsis thaliana); similar to barley aleurain	-0.241	-0.316	-0.216	-0.0653		0.00183509	3.63e-05	1.43e-05	1.05e-07	0.000225748	0.00386716	0.314878	0.56397
AT3G19553.1	AT3G19553.1:amino acid permease family protein, weak similarity to aspartate/glutamate transporter 1 (Mus musculus) GI:21322754; contains Pfam profile PF00324: Amino acid permease	-0.217	-0.272	-0.161	-0.0527		0.0056764	0.000223613	5.61e-05	3.93e-06	0.00722637	0.23407	0.410916	0.683226
AT1G70700.1	AT1G70700.1:expressed protein	-0.66	-0.68	-0.502	-0.184		8.71e-17	2.77e-19	1.6e-20	7.2e-20	2.08e-14	2.07e-17	0.00182959	0.000214396
AT1G47960.1	AT1G47960.1:invertase/pectin methylesterase inhibitor family protein, low similarity to SP|P83326 Pectinesterase inhibitor (Pectin methylesterase inhibitor) (PMEI) {Actinidia chinensis}; contains Pfam profile PF04043: Plant invertase/pectin methylesterase	-0.271	-0.279	-0.211	-0.0837		1.78e-05	6.96e-06	0.000304919	3.47e-06	0.000360131	0.00140582	0.201657	0.135186
AT2G41430.1	AT2G41430.1:dehydration-induced protein (ERD15), identical to dehydration-induced protein ERD15 GI:710626 from (Arabidopsis thaliana)	-0.384	-0.426	-0.3	-0.121		4.58e-12	3.46e-10	5.3e-12	9.68e-12	3.83e-07	1.18e-07	0.0483219	0.0693424
AT3G22740.1	AT3G22740.1:homocysteine S-methyltransferase 3 (HMT-3), identical to homocysteine S-methyltransferase HMT-3 (Arabidopsis thaliana) GI:9966515; similar to homocysteine S-methyltransferase AtHMT-2 (GI:6685163) (Arabidopsis thaliana); similar to selenocystei	-0.426	-0.454	-0.31	-0.088		7.95e-14	1.88e-11	2.71e-13	1.44e-12	3.12e-07	5.88e-08	0.175737	0.169489
AT1G03610.1	AT1G03610.1:expressed protein	-0.305	-0.364	-0.242	-0.123		1.17e-05	2.66e-07	2.42e-07	1.79e-09	3.61e-05	0.00193757	0.0443697	0.490983
AT5G08240.1	AT5G08240.1:expressed protein	-0.34	-0.4	-0.265	-0.154		3.09e-06	1.74e-08	4.8e-08	1.18e-10	6.22e-06	0.00388056	0.0101526	0.0773305
AT3G62570.1	AT3G62570.1:DNAJ heat shock N-terminal domain-containing protein, contains Pfam profiles PF00226: DnaJ domain, PF00515: TPR Domain	-0.605	-0.71	-0.521	-0.299		6.82e-10	1.13e-08	1.06e-14	3.38e-15	4.15e-08	1.92e-09	0.00145824	0.0133207
AT2G39330.1	AT2G39330.1:jacalin lectin family protein, similar to myrosinase-binding protein homolog (Arabidopsis thaliana) GI:2997767, myrosinase binding protein (Brassica napus) GI:1711296; contains Pfam profile PF01419 jacalin-like lectin domain	-0.56	-0.606	-0.447	-0.24		5.98e-11	2.19e-09	1.11e-09	2.28e-11	1.72e-08	1.79e-08	0.000473846	0.00754872
AT3G62070.1	AT3G62070.1:expressed protein, hypothetical protein F14M4.23 - Arabidopsis thaliana, PIR:T02193	-0.356	-0.453	-0.317	-0.216		2.39e-05	0.000120272	4.78e-06	1e-09	2.4e-05	8.75e-05	0.00367279	0.00195724
AT1G09250.1	AT1G09250.1:expressed protein	-0.215	-0.296	-0.214	-0.145		0.00350373	0.000263808	1.13e-05	6.19e-07	0.000278378	0.00412745	0.0167197	0.0961756
AT3G23030.1	AT3G23030.1:auxin-responsive protein / indoleacetic acid-induced protein 2 (IAA2), identical to SP|P49678 Auxin-responsive protein IAA2 (Indoleacetic acid-induced protein 2) {Arabidopsis thaliana}	-0.368	-0.497	-0.355	-0.228		7.1e-10	1.55e-09	5.88e-14	3.22e-14	4.37e-09	3.75e-09	0.00010213	1.01e-06
AT5G62020.1	AT5G62020.1:heat shock factor protein, putative (HSF6) / heat shock transcription factor, putative (HTSF6), identical to heat shock transcription factor 6 (HSF6) SP: Q9SCW4 from (Arabidopsis thaliana) ;contains Pfam profile: PF00447 HSF-type DNA-binding d	-0.261	-0.355	-0.254	-0.0981		2.68e-08	1.47e-05	4.94e-08	6.7e-09	1.8e-05	1.64e-05	0.126705	0.0177183
AT1G23840.1	AT1G23840.1:expressed protein	-0.28	-0.421	-0.268	-0.0999		7.96e-05	4.4e-06	1.3e-07	4.08e-11	7.07e-06	6.5e-05	0.129902	0.31266
AT5G47370.1	AT5G47370.1:homeobox-leucine zipper protein 2 (HAT2) / HD-ZIP protein 2, identical to homeobox-leucine zipper protein HAT2 (HD-ZIP protein 2) (Arabidopsis thaliana) SP:P46601; contains Pfam profiles PF04618: HD-ZIP protein N terminus, PF02183: Homeobox as	-0.362	-0.541	-0.365	-0.144		9.02e-09	4.59e-09	6.14e-14	1.5e-15	2.67e-09	1.58e-08	0.0176544	0.0119176
AT1G05805.1	AT1G05805.1:basic helix-loop-helix (bHLH) family protein	-0.162	-0.273	-0.163	-0.0826		0.00103987	0.00678319	4.3e-07	3.72e-06	0.00666116	0.00110102	0.201521	0.128386
AT1G17430.1	AT1G17430.1:hydrolase, alpha/beta fold family protein, low similarity to SP|Q02104 Lipase 1 precursor (EC 3.1.1.3) (Triacylglycerol lipase) {Psychrobacter immobilis}, contains Pfam profile PF00561: hydrolase, alpha/beta fold family	-0.408	-0.421	-0.272	-0.162		2.2e-11	2.23e-10	1.3e-11	5.92e-11	6.56e-06	1.95e-07	0.0126479	0.0386726
AT3G58120.1	AT3G58120.1:bZIP transcription factor family protein, contains Pfam profile: PF00170 bZIP transcription factor ;supported by cDNA gi|15100054|gb|AF401300.1|AF401300	-0.648	-0.669	-0.434	-0.262		2.3e-15	2.52e-18	1.98e-15	2.62e-19	2.53e-10	5.73e-07	2.02e-05	0.000485288
AT3G53990.1	AT3G53990.1:universal stress protein (USP) family protein, contains Pfam PF00582: universal stress protein family	-0.32	-0.327	-0.204	-0.117		3.5e-09	7.52e-08	6.39e-08	4.32e-08	0.000493141	0.000150985	0.0576008	0.0493452
AT3G04730.1	AT3G04730.1:auxin-responsive protein / indoleacetic acid-induced protein 16 (IAA16), identical to SP|O24407 Auxin-responsive protein IAA16 (Indoleacetic acid-induced protein 16) {Arabidopsis thaliana}	-0.398	-0.378	-0.22	-0.182		4.35e-10	1.01e-10	2.74e-07	5.59e-10	0.000167043	0.00893894	0.00207865	0.000961538
AT3G17100.1	AT3G17100.1:expressed protein	-0.355	-0.328	-0.184	-0.139		4.53e-10	4.03e-09	4.87e-09	3.84e-08	0.00180968	0.000518888	0.0214123	0.0318999
AT4G26620.1	AT4G26620.1:sucrase-related	-0.238	-0.229	-0.131	-0.0915		2.1e-06	6.35e-05	0.000173367	0.000109769	0.0333612	0.0296585	0.157741	0.235415
AT3G60530.1	AT3G60530.1:zinc finger (GATA type) family protein, identical to cDNA for GATA transcription factor 4 GI:2959735	-0.442	-0.467	-0.225	-0.178		1.73e-07	2.8e-12	4.53e-08	3.37e-13	0.000130757	0.0164235	0.00260972	0.0286249
AT1G29660.1	AT1G29660.1:GDSL-motif lipase/hydrolase family protein, low similarity to family II lipase EXL1 (Arabidopsis thaliana) GI:15054382; contains InterPro Entry IPR001087 Lipolytic enzyme, G-D-S-L family	-0.556	-0.585	-0.326	-0.215		1.29e-14	4.69e-16	3.82e-14	4.7e-17	5.3e-08	6.24e-06	0.000270819	0.00985306
AT2G41940.1	AT2G41940.1:zinc finger (C2H2 type) family protein, contains Pfam domain, PF00096: Zinc finger, C2H2 type	-0.375	-0.403	-0.22	-0.154		1.71e-09	1.75e-09	2.78e-09	1.24e-10	0.00027009	6.98e-05	0.0134969	0.0167197
AT1G67910.1	AT1G67910.1:expressed protein	-0.278	-0.328	-0.155	-0.099		1.44e-10	2.59e-06	4.73e-10	4.2e-08	0.0101142	0.000294606	0.121256	0.00350373
AT4G02630.1	AT4G02630.1:protein kinase family protein, contains protein kinase domain, Pfam:PF00069; contains serine/threonine protein kinase domain, INTERPRO:IPR002290	-0.467	-0.442	-0.257	-0.0952		1.45e-11	1.31e-10	2.87e-09	6.65e-11	3.99e-05	4.93e-05	0.161858	0.0963893
AT2G41710.1	AT2G41710.1:ovule development protein, putative, similar to ovule development protein AINTEGUMENTA (GI:1209099) (Arabidopsis thaliana);Pfam domain (PF00847)	-0.316	-0.312	-0.16	-0.0656		1.65e-05	1.26e-07	7.88e-06	1.57e-07	0.00790411	0.0403133	0.315916	0.549232
AT5G60910.1	AT5G60910.1:agamous-like MADS box protein AGL8 / FRUITFULL (AGL8), NAP1-1, Nicotiana tabacum, EMBL:AF009126; identical to SP:Q38876 Agamous-like MADS box protein AGL8 (Floral homeotic protein AGL8) (FRUITFULL){Arabidopsis thaliana} PMID:9502732, PMID:1064	-0.389	-0.373	-	-0.0979		3.85e-10	8.58e-06	2.39e-10	4.71e-07			0.167225	0.00251798
AT5G59000.1	AT5G59000.1:zinc finger (C3HC4-type RING finger) family protein, contains Pfam profile: PF00097 zinc finger, C3HC4 type (RING finger) ;contains PROSITE PS00190: Cytochrome c family heme-binding site signature	-0.245	-0.238	-0.197	-0.066		1.76e-06	4.05e-05	2.52e-05	5.89e-05	0.00091079	1.12e-06	0.320372	0.0419583
AT5G52280.1	AT5G52280.1:protein transport protein-related, low similarity to SP|P25386 Intracellular protein transport protein USO1 {Saccharomyces cerevisiae}	-0.406	-0.356	-0.224	-0.117		8.16e-13	1.85e-10	4.55e-10	6.57e-09	0.000227143	3.25e-06	0.0677319	0.0389495
AT4G25170.1	AT4G25170.1:expressed protein	-0.349	-0.313	-0.202	-0.0448		7.96e-07	6.43e-09	9.31e-07	1.3e-07	0.000579252	2.21e-05	0.471633	0.424398
AT3G14067.1	AT3G14067.1:subtilase family protein, contains similarity to cucumisin-like serine protease GI:3176874 from (Arabidopsis thaliana)	-0.315	-0.214	-0.183	-0.152		2.17e-06	1.39e-07	0.00385408	0.000274231	0.00235254	0.0242771	0.0114824	0.0376045
AT5G14060.1	AT5G14060.1:aspartate kinase, lysine-sensitive, nearly identical to gi:2257743	-0.348	-0.216	-0.202	-0.12		1.65e-08	9.08e-09	1.52e-05	0.000247301	0.000619616	8.43e-05	0.052842	0.00216174
AT1G30690.1	AT1G30690.1:SEC14 cytosolic factor family protein / phosphoglyceride transfer family protein, contains Pfam PF00650 : CRAL/TRIO domain; contains Pfam PF03765 : CRAL/TRIO, N-terminus; similar to cytosolic factor (Phosphatidylinositol/phosphatidylcholine tr	-0.419	-0.259	-0.273	-0.182		7.05e-10	2.61e-11	6.63e-06	1.13e-05	4.14e-06	1.4e-05	0.00229336	0.0293264
AT5G05080.1	AT5G05080.1:ubiquitin-conjugating enzyme, putative, similar to SP|Q16763 Ubiquitin-conjugating enzyme E2-24 kDa (EC 6.3.2.19) (Ubiquitin- protein ligase) (Ubiquitin carrier protein) {Homo sapiens}; contains Pfam profile PF00179: Ubiquitin-conjugating enzy	-0.265	-0.178	-0.175	-0.105		5.28e-06	6.71e-06	0.00844832	0.00263485	0.00320408	0.00171513	0.0945335	0.120349
AT1G78020.1	AT1G78020.1:senescence-associated protein-related, similar to senescence-associated protein SAG102 (GI:22331931) (Arabidopsis thaliana)	-0.288	-0.218	-0.147	-0.112		3.48e-08	3.17e-06	2.25e-05	0.000342847	0.0163553	1.46e-05	0.0809115	0.00280921
AT5G20630.1	AT5G20630.1:germin-like protein (GER3), identical to germin-like protein subfamily 3 member 3 (SP|P94072)	-0.34	-0.171	-0.229	-0.109		7.5e-05	1.41e-08	0.0852086	0.00380126	9.22e-05	0.000304919	0.0802331	0.252743
AT5G21940.1	AT5G21940.1:expressed protein, supported by full length cDNA GI:22531282 from (Arabidopsis thaliana)	-0.363	-0.399	-0.355	-0.197		1.41e-08	2.09e-09	4.53e-10	9.12e-11	3.9e-09	8.62e-08	0.000791413	0.0125396
AT1G17990.1	AT1G17990.1:12-oxophytodienoate reductase, putative, similar to OPR1 (GI:3882355) and OPR2 (GI:3882356)	-0.489	-0.521	-0.449	-0.216		1.02e-14	5.36e-14	1.68e-16	4.38e-15	1.48e-12	2.12e-13	0.000222243	0.000229958
AT3G03870.1	AT3G03870.1:expressed protein, predicted using genefinder	-0.683	-0.749	-0.695	-0.325		2.31e-17	9.96e-20	8.34e-21	1.8e-21	3.78e-20	3.73e-18	5.93e-08	1.33e-05
AT3G04210.1	AT3G04210.1:disease resistance protein (TIR-NBS class), putative, domain signature TIR-NBS exists, suggestive of a disease resistance protein.	-0.734	-0.811	-0.816	-0.414		7.63e-23	3.26e-21	2.13e-23	5.88e-23	5.3e-23	3.51e-24	3.92e-11	1.95e-11
AT3G62630.1	AT3G62630.1:expressed protein	-0.463	-0.489	-0.487	-0.262		1.65e-11	5.33e-13	8.57e-14	6.04e-14	7.48e-14	1.69e-12	7.92e-06	0.000606202
AT2G27830.1	AT2G27830.1:expressed protein	-0.359	-0.444	-0.393	-0.247		9.78e-08	2.95e-09	1.39e-10	2.13e-12	1.61e-10	5.99e-08	2.46e-05	0.000452695
AT5G24890.1	AT5G24890.1:expressed protein, weak similarity to MTD1 (Medicago truncatula) GI:9294810	-0.341	-0.391	-0.311	-0.201		2.91e-09	1.35e-08	3.49e-10	1.88e-10	1.66e-07	1.54e-05	0.000634026	0.000471975
AT3G15540.1	AT3G15540.1:auxin-responsive protein / indoleacetic acid-induced protein 19 (IAA19), identical to SP|O24409 Auxin-responsive protein IAA19 (Indoleacetic acid-induced protein 19) {Arabidopsis thaliana}	-0.758	-0.781	-0.711	-0.456		4.79e-16	8.3e-20	5.87e-18	2.19e-21	5.95e-20	2.54e-21	4.26e-11	9.1e-11
AT5G43700.1	AT5G43700.1:auxin-responsive protein / indoleacetic acid-induced protein 4 (IAA4) / auxin-induced protein (AUX2-11), identical to SP|P33077 Auxin-responsive protein IAA4 (Indoleacetic acid-induced protein 4) (Auxin-induced protein AUX2-11) {Arabidopsis th	-0.416	-0.431	-0.398	-0.25		2.25e-09	2.23e-11	1.37e-08	6.5e-12	1.09e-10	1.79e-10	2.03e-05	0.000172656
AT3G10020.1	AT3G10020.1:expressed protein	-0.288	-0.284	-0.275	-0.167		9.06e-06	1.02e-06	0.00105084	1.4e-06	2.77e-06	0.00199755	0.00497811	0.00634146
AT1G18000.1	AT1G18000.1:expressed protein, contains 11 transmembrane domains;	-0.382	-0.42	-0.371	-0.262		6.13e-10	3.24e-06	1.9e-07	1.04e-08	7.33e-07	1.68e-10	7.07e-05	4.01e-09
AT5G24930.1	AT5G24930.1:zinc finger (B-box type) family protein, similar to CONSTANS-like protein 1 GI:4091804 from (Malus x domestica)	-0.277	-0.244	-0.285	-0.145		5.05e-05	2.34e-06	0.00730672	3.07e-05	1.28e-06	0.000146431	0.0163233	0.0148634
AT1G01240.1	AT1G01240.1:expressed protein	-0.656	-0.531	-0.585	-0.31		1.14e-14	3.01e-19	5.73e-14	1.95e-15	3.79e-17	4.21e-17	1.78e-07	7.81e-05
AT2G18700.1	AT2G18700.1:glycosyl transferase family 20 protein / trehalose-phosphatase family protein, similar to trehalose-6-phosphate synthase SL-TPS/P (Selaginella lepidophylla) GI:4100325; contains Pfam profiles PF00982: Glycosyltransferase family 20, PF02358: Tr	-0.512	-0.435	-0.473	-0.254		2.67e-12	8.78e-15	6.83e-11	4.65e-12	2.09e-13	2.78e-10	1.41e-05	0.0279087
AT4G13800.1	AT4G13800.1:permease-related, contains 9 predicted transmembrane domains; contains Pfam PF05653: Protein of unknown function (DUF803); identified as COG0697, Permeases of the drug/metabolite transporter (DMT) superfamily	-0.255	-0.213	-0.244	-0.108		0.324598	0.000190394	0.0926648	0.00112358	6.31e-05	1.22e-07	0.115583	0.22718
AT3G50440.1	AT3G50440.1:similar to esterase, putative [Arabidopsis thaliana] (TAIR:At2g23620.1); similar to methyl jasmonate esterase [Solanum tuberosum] (GB:AAV87151.1); contains InterPro domain Esterase/lipase/thioesterase (InterPro:IPR000379); contains InterPro do	-0.671	-0.518	-0.609	-0.359		3.86e-20	5.55e-19	4.64e-13	1.36e-14	1.22e-17	4.45e-19	4.57e-09	3.03e-10
AT1G52000.1	AT1G52000.1:jacalin lectin family protein, similar to myrosinase binding protein (Brassica napus) GI:1711296, myrosinase-binding protein homolog (Arabidopsis thaliana) GI:2997767; contains Pfam profile: PF01419 jacalin-like lectin domain	-1.28	-1.18	-1.17	-0.606		6.61e-29	8.75e-29	3.11e-28	4.09e-28	4.52e-28	1.26e-28	8.19e-18	1.02e-16
AT3G52180.1	AT3G52180.1:protein tyrosine phosphatase/kinase interaction sequence protein (PTPKIS1), identical to PTPKIS1 protein (Arabidopsis thaliana) GI:11595504; contains Pfam profile PF00782: Dual specificity phosphatase, catalytic domain	-0.331	-0.301	-0.28	-0.177		9.48e-09	2.89e-08	4.49e-08	3.52e-07	1.96e-06	1.3e-07	0.00265842	1.46e-05
AT2G43010.1	AT2G43010.1:phytochrome-interacting factor 4 (PIF4) / basic helix-loop-helix protein 9 (bHLH9) / short under red-light 2 (SRL2), identical to SP|Q8W2F3 Phytochrome-interacting factor 4 (Basic helix-loop-helix protein 9) (bHLH9) (Short under red-light 2) {	-0.689	-0.64	-0.589	-0.367		6.75e-19	4.2e-20	4.06e-18	8.83e-19	2.99e-17	1.15e-16	1.4e-09	5.01e-08
AT2G24790.1	AT2G24790.1:Positive regulator of photomorphogenesis that acts downstream of COP1 but can promote lateral root development independently of COP1 and also function as a daylength-sensitive regulator of shoot branching.	-0.445	-0.415	-0.399	-0.239		3.86e-12	2.04e-12	4.15e-10	2.43e-11	9.31e-11	2.62e-09	4.28e-05	0.000605623
AT3G49780.1	AT3G49780.1:phytosulfokines 3 (PSK3), identical to phytosulfokines 3 (PSK3) SP:Q9M2Y0 from (Arabidopsis thaliana)	-0.289	-0.273	-0.253	-0.135		1.72e-07	9.75e-07	5.24e-09	3.7e-06	1.66e-05	3.8e-08	0.026468	0.0145539
AT1G80440.1	AT1G80440.1:kelch repeat-containing F-box family protein, similar to SP|Q9ER30 Kelch-related protein 1 (Sarcosin) {Rattus norvegicus}; contains Pfam profiles PF01344: Kelch motif, PF00646: F-box domain	-0.476	-0.446	-0.412	-0.239		7.61e-12	1.57e-13	2.19e-11	1.85e-12	3.33e-11	7.1e-10	4.49e-05	0.000191844
AT4G28270.1	AT4G28270.1:zinc finger (C3HC4-type RING finger) family protein, contains Pfam profile: PF00097 zinc finger, C3HC4 type (RING finger)	-0.371	-0.333	-0.306	-0.224		1.21e-08	1.08e-09	1.65e-07	2.54e-08	2.39e-07	5.47e-07	0.000132981	0.000411477
AT3G48550.1	AT3G48550.1:expressed protein, putative zinc-finger protein - Arabidopsis thaliana,PID:g4406777	-0.373	-0.356	-0.365	-0.236		5.89e-06	5.1e-08	9.46e-06	4.08e-08	9.73e-09	3.75e-09	0.000231347	0.000358211
AT1G62430.1	AT1G62430.1:phosphatidate cytidylyltransferase / CDP-diglyceride synthetase (CDS1), identical to SP|O04928 Phosphatidate cytidylyltransferase (EC 2.7.7.41) (CDP-diglyceride synthetase) (CDP-diglyceride pyrophosphorylase) (CDP-diacylglycerol synthase) (CDS	-0.758	-0.685	-0.687	-0.443		2.3e-20	2.7e-21	1.93e-17	1.02e-19	7.53e-20	3.52e-19	3.32e-12	1.72e-11
AT5G48460.1	AT5G48460.1:fimbrin-like protein, putative, strong similarity to fimbrin-like protein AtFim2 (Arabidopsis thaliana) GI:2737926; contains Pfam profile PF00307: Calponin homology (CH) domain	-0.31	-0.262	-0.274	-0.172		4.8e-06	6.6e-07	0.000369296	1.6e-05	7.85e-06	1.53e-06	0.00588436	0.00794343
AT3G15790.1	AT3G15790.1:methyl-CpG-binding domain-containing protein, contains Pfam profile PF01429: Methyl-CpG binding domain	-0.382	-0.337	-0.325	-0.216		3.62e-09	3.39e-08	0.000186985	3.05e-07	2.62e-07	5.86e-05	0.000646796	0.00363208
AT2G42690.1	AT2G42690.1:lipase, putative, similar to lipase (Dianthus caryophyllus) GI:4103627; contains Pfam profile PF01764: Lipase	-0.358	-0.305	-0.286	-0.193		1.59e-09	3.22e-09	4.97e-06	2.61e-07	1.3e-06	7.68e-06	0.00108384	0.00242182
AT3G45780.1	AT3G45780.1:protein kinase / nonphototropic hypocotyl protein 1 (NPH1) / phototropin, identical to SP|O48963 Nonphototropic hypocotyl protein 1 (EC 2.7.1.37) (Phototropin) {Arabidopsis thaliana}, cDNA nonphototropic hypocotyl 1 (NPH1) GI:2832240; contains	-0.595	-0.507	-0.49	-0.316		6.99e-15	4.63e-17	1.06e-12	1.88e-14	1.24e-13	2.11e-12	1.17e-07	2.39e-05
AT1G07050.1	AT1G07050.1:CONSTANS-like protein-related, contains similarity to photoperiod sensitivity quantitative trait locus (Hd1) GI:11094203 from (Oryza sativa); similar to Zinc finger protein constans-like 15 (SP:Q9FHH8) {Arabidopsis thaliana}	-0.485	-0.393	-0.397	-0.235		6.57e-13	7.95e-14	8.9e-09	1.68e-10	1.2e-10	1.38e-08	6.11e-05	0.00016405
AT5G66590.1	AT5G66590.1:allergen V5/Tpx-1-related family protein, contains similarity to SP|Q41495 STS14 protein precursor {Solanum tuberosum}; contains Pfam profile PF00188: SCP-like extracellular protein	-0.668	-0.531	-0.542	-0.333		1.89e-15	1.77e-17	4.01e-14	3.19e-14	4.23e-15	4.56e-16	1.03e-07	4.31e-09
AT4G14270.1	AT4G14270.1:Protein containing PAM2 motif which mediates interaction with the PABC domain of polyadenyl binding proteins.	-0.52	-0.437	-0.436	-0.261		9.35e-16	4.54e-15	5.59e-13	3.84e-12	4.27e-12	3.33e-15	8.22e-06	3.59e-08
AT2G39870.1	AT2G39870.1:expressed protein	-0.497	-0.464	-0.338	-0.22		1.08e-07	2.87e-14	3.13e-07	4.14e-13	1.78e-08	6.19e-05	0.000170565	0.052842
AT1G53160.1	AT1G53160.1:squamosa promoter-binding protein-like 4 (SPL4), nearly identical to squamosa promoter binding protein-like 4 (Arabidopsis thaliana) GI:5931657; contains Pfam profile PF03110: SBP domain	-0.279	-0.274	-0.218	-0.14		8.9e-07	8.63e-05	0.000287187	2.64e-05	0.000624894	6.46e-06	0.0438396	0.357574
AT5G47770.1	AT5G47770.1:Encodes a protein with farnesyl diphosphate synthase activity.	-0.407	-0.37	-0.312	-0.193		1.24e-11	7.16e-11	7.79e-08	1.53e-09	1.75e-07	7.41e-08	0.00112901	0.00293527
AT5G66880.1	AT5G66880.1:serine/threonine protein kinase, putative, similar to serine-threonine protein kinase (Triticum aestivum) gi|2055374|gb|AAB58348	-0.42	-0.391	-0.317	-0.17		1.24e-11	2.55e-11	2.98e-09	2.67e-10	1.09e-07	1.95e-08	0.00446086	0.000132981
AT4G04340.1	AT4G04340.1:early-responsive to dehydration protein-related / ERD protein-related, similar to ERD4 protein (early-responsive to dehydration stress) (Arabidopsis thaliana) GI:15375406; contains Pfam profile PF02714: Domain of unknown function DUF221	-0.321	-0.271	-0.204	-0.11		8.86e-09	7.1e-08	1.99e-07	4.02e-06	0.000504257	2.46e-06	0.0782095	0.011628
AT5G47640.1	AT5G47640.1:CCAAT-box binding transcription factor subunit B (NF-YB) (HAP3 ) (AHAP3) family (Hap3b), similar to CAAT-box DNA binding protein subunit B (NF-YB) (SP:P25209) (GI:22380) (Zea mays); contains Pfam PF00808 : Histone-like transcription factor (CB	-0.483	-0.406	-0.327	-0.191		3.63e-07	1.18e-13	0.000129239	6.5e-11	5.26e-08	0.000517035	0.00121101	0.0518368
AT5G62220.1	AT5G62220.1:exostosin family protein, contains Pfam profile: PF03016 Exostosin family	-0.501	-0.425	-0.32	-0.198		1.35e-13	4.49e-14	9.97e-09	1.58e-11	1.16e-07	1.15e-07	0.000843439	0.000327241
AT1G19570.1	AT1G19570.1:dehydroascorbate reductase, putative, similar to GB:BAA90672 from (Oryza sativa)	-0.373	-0.345	-0.25	-0.128		7.92e-08	8.56e-10	9.53e-08	9.06e-09	1.9e-05	2e-05	0.0362172	0.0928763
AT1G67900.1	AT1G67900.1:phototropic-responsive NPH3 family protein, contains NPH3 family domain, Pfam:PF03000	-0.542	-0.518	-0.475	-0.233		8.83e-17	1.03e-15	1.33e-14	6.17e-15	2.14e-13	1.26e-14	6.99e-05	0.000663854
AT4G23870.1	AT4G23870.1:expressed protein, predicted proteins, Arabidopsis thaliana	-0.787	-0.737	-0.671	-0.335		2.52e-21	1.76e-22	1.01e-19	2.42e-21	1.19e-19	1.76e-15	2.14e-08	1.36e-05
AT1G56720.1	AT1G56720.1:protein kinase family protein, contains protein kinase domain, Pfam:PF00069	-0.565	-0.484	-0.449	-0.217		1.28e-14	6.43e-15	1.9e-10	3.65e-13	1.58e-11	8.02e-11	0.000476929	0.00310717
AT3G07880.1	AT3G07880.1:Rho GDP-dissociation inhibitor family protein, similar to SP|P52565 Rho GDP-dissociation inhibitor 1 (Rho GDI 1) (Rho-GDI alpha) {Homo sapiens}; contains Pfam profile PF02115: RHO protein GDP dissociation inhibitor	-0.297	-0.277	-0.246	-0.0995		0.0006557	6.24e-07	0.000396907	2.84e-06	2.88e-05	6.1e-05	0.118839	0.142242
AT3G50890.1	AT3G50890.1:zinc finger homeobox family protein / ZF-HD homeobox family protein, hypothetical protein T8K22.16 - Arabidopsis thaliana, chromosome II BAC T8K22, PIR2:T00609	-0.333	-0.305	-0.274	-0.122		9.84e-08	2.17e-06	0.000118063	2.11e-06	8.81e-06	1.22e-07	0.0667735	0.00702616
AT1G19670.1	AT1G19670.1:coronatine-responsive protein / coronatine-induced protein 1 (CORI1), identical to coronatine-induced protein 1 (CORI1) GI:30912637 from (Arabidopsis thaliana)	-0.565	-0.486	-0.415	-0.39		8.62e-14	1.76e-16	5.77e-10	7.22e-14	2.56e-11	2.56e-17	2.09e-10	2.06e-09
AT3G04910.1	AT3G04910.1:protein kinase family protein, contains protein kinase domain, Pfam:PF00069	-0.343	-0.291	-0.248	-0.233		4.91e-09	1.12e-08	5.98e-07	7.77e-07	2.31e-05	4.8e-05	6.91e-05	7.3e-05
AT5G19530.1	AT5G19530.1:spermine/spermidine synthase family protein, similar to SP|P09158 Spermidine synthase (EC 2.5.1.16) (Putrescine aminopropyltransferase) {Escherichia coli}; contains Pfam profile PF01564: Spermine/spermidine synthase	-0.459	-0.397	-0.341	-0.343		5.47e-09	5.52e-12	3.2e-09	3.35e-10	4.13e-08	7.82e-11	4.53e-08	4.39e-08
AT5G61660.1	AT5G61660.1:glycine-rich protein	-0.606	-0.49	-0.451	-0.4		4.34e-17	1.8e-17	3.32e-11	7.01e-14	1.56e-12	7.25e-13	1.25e-10	5.73e-14
AT2G32860.1	AT2G32860.1:glycosyl hydrolase family 1 protein	-0.596	-0.515	-0.396	-0.449		1.32e-18	1.06e-16	6.93e-15	1.89e-14	7.77e-10	7.94e-13	5.67e-12	6.16e-11
AT1G13090.1	AT1G13090.1:cytochrome P450 71B28, putative (CYP71B28), Identical to Cytochrome P450 (SP:Q9SAE3) (Arabidopsis thaliana); strong similarity to gb|X97864 cytochrome P450 from Arabidopsis thaliana and is a member of the PF|00067 Cytochrome P450 family. ESTs	-0.369	-0.316	-0.316	-0.27		2.88e-05	1.34e-09	6.93e-05	1.09e-07	1.06e-07	7.62e-05	4.28e-06	0.0159517
AT5G42800.1	AT5G42800.1:dihydroflavonol 4-reductase (dihydrokaempferol 4-reductase) (DFR), nearly identical to GI:166686	-	-	-0.475	-0.408						4.78e-05	1.28e-05	0.0157794	0.0470102
AT5G11420.1	AT5G11420.1:expressed protein, contains Pfam profile PF04862: Protein of unknown function, DUF642	-0.515	-0.399	-0.345	-0.3		2.63e-14	8.2e-15	2.72e-08	1.02e-10	9.44e-09	8.39e-08	3.94e-07	5.26e-06
AT5G05890.1	AT5G05890.1:UDP-glucoronosyl/UDP-glucosyl transferase family protein, contains Pfam profile: PF00201 UDP-glucoronosyl and UDP-glucosyl transferase	-0.651	-0.45	-0.501	-0.424		1.16e-17	3.31e-18	1.08e-11	3.28e-12	8.57e-14	6.53e-15	5.53e-11	2.25e-10
AT4G21650.1	AT4G21650.1:subtilase family protein, contains Pfam domain, PF00082: Subtilase family; contains Pfam domain, PF02225: protease associated (PA) domain	-0.696	-0.547	-0.497	-0.411		9.18e-18	3.1e-20	8.33e-13	6.37e-16	3.6e-14	1.02e-12	3.64e-11	1.59e-07
AT3G16800.1	AT3G16800.1:protein phosphatase 2C, putative / PP2C, putative, similar to protein phosphatase-2C GB:AAC36699 from (Mesembryanthemum crystallinum)	-0.446	-0.318	-0.305	-0.266		6.71e-08	2.71e-11	4.74e-06	2.27e-07	4.02e-07	4.77e-07	7.85e-06	3.56e-06
AT1G74940.1	AT1G74940.1:senescence-associated protein-related, similar to senescence-associated protein SAG102 (GI:22331931) (Arabidopsis thaliana)	-0.27	-0.237	-0.191	-0.164		1.19e-07	4.32e-06	3.85e-05	5.26e-05	0.00116129	0.0042646	0.00592584	0.00191688
AT3G07010.1	AT3G07010.1:pectate lyase family protein, similar to pectate lyase GP:14531296 from (Fragaria x ananassa)	-0.768	-0.655	-0.488	-0.419		3.44e-21	2.28e-21	1.01e-15	7.43e-19	3.13e-13	1.19e-09	3.95e-11	2.91e-08
AT4G31730.1	AT4G31730.1:expressed protein	-0.461	-0.368	-0.273	-0.228		4.09e-09	3.85e-08	0.000116544	1.19e-06	5.07e-05	1.11e-05	0.00533677	0.00225528
AT2G15090.1	AT2G15090.1:fatty acid elongase, putative, similar to fatty acid elongase 1 (GI:881615)	-0.328	-0.263	-0.202	-0.198		1.15e-07	3.92e-08	7.83e-05	7.09e-06	0.000571846	0.00334176	0.000762309	0.000727821
AT1G35780.1	AT1G35780.1:expressed protein	-0.367	-0.292	-0.26	-0.177		1.92e-09	1.66e-09	1.45e-07	7.91e-07	9.8e-06	1.32e-05	0.00284503	0.0016485
AT4G31820.1	AT4G31820.1:phototropic-responsive NPH3 family protein, contains NPH3 family domain, Pfam:PF03000	-0.55	-0.412	-0.397	-0.273		3.16e-15	7.43e-16	5.42e-10	4.14e-11	2.01e-10	4.53e-09	3.92e-06	0.00024092
AT4G09460.1	AT4G09460.1:myb family transcription factor	-0.452	-0.452	-0.314	-0.312		3.73e-08	7.09e-12	6.35e-10	3.63e-12	3.01e-07	2.11e-07	5.05e-07	7.12e-06
AT1G22990.1	AT1G22990.1:heavy-metal-associated domain-containing protein / copper chaperone (CCH)-related, low similarity to copper homeostasis factor (GI:3168840)(PMID:9701579); strong similarity to farnesylated protein ATFP7 (GI:4097555); contains heavy-metal-assoc	-0.379	-0.361	-0.255	-0.237		8.78e-09	8.6e-09	3.72e-07	1.68e-08	4.5e-05	9.85e-07	0.000121026	6.06e-05
AT5G49900.1	AT5G49900.1:expressed protein, contains Pfam domain PF04685: Protein of unknown function, DUF608	-0.374	-0.366	-0.242	-0.242		3.13e-08	1.07e-08	2.83e-05	1.25e-08	0.000167043	0.000866152	0.000175471	4.2e-05
AT3G19400.1	AT3G19400.1:cysteine proteinase, putative, non-consensus AT acceptor site at exon 3; contains similarity to cysteine protease CYP1 GI:2828252, TDI-65 GI:5726641 from (Lycopersicon esculentum)	-0.277	-0.267	-0.181	-0.161		7.01e-05	3.12e-06	0.000383189	6.05e-06	0.00228381	0.0316805	0.00710642	0.00114543
AT5G48370.1	AT5G48370.1:thioesterase family protein, similar to SP|Q9R0X4 48 kDa acyl-CoA thioester hydrolase, mitochondrial precursor (EC 3.1.2.-) {Mus musculus}; contains Pfam profile PF03061: thioesterase family protein	-0.483	-0.494	-0.321	-0.306		1.6e-11	3.41e-09	8.06e-09	1.81e-10	4.54e-06	4.82e-07	4.75e-06	9.37e-05
AT5G47990.1	AT5G47990.1:cytochrome P450 family protein, similar to Cytochrome P450 93A3 (P450 CP5) (SP:O81973) (Glycine max);	-0.629	-0.676	-0.423	-0.406		2.23e-08	5.79e-09	3.52e-07	1.66e-11	5.78e-05	0.000933326	0.000791413	0.208462
AT2G32870.1	AT2G32870.1:meprin and TRAF homology domain-containing protein / MATH domain-containing protein, similar to ubiquitin-specific protease 12 (Arabidopsis thaliana) GI:11993471; contains Pfam profile PF00917: MATH domain	-0.469	-0.504	-0.284	-0.295		7.48e-16	5.98e-13	5.17e-16	2.73e-14	1.66e-06	9.65e-09	8.03e-07	8.27e-08
AT1G08900.1	AT1G08900.1:sugar transporter-related, contains similarity to sugar-porter family protein 2 GI:14585701 from (Arabidopsis thaliana)	-0.237	-0.265	-0.183	-0.136		0.00766833	5.97e-05	6.15e-05	7.05e-06	0.00201263	0.00198695	0.0261609	0.163494
AT2G33310.1	AT2G33310.1:auxin-responsive protein / indoleacetic acid-induced protein 13 (IAA13), identical to SP|Q38831 Auxin-responsive protein IAA13 (Indoleacetic acid-induced protein 13) {Arabidopsis thaliana}	-0.333	-0.37	-0.243	-0.197		7.92e-09	3.46e-08	2.23e-07	1.4e-09	3.68e-05	0.000808916	0.000899661	0.00221651
AT1G23060.1	AT1G23060.1:expressed protein, Location of EST gb|T22158 and gb|AA395675	-0.835	-0.873	-0.658	-0.482		8.76e-11	2.27e-07	1.99e-08	4.46e-08	2.73e-14	7.61e-15	2.79e-11	1.04e-08
AT1G61170.1	AT1G61170.1:expressed protein	-0.539	-0.553	-0.392	-0.298		1.46e-14	2.31e-15	1.64e-15	6.05e-16	3.14e-10	7.33e-10	7.31e-07	1.1e-06
AT1G56220.1	AT1G56220.1:dormancy/auxin associated family protein, similar to Auxin-repressed 12.5 kDa protein (Swiss-Prot:Q05349) (Fragaria ananassa); similar to auxin-repressed protein (GI:927034) (Fragaria x ananassa); similar to dormancy-associated protein (GI:260	-0.373	-	-	-0.209		4.89e-14	8.7e-10					0.000358211	2.16e-09
AT1G76590.1	AT1G76590.1:zinc-binding family protein, similar to zinc-binding protein (Pisum sativum) GI:16117799; contains Pfam profile PF04640 : Protein of unknown function, DUF597	-0.309	-0.327	-0.259	-0.174		5.61e-09	2.35e-07	5.32e-11	4.84e-08	1.22e-05	3.78e-10	0.00345771	5.03e-06
AT2G26690.1	AT2G26690.1:nitrate transporter (NTP2), identical to nitrate transporter (ntp2) (Arabidopsis thaliana) GI:4490321	-0.519	-0.515	-0.382	-0.306		3.8e-13	1.42e-14	1e-11	1.17e-14	6.8e-10	1.3e-09	2.89e-07	2.72e-08
AT1G52190.1	AT1G52190.1:proton-dependent oligopeptide transport (POT) family protein, contains Pfam profile: PF00854 POT family	-0.865	-0.811	-0.613	-0.5		6.58e-24	5.37e-24	5.41e-22	5.71e-23	6.32e-18	9.59e-19	2.4e-14	3.47e-13
AT1G52400.1	AT1G52400.1:glycosyl hydrolase family 1 protein / beta-glucosidase, putative (BG1), contains Pfam PF00232 : Glycosyl hydrolase family 1 domain; TIGRFAM TIGR01233: 6-phospho-beta-galactosidase; identical to GI:6651430 from (Arabidopsis thaliana)	-1.35	-1.32	-1.74	-0.475		4.81e-29	4.81e-29	4.81e-29	6.19e-29	3.9e-30	3.9e-30	1.66e-13	4e-12
AT4G16520.1	AT4G16520.1:autophagy 8f (APG8f), identical to autophagy 8f (Arabidopsis thaliana) GI:19912161; contains Pfam profile PF02991: Microtubule associated protein 1A/1B, light chain 3	-0.27	-0.248	-0.351	-0.104		1.19e-06	4.16e-06	1.42e-05	2.24e-05	5.65e-09	1.93e-08	0.0965939	0.132582
AT2G01760.1	AT2G01760.1:two-component responsive regulator family protein / response regulator family protein, similar to response regulator 9 (GI:14189890) (Zea mays); similar to ARR1 protein (GI:4210449) (Arabidopsis thaliana); contains Pfam profile: PF00072 respon	-0.365	-0.332	-0.453	-0.127		9.26e-09	7.72e-07	1.55e-05	9.96e-07	5.69e-11	8.86e-13	0.0815619	0.195985
AT5G23870.1	AT5G23870.1:pectinacetylesterase family protein, contains Pfam profile: PF03283 pectinacetylesterase	-0.25	-0.239	-0.321	-0.108		0.000539507	4.18e-05	4.26e-05	6.53e-05	1.12e-07	8.39e-09	0.0898672	0.00605144
AT2G32090.1	AT2G32090.1:lactoylglutathione lyase family protein / glyoxalase I family protein, contains glyoxalase family protein domain, Pfam:PF00903	-0.247	-0.236	-0.347	-0.105		3.12e-05	3.48e-05	1.03e-05	6.39e-05	9.75e-09	6.48e-13	0.097823	0.00529519
AT5G19190.1	AT5G19190.1:expressed protein, predicted protein, Arabidopsis thaliana	-0.595	-0.513	-0.777	-0.242		5.48e-17	2.45e-17	1.37e-16	8.55e-15	3.3e-22	1.21e-23	3.89e-05	3.3e-06
AT5G18130.1	AT5G18130.1:expressed protein, similar to unknown protein (gb|AAF00631.1)	-0.763	-0.661	-0.886	-0.297		4.39e-19	6.77e-22	4.71e-19	2.35e-19	1.98e-24	5.03e-24	4.85e-07	0.000222951
AT1G29390.1	AT1G29390.1:stress-responsive protein, putative, similar to cold acclimation WCOR413-like protein gamma form (Hordeum vulgare) gi|18449100|gb|AAL69988; similar to stress-regulated protein SAP1 (Xerophyta viscosa) gi|21360378|gb|AAM47505	-0.639	-0.558	-0.74	-0.258		4e-18	1.37e-18	3.82e-16	3.49e-16	2.47e-21	1.08e-22	1.14e-05	2.91e-07
AT2G03550.1	AT2G03550.1:expressed protein, similar to PrMC3 (Pinus radiata) GI:5487873; contains an esterase/lipase/thioesterase active site serine domain (prosite: PS50187)	-0.331	-0.274	-0.38	-0.113		2.05e-06	3.55e-08	9.53e-05	3.28e-06	6.35e-10	3.04e-11	0.0688937	0.0325851
AT3G43430.1	AT3G43430.1:zinc finger (C3HC4-type RING finger) family protein, contains Pfam profile: PF00097 zinc finger, C3HC4 type (RING finger)	-0.254	-0.256	-0.365	-0.0824		1.04e-06	1.69e-05	4.39e-08	1.41e-05	2.01e-09	1.7e-12	0.203993	0.00209366
AT4G23600.1	AT4G23600.1:encodes cystine lyase which is expected to be involved in amino acid metabolism, providing the plant with cysteine and the generation of precursors of ethylene biosynthesis	-0.245	-0.229	-0.383	-0.0834		0.000147202	3.14e-05	0.000733492	9.84e-05	4.79e-10	8e-09	0.19474	0.660624
AT1G70900.1	AT1G70900.1:expressed protein	-0.388	-0.288	-0.522	-0.13		6.72e-09	5.47e-09	0.000178335	4.35e-06	1.62e-13	1.49e-15	0.051592	0.00222156
AT1G71050.1	AT1G71050.1:heavy-metal-associated domain-containing protein / copper chaperone (CCH)-related, low similarity to copper homeostasis factor (GI:3168840)(PMID:9701579); similar to farnesylated protein ATFP7 (GI:4097555); contains heavy-metal-associated doma	-0.198	-0.153	-0.262	-0.0871		0.000304282	0.00117763	0.000362693	0.0132859	1.37e-05	7.2e-08	0.184729	0.002084
AT1G68190.1	AT1G68190.1:zinc finger (B-box type) family protein	-0.203	-0.148	-0.252	-0.0756		1.47e-06	0.000686651	0.00196768	0.0153447	1.99e-05	5.96e-08	0.246237	0.0834911
AT4G34760.1	AT4G34760.1:auxin-responsive family protein, auxin-induced protein X15, Glycine max, PIR2:JQ1097	-0.35	-0.28	-0.454	-0.0964		8.7e-10	9.8e-09	7.9e-06	2.31e-06	3.07e-12	6.06e-13	0.138964	0.0433199
AT1G29395.1	AT1G29395.1:stress-responsive protein, putative, similar to cold acclimation WCOR413-like protein gamma form (Hordeum vulgare) gi|18449100|gb|AAL69988; similar to stress-regulated protein SAP1 (Xerophyta viscosa) gi|21360378|gb|AAM47505	-1.3	-1.26	-1.4	-0.612		3.22e-28	1.78e-28	7.26e-26	2.65e-28	4.81e-29	2.35e-29	1.18e-17	4.54e-17
AT1G52410.1	AT1G52410.1:Contains a novel calcium-binding repeat sequence. Binds TSK in vitro. Localizes to small cytoplasmic vesicles in interphase cells. In cells synchronized for cell division, TSA1 and TSK relocalize to ends of spindle microtubules that are ahe	-1.04	-1.01	-1.07	-0.454		2.59e-25	1.52e-26	4.06e-25	3.8e-26	5.37e-27	2.98e-27	1.06e-12	4.05e-12
AT1G03620.1	AT1G03620.1:phagocytosis and cell motility protein ELMO1-related, contains weak similarity to ELMO1 (Mus musculus) gi|16118551|gb|AAL14464	-0.257	-0.273	-0.27	-0.106		0.000773724	4.46e-05	6.52e-05	8.41e-06	3.33e-05	0.00050242	0.125823	0.677067
AT1G04240.1	AT1G04240.1:auxin-responsive protein / indoleacetic acid-induced protein 3 (IAA3), identical to SP|Q38822 Auxin-responsive protein IAA3 (Indoleacetic acid-induced protein 3) {Arabidopsis thaliana}; EST gb|T04296 comes from this gene	-1.18	-1.04	-1.22	-0.447		2.15e-28	4.5e-28	4e-26	1.27e-26	2.15e-28	6.3e-29	2.07e-12	2.02e-11
AT5G15330.1	AT5G15330.1:SPX (SYG1/Pho81/XPR1) domain-containing protein, similar to PHO1 protein (Arabidopsis thaliana) GI:20069032; contains Pfam profile PF03105: SPX domain	-0.244	-0.204	-0.245	-0.0868		6.42e-06	7.71e-05	0.000572334	0.000831992	7.99e-05	6.79e-05	0.188251	0.27635
AT5G18650.1	AT5G18650.1:zinc finger (C3HC4-type RING finger) family protein, contains Pfam domain PF00097: Zinc finger, C3HC4 type (RING finger)	-0.239	-0.197	-0.252	-0.0877		0.00061162	5.12e-05	0.00489617	0.000826367	1.79e-05	1.3e-05	0.172658	0.00403467
AT5G19120.1	AT5G19120.1:expressed protein, low similarity to extracellular dermal glycoprotein EDGP precursor (Daucus carota) GI:285741, SP|P13917 Basic 7S globulin precursor {Glycine max}	-0.398	-0.378	-0.439	-0.109		1.66e-09	1.07e-10	7.15e-10	5.7e-10	3.35e-12	3.89e-09	0.0800159	0.390226
AT1G19400.1	AT1G19400.1:expressed protein	-0.336	-0.348	-0.367	-0.115		1.61e-08	2.09e-08	3.65e-08	7.5e-09	1.49e-09	9.46e-09	0.064017	0.0779969
AT1G70290.1	AT1G70290.1:trehalose-6-phosphate synthase, putative, similar to Alpha,alpha-trehalose-phosphate synthase (UDP-forming) (EC 2.4.1.15) (Trehalose-6-phosphate synthase) from {Kluyveromyces lactis} SP|Q07158, {Saccharomyces cerevisiae} SP|Q00764; contains Pf	-0.556	-0.554	-0.615	-0.175		4.22e-14	3.15e-16	9.89e-14	3.61e-16	4.63e-18	4.89e-15	0.00316844	0.112143
AT5G54540.1	AT5G54540.1:expressed protein	-0.267	-0.234	-0.271	-0.0803		2.89e-05	5.47e-06	0.000496864	6.31e-05	4.03e-06	1.86e-07	0.212866	0.157035
AT2G19460.1	AT2G19460.1:expressed protein	-0.373	-0.353	-0.373	-0.117		7.38e-08	2.58e-06	3.01e-06	3.74e-07	2.45e-08	1.93e-10	0.16452	0.00251798
AT3G23880.1	AT3G23880.1:F-box family protein, contains F-box domain Pfam:PF00646	-0.605	-0.453	-0.612	-0.25		1.52e-18	2.72e-17	2.72e-12	1.62e-12	1.49e-17	4.12e-19	2.63e-05	7.32e-07
AT5G65207.1	AT5G65207.1:expressed protein	-0.456	-0.373	-0.476	-0.215		2.13e-13	1.21e-12	2.67e-09	1.03e-09	2.06e-13	1.52e-14	0.000258351	2.98e-05
AT1G72260.1	AT1G72260.1:thionin (THI2.1), identical to thionin (Arabidopsis thaliana) gi|1181531|gb|AAC41678	-0.272	-0.337	-0.351	-0.132		4.67e-07	1.65e-05	7.43e-06	1.25e-07	2.27e-08	8.53e-14	0.0438396	0.00158064
AT5G60850.1	AT5G60850.1:Dof-type zinc finger domain-containing protein, similar to zinc finger protein OBP4 gi:5059396 from (Arabidopsis thaliana); EMBL:AF155817	-0.389	-0.477	-0.498	-0.134		1.56e-09	2.72e-10	1.54e-10	1.55e-13	2.92e-14	3.34e-12	0.0281769	0.108218
AT5G49450.1	AT5G49450.1:bZIP family transcription factor, similar to bZIP transcription factor GI:1769891 from (Arabidopsis thaliana)	-0.369	-0.392	-0.464	-0.144		1.63e-12	1.18e-09	1.59e-12	1.76e-10	4.25e-13	8.18e-16	0.0167828	0.000205318
AT1G78450.1	AT1G78450.1:SOUL heme-binding family protein, weak similarity to SOUL protein (Mus musculus) GI:4886906; contains Pfam profile PF04832: SOUL heme-binding protein	-0.184	-0.205	-0.245	-0.0628		1.03e-07	0.00281378	2.5e-06	0.000773724	7.02e-05	3.05e-08	0.352607	0.290828
AT4G27800.1	AT4G27800.1:protein phosphatase 2C PPH1 / PP2C PPH1 (PPH1), identical to SP|P49599|P2C3_ARATH Protein phosphatase 2C PPH1 (EC 3.1.3.16) (PP2C) {Arabidopsis thaliana}; similar to protein phosphatase-2C; PP2C (GI:3643090) (Mesembryanthemum crystallinum)	-0.177	-0.19	-0.24	-0.0925		0.000622635	0.00269183	0.000259615	0.00120576	4.05e-05	9.53e-07	0.145754	0.0175875
AT5G50450.1	AT5G50450.1:zinc finger (MYND type) family protein, contains Pfam profile PF01753: MYND finger	-0.19	-0.237	-0.266	-0.131		0.00147434	0.00128755	0.00015618	5.18e-05	6.36e-06	7.1e-07	0.0318714	0.228541
AT3G26200.1	AT3G26200.1:cytochrome P450 71B22, putative (CYP71B22), Identical to cytochrome P450 71B22 (SP:Q9LTM1)(Arabidopsis thaliana);contains Pfam profile: PF00067 cytochrome P450	-0.407	-0.495	-0.569	-0.234		7.65e-05	5.71e-08	2.16e-06	1.68e-11	8.62e-14	7.3e-15	0.000756281	0.0023628
AT3G07350.1	AT3G07350.1:expressed protein, contains Pfam profile PF04720: Protein of unknown function (DUF506)	-0.313	-0.458	-0.52	-0.176		6.86e-07	1.76e-07	8.87e-14	8.37e-13	8.08e-15	4.71e-15	0.00288759	0.00446912
AT1G22370.1	AT1G22370.1:UDP-glucoronosyl/UDP-glucosyl transferase family protein, glycosyltransferase family	-0.631	-0.544	-0.652	-0.0799		1.16e-14	6.98e-16	2.61e-11	1.71e-14	1.63e-17	2.69e-16	0.231331	0.570075
AT4G16190.1	AT4G16190.1:cysteine proteinase, putative, contains similarity to papain-like cysteine proteinase isoform I GI:7381219 from (Ipomoea batatas)	-0.287	-0.276	-0.301	-0.034		7.84e-06	1.06e-06	5.93e-07	2.6e-06	3.49e-07	4.38e-09	0.549232	0.156868
AT4G38690.1	AT4G38690.1:1-phosphatidylinositol phosphodiesterase-related, contains weak similarity to 1-phosphatidylinositol phosphodiesterase precursor (EC 4.6.1.13) (Phosphatidylinositol diacylglycerol-lyase) (Phosphatidylinositol- specific phospholipase C) (PI-PLC	-0.425	-0.371	-0.389	-0.0462		3.56e-09	1.26e-11	2.8e-08	1.05e-09	2.65e-10	9.38e-09	0.461778	0.677578
AT5G57100.1	AT5G57100.1:transporter-related, low similarity to GDP-fucose transporter (Caenorhabditis elegans) GI:13940504, phosphoenolpyruvate/phosphate translocator precursor (Mesembryanthemum crystallinum) GI:9295275	-0.265	-0.273	-0.265	-0.0264		0.00161218	3.15e-05	3.09e-05	9.88e-06	2.83e-05	1.45e-05	0.612702	0.612307
AT1G52830.1	AT1G52830.1:auxin-responsive protein / indoleacetic acid-induced protein 6 (IAA6), nearly identical to SP|Q38824 Auxin-responsive protein IAA6 (Indoleacetic acid-induced protein 6) {Arabidopsis thaliana}	-0.371	-0.403	-0.469	-0.0398		0.119245	0.00254721	0.00170048	0.00108384	2.79e-07	1.76e-09	0.651546	0.693036
AT3G23080.1	AT3G23080.1:expressed protein, weak similarity to SP|Q9UKL6 Phosphatidylcholine transfer protein (PC-TP) {Homo sapiens}	-0.391	-0.392	-0.487	-0.0612		7.51e-12	2.06e-10	4.35e-10	1.8e-10	6.64e-14	5.17e-14	0.346586	0.684496
AT1G80180.1	AT1G80180.1:expressed protein	-0.356	-0.372	-0.432	-0.0522		5.88e-06	7.13e-09	6.45e-09	1.32e-09	6.7e-12	1.72e-11	0.415205	0.152141
AT2G43530.1	AT2G43530.1:Encodes a defensin-like (DEFL) family protein.	-0.477	-0.498	-0.561	-0.0883		1.56e-14	1.43e-13	7.27e-16	2.65e-14	2.04e-16	1.93e-18	0.167225	0.0376045
AT3G49790.1	AT3G49790.1:expressed protein, predicted protein, Arabidopsis thaliana	-0.29	-0.289	-0.28	-0.0783		5.46e-06	9.16e-07	2.88e-05	9.45e-07	1.96e-06	2.8e-05	0.225731	0.521525
AT1G78100.1	AT1G78100.1:F-box family protein, contains F-box domain Pfam:PF00646	-0.415	-0.434	-0.381	-0.121		4.48e-11	3.2e-11	1.25e-10	6.04e-12	5.49e-10	9.54e-09	0.0506226	0.555374
AT5G61590.1	AT5G61590.1:encodes a member of the ERF (ethylene response factor) subfamily B-3 of ERF/AP2 transcription factor family. The protein contains one AP2 domain. There are 18 members in this subfamily including ATERF-1, ATERF-2, AND ATERF-5.	-0.512	-0.599	-0.557	-0.17		9.35e-14	8.43e-15	2.57e-16	1.38e-17	2.8e-16	1.12e-14	0.00406983	0.0373307
AT4G00950.1	AT4G00950.1:expressed protein	-0.306	-0.359	-0.298	-0.0933		2.25e-08	1.23e-06	8.12e-08	8.28e-09	8.13e-07	1.05e-06	0.15972	0.126337
AT5G24780.1	AT5G24780.1:vegetative storage protein 1 (VSP1), identical to SP|O49195 Vegetative storage protein 1 precursor {Arabidopsis thaliana}; contains Pfam profile PF03767: HAD superfamily (subfamily IIIB) phosphatase	-0.872	-0.962	-0.942	-0.185		5.84e-25	2.87e-23	1.71e-25	3.58e-25	6.93e-25	1.34e-24	0.00184003	0.00299766
AT1G68520.1	AT1G68520.1:zinc finger (B-box type) family protein, contains Pfam profile: PF00643 B-box zinc finger	-0.689	-0.584	-0.515	-0.153		1.51e-17	3.85e-20	5.07e-15	3.93e-17	6.99e-15	5.09e-12	0.0107092	0.104013
AT1G69780.1	AT1G69780.1:homeobox-leucine zipper protein 13 (HB-13) / HD-ZIP transcription factor 13, identical to homeobox gene 13 protein (GP:12325190) (Arabidopsis thaliana)	-0.311	-0.277	-0.231	-0.0798		5.75e-11	2e-07	2.97e-08	2.88e-06	8.34e-05	2.21e-06	0.218552	0.0501214
AT3G45230.1	AT3G45230.1:hydroxyproline-rich glycoprotein family protein, contains proline-rich extensin domains, INTERPRO:IPR002965; related to vegetative cell wall protein gp1 (Chlamydomonas reinhardtii) gi|12018147|gb|AAG45420	-0.324	-0.239	-0.248	-0.0975		7.72e-09	1.01e-07	0.000126246	5.42e-05	3.06e-05	0.000351174	0.129523	0.247608
AT5G44680.1	AT5G44680.1:methyladenine glycosylase family protein, similar to SP|P05100 DNA-3-methyladenine glycosylase I (EC 3.2.2.20) (3-methyladenine-DNA glycosylase I, constitutive) {Escherichia coli}; contains Pfam profile PF03352: Methyladenine glycosylase	-0.829	-0.646	-0.741	-0.23		3.81e-22	2.65e-23	6.96e-18	6.41e-19	2.28e-21	9.67e-22	8.57e-05	3.85e-05
AT2G33810.1	AT2G33810.1:squamosa promoter-binding protein-like 3 (SPL3), identical to squamosa-promoter binding protein like 3 (Arabidopsis thaliana) GI:2462081; contains Pfam profile PF03110: SBP domain	-0.484	-0.395	-0.417	-0.145		4.84e-15	1.31e-13	2.68e-11	1.56e-10	2.46e-11	3.03e-12	0.0168888	0.0124298
AT5G05690.1	AT5G05690.1:cytochrome P450 90A1 (CYP90A1) (CYP90) (CPD), identical to Cytochrome P450 90A1 (SP:Q42569) (Arabidopsis thaliana)	-0.408	-0.328	-0.363	-0.0879		1.71e-10	4.29e-11	1.42e-08	3.85e-08	1.99e-09	2.18e-07	0.169154	0.598223
AT4G27450.1	AT4G27450.1:expressed protein, similar to auxin down-regulated protein ARG10 (Vigna radiata) GI:2970051, wali7 (aluminum-induced protein) (Triticum aestivum) GI:451193	-0.447	-0.379	-0.423	-0.0905		1.1e-16	1.66e-12	4.27e-13	5.36e-10	1.26e-11	1.18e-14	0.155274	0.00479316
AT1G49130.1	AT1G49130.1:zinc finger (B-box type) family protein, contains similarity to zinc finger protein GI:3618318 from (Oryza sativa)	-0.725	-0.615	-0.61	-0.147		1.53e-20	9.49e-21	1.45e-17	6.55e-18	1.13e-17	1.52e-18	0.0151384	0.0069028
AT2G28900.1	AT2G28900.1:mitochondrial import inner membrane translocase subunit Tim17/Tim22/Tim23 family protein, contains Pfam PF02466: Mitochondrial import inner membrane translocase subunit Tim17	-0.531	-0.35	-0.465	-0.103		1.76e-15	2e-15	5.27e-10	6.15e-09	3.72e-13	1.13e-14	0.0996618	0.0268606
AT3G02570.1	AT3G02570.1:phosphomannose isomerase type I family protein, contains Pfam profile: PF01238 phosphomannose isomerase type I	-0.295	-0.193	-0.277	-0.0392		0.000157617	6.02e-07	0.00893894	0.00107297	2.7e-06	1.43e-05	0.513348	0.642688
AT5G23240.1	AT5G23240.1:DNAJ heat shock N-terminal domain-containing protein, low similarity to SP|O34136 Chaperone protein dnaJ (40 kDa heat shock chaperone protein) (HSP40) {Deinococcus proteolyticus}; contains Pfam profile PF00226: DnaJ domain	-0.68	-0.539	-0.66	0.00105		3.67e-21	8.35e-20	1.78e-17	1.31e-15	2.77e-19	2.09e-20	0.706472	0.65589
AT1G25440.1	AT1G25440.1:zinc finger (B-box type) family protein, similar to zinc finger protein GI:3618318 from (Oryza sativa)	-0.682	-0.505	-0.68	-0.357		2.6e-20	5.87e-20	4.06e-14	1.56e-14	6.7e-20	8.34e-20	3.48e-09	1.5e-09
AT1G14700.1	AT1G14700.1:purple acid phosphatase, putative, contains Pfam profile: PF00149 calcineurin-like phosphoesterase; similar to purple acid phosphatase (GI:20257479) (Arabidopsis thaliana)	-0.421	-0.32	-0.425	-0.247		2.88e-11	3.98e-11	2.83e-06	1.32e-07	2.21e-11	1.32e-12	3.6e-05	2.18e-06
AT1G35612.1	AT1G35612.1:expressed protein	-0.494	-0.32	-0.445	-0.274		3.55e-13	9.21e-14	3.3e-06	9.59e-08	2.95e-12	2.8e-11	5.42e-06	5.39e-07
AT3G61970.1	AT3G61970.1:DNA-binding protein, putative, similar to DNA-binding proteins from (Arabidopsis thaliana) RAV1 GI:3868857 and RAV2 GI:3868859, AP2 domain containing protein RAP2.8 (Arabidopsis thaliana) GI:2281641; contains Pfam profile PF02362: B3 DNA bindi	-0.337	-0.229	-0.351	-0.203		1.7e-05	8.12e-07	0.00162752	0.000698706	1.41e-07	8.82e-07	0.00161692	0.00127671
AT5G02020.1	AT5G02020.1:expressed protein	-0.532	-0.37	-0.544	-0.359		1.81e-10	4.28e-15	1.12e-09	1.44e-09	8.55e-16	1.29e-18	3.18e-09	4.86e-11
AT4G17050.1	AT4G17050.1:expressed protein	-0.291	-0.19	-0.266	-0.195		9.01e-07	8.85e-07	0.000318935	0.00127148	6.3e-06	9.69e-08	0.000972651	9.93e-07
AT4G26540.1	AT4G26540.1:protein kinase family protein, Three false introns were added with non-consensus splice sites to circumenvent frameshifts likely due to sequencing errors; this is extremely unusual and is under investigation.	-0.346	-0.246	-0.324	-0.249		1.46e-05	3.16e-08	0.000326598	4.48e-05	2.78e-07	1.37e-08	3.45e-05	0.000496279
AT4G25260.1	AT4G25260.1:invertase/pectin methylesterase inhibitor family protein, low similarity to pectinesterase from Phaseolus vulgaris SP|Q43111, Lycopersicon esculentum SP|Q43143, Arabidopsis thaliana SP|Q42534; contains Pfam profile PF04043: Plant invertase/pec	-0.443	-0.342	-0.49	-0.337		6.25e-10	3.17e-12	3.93e-06	1.36e-08	5.42e-14	2.69e-10	2.12e-08	1.52e-06
AT2G42530.1	AT2G42530.1:cold-responsive protein / cold-regulated protein (cor15b), nearly identical to cold-regulated gene cor15b (Arabidopsis thaliana) GI:456016; contains Pfam profile PF02987: Late embryogenesis abundant protein	-1.22	-0.99	-1.3	-0.987		4.09e-28	2.15e-28	3.73e-26	5.21e-26	7.12e-29	5.21e-29	5.35e-26	2.6e-26
AT1G18710.1	AT1G18710.1:myb family transcription factor (MYB47), contains Pfam profile: PF00249 myb-like DNA-binding domain	-1.29	-1.12	-1.42	-0.933		3.95e-29	9.38e-29	1.26e-28	1.54e-27	4.81e-29	6.47e-30	4.78e-25	6e-27
AT2G25900.1	AT2G25900.1:zinc finger (CCCH-type) family protein, contains Pfam domain, PF00642: Zinc finger C-x8-C-x5-C-x3-H type (and similar)	-0.515	-0.431	-0.597	-0.376		1.3e-14	7.05e-15	1.16e-08	6.63e-12	1.62e-17	2.27e-15	7.05e-10	3.11e-08
AT1G48300.1	AT1G48300.1:expressed protein	-0.581	-0.521	-0.561	-0.389		4.1e-15	4.74e-17	3.9e-14	4.18e-15	2.14e-16	6.53e-16	2.17e-10	3.8e-10
AT2G32570.1	AT2G32570.1:	-0.967	-0.808	-0.912	-0.633		9.05e-21	4.98e-24	5.87e-17	8.76e-22	3.82e-24	5.55e-23	2.28e-17	1.61e-14
AT2G32560.1	AT2G32560.1:F-box family protein, contains Pfam PF00646: F-box domain; similar to SKP1 interacting partner 2 (SKIP2) TIGR_Ath1:At5g67250	-0.519	-0.437	-0.505	-0.338		2.7e-16	5.78e-14	5.33e-09	4.11e-11	3.3e-13	1.46e-14	1.43e-07	2.34e-09
AT1G12320.1	AT1G12320.1:expressed protein	-0.394	-0.336	-0.389	-0.265		1.02e-09	3.8e-09	0.000293925	2.43e-07	1.5e-09	1.34e-11	1.61e-05	2.99e-05
AT3G50240.1	AT3G50240.1:kinesin motor protein-related, KINESIN-LIKE PROTEIN KIF4, Homo sapiens, EMBL:AF179308	-0.331	-0.271	-0.329	-0.232		6.3e-10	4.52e-07	3.07e-06	1.31e-05	6.01e-07	3.84e-07	0.000224335	0.00239718
AT4G09890.1	AT4G09890.1:expressed protein	-0.663	-0.533	-0.582	-0.439		2.84e-20	2.64e-19	2.02e-17	1.97e-15	4.81e-17	1.18e-18	3.75e-12	1.48e-13
AT3G24360.1	AT3G24360.1:enoyl-CoA hydratase/isomerase family protein, similar to CHY1 (gi:8572760); contains Pfam profile PF00388 enoyl-CoA hydratase/isomerase family protein	-0.281	-0.26	-0.339	-0.187		0.0027314	0.0178572	0.0127888	0.021315	9.3e-05	2.74e-05	0.0553615	0.0102591
AT1G26800.1	AT1G26800.1:zinc finger (C3HC4-type RING finger) family protein, contains Pfam profile: PF00097 zinc finger, C3HC4 type (RING finger)	-0.33	-0.328	-0.417	-0.215		7.34e-09	3.72e-08	6.84e-07	4.27e-08	2.18e-11	5.79e-12	0.000255027	4.97e-05
AT5G17520.1	AT5G17520.1:root cap 1 (RCP1), identical to GI:6137138	-0.353	-0.335	-0.457	-0.22		5.04e-08	9.56e-09	8.52e-06	3.41e-08	1.55e-12	3.1e-12	0.000219377	0.00829222
AT1G52040.1	AT1G52040.1:jacalin lectin family protein, nearly identical to myrosinase-binding protein homolog GI:2997767 from (Arabidopsis thaliana); contains Pfam profile PF01419 jacalin-like lectin domain; identical to cDNA myrosinase-binding protein homolog GI:29	-0.776	-0.728	-1.02	-0.477		2.97e-22	4.61e-22	2.46e-20	5.89e-21	2.49e-26	6.97e-27	1.7e-13	1.4e-11
AT1G14280.1	AT1G14280.1:phytochrome kinase, putative, contains similarity to Swiss-Prot:Q9SWI1 phytochrome kinase substrate 1 (Arabidopsis thaliana)	-0.681	-0.616	-0.884	-0.392		3.24e-19	7.5e-20	3.78e-18	4.61e-18	2.27e-24	1.5e-24	1.99e-10	4.68e-10
AT5G53500.1	AT5G53500.1:WD-40 repeat family protein, contains Pfam PF00400: WD domain, G-beta repeat; similar to WD-repeat protein 5 (WD repeat protein BIG-3) (SP: Q9UGP9) (Homo sapiens)	-0.311	-0.28	-0.369	-0.166		1.95e-07	2.12e-07	7.01e-07	2.25e-06	2.8e-09	9.34e-10	0.00641959	0.244928
AT5G66400.1	AT5G66400.1:dehydrin (RAB18), nearly identical to SP|P30185 Dehydrin Rab18 {Arabidopsis thaliana}	-0.724	-0.693	-0.861	-0.355		1.9e-21	5.61e-21	8.58e-20	3.28e-20	5.72e-24	2.04e-23	4.16e-09	3.47e-06
AT2G42870.1	AT2G42870.1:expressed protein	-0.764	-0.611	-0.918	-0.406		1.02e-23	6.13e-22	1.99e-19	5.99e-18	5.71e-25	1.06e-25	5.72e-11	1.67e-09
AT4G10910.1	AT4G10910.1:expressed protein	-0.478	-0.375	-0.592	-0.283		2.24e-15	1.08e-12	1.37e-10	1.22e-09	7.08e-17	1.62e-18	2.28e-06	1.86e-06
AT5G63480.1	AT5G63480.1:expressed protein	-0.194	-0.16	-0.25	-0.116		0.591953	0.00199755	0.0202172	0.00901704	4.29e-05	8.18e-07	0.0839144	0.184059
AT1G78680.1	AT1G78680.1:The Arabidopsis protein AtGGH2 is a gamma-glutamyl hydrolase acting specifically on monoglutamates. The enzyme is involved in the tetrahydrofolate metabolism and located to the vacuole.	-0.252	-0.202	-0.314	-0.141		0.000195305	2.09e-05	0.00806222	0.000659839	1.37e-07	2.42e-07	0.0196566	0.00288266
AT4G27440.1	AT4G27440.1:protochlorophyllide reductase B, chloroplast / PCR B / NADPH-protochlorophyllide oxidoreductase B (PORB), identical to SP:P21218 protochlorophyllide reductase B, chloroplast precursor (EC 1.3.1.33) (PCR B) (NADPH-protochlorophyllide oxidoreduc	-0.777	-0.6	-0.922	-0.465		4.99e-21	2.79e-22	1.57e-15	1.25e-17	4.78e-25	6.05e-25	3.65e-13	7.81e-12
AT5G62350.1	AT5G62350.1:invertase/pectin methylesterase inhibitor family protein / DC 1.2 homolog (FL5-2I22), similar to SP|Q42534 Pectinesterase 2 precursor (EC 3.1.1.11) (Pectin methylesterase 2) (PE 2) {Arabidopsis thaliana}; contains Pfam profile PF04043: Plant i	-0.418	-0.344	-0.503	-0.258		6.03e-08	1.88e-11	2.19e-06	1e-08	1.76e-14	5.42e-13	1.04e-05	0.000281025
AT1G68670.1	AT1G68670.1:myb family transcription factor, contains Pfam domain, PF00249: Myb-like DNA-binding domain	-0.236	-0.186	-0.285	-0.158		5.74e-08	5.93e-05	1.62e-05	0.00164322	1.48e-06	1.24e-08	0.00844832	0.000161951
AT2G42610.1	AT2G42610.1:expressed protein, contains Pfam profile PF04852: Protein of unknown function (DUF640)	-0.313	-0.262	-0.36	-0.199		2.65e-08	1.55e-07	6.08e-06	8.48e-06	2.91e-09	4.37e-10	0.000721804	0.00542116
AT3G28270.1	AT3G28270.1:expressed protein, similar to At14a protein (GI:11994571 and GI:11994573) (Arabidopsis thaliana)	-0.706	-0.475	-0.853	-0.43		2.21e-23	8.73e-20	5.29e-11	1.83e-12	1.97e-23	3.79e-26	1.41e-11	9.42e-13
AT3G05880.1	AT3G05880.1:hydrophobic protein (RCI2A) / low temperature and salt responsive protein (LTI6A), identical to SP|Q9ZNQ7 Hydrophobic protein RCI2A (Low temperature and salt responsive protein LTI6A) {Arabidopsis thaliana}	-0.328	-0.238	-0.391	-0.195		7.49e-06	3.98e-08	0.000132981	4.65e-05	1.97e-10	9.5e-09	0.000888094	0.244928
AT5G35790.1	AT5G35790.1:Encodes a plastidic glucose-6-phosphate dehydrogenase that is sensitive to reduction by DTT and whose mRNA is more prevalent in developing organs but absent in the root.	-0.277	-0.199	-0.332	-0.177		5.3e-06	2.5e-06	0.00137388	0.000721804	2.77e-08	6.36e-09	0.0027314	0.00630196
AT1G22160.1	AT1G22160.1:senescence-associated protein-related, similar to senescence-associated protein SAG102 (GI:22331931) (Arabidopsis thaliana)	-0.588	-0.543	-0.899	-0.408		1.3e-13	8.57e-13	3.8e-13	3e-13	2.5e-23	2.56e-25	1.92e-09	1.02e-11
AT2G18300.1	AT2G18300.1:basic helix-loop-helix (bHLH) family protein, contains Pfam profile: PF00010 helix-loop-helix DNA-binding domain ;supported by cDNA gi|20127067|gb|AF488597.1|	-0.66	-0.552	-0.946	-0.467		8.97e-20	3.94e-19	1.33e-16	5.31e-16	2.29e-25	9.5e-26	3.86e-13	6.13e-13
AT4G35360.1	AT4G35360.1:pantothenate kinase family protein, contains Pfam domain, PF01937: Protein of unknown function; similar to SP|Q9NVE7 Pantothenate kinase 4 (EC 2.7.1.33) (Pantothenic acid kinase 4) (hPanK4) {Homo sapiens}	-0.169	-0.133	-0.232	-0.114		0.00121651	0.00575956	0.00897888	0.0324139	8.83e-05	1.8e-06	0.0691235	0.0400452
AT1G66100.1	AT1G66100.1:thionin, putative, similar to thionin (Arabidopsis thaliana) GI:1181533	-0.759	-0.587	-1.06	-0.498		2.41e-08	8.73e-10	2.91e-08	1.39e-08	3.37e-18	1.08e-22	1.29e-07	3.79e-07
AT4G29030.1	AT4G29030.1:glycine-rich protein, glycine-rich protein - Onobrychis viciifolia,PID:g2565429	-0.436	-0.357	-0.631	-0.346		5.02e-13	6.21e-12	2e-08	4.2e-09	1.7e-18	4.02e-21	9.63e-09	1.38e-08
AT1G64970.1	AT1G64970.1:expressed protein	-0.267	-0.198	-0.356	-0.151		1.36e-07	6.78e-06	0.000313455	0.000814576	4.22e-09	9.46e-11	0.0121681	0.000104428
AT3G53800.1	AT3G53800.1:armadillo/beta-catenin repeat family protein, contains Pfam profile: PF00514 armadillo/beta-catenin-like repeat	-0.417	-0.288	-0.569	-0.234		2.82e-10	2.78e-11	3.52e-06	1.14e-06	1.59e-16	1e-17	6.8e-05	8.49e-05
AT5G24770.1	AT5G24770.1:vegetative storage protein 2 (VSP2), identical to SP|O82122 Vegetative storage protein 2 precursor {Arabidopsis thaliana}; contains Pfam profile PF03767: HAD superfamily (subfamily IIIB) phosphatase	-0.588	-0.557	-0.716	-0.538		1.79e-18	4.64e-16	1.47e-16	2.53e-15	4.51e-20	1.75e-23	6.62e-15	9.35e-14
AT5G18050.1	AT5G18050.1:auxin-responsive protein, putative, similar to auxin-inducible SAUR (Small Auxin Up RNAs) (GI:3043536) (Raphanus sativus)	-0.474	-0.511	-0.648	-0.442		2.32e-10	2.84e-13	2.49e-13	1.13e-14	5.72e-19	7.44e-21	2.95e-12	4.2e-10
AT5G54190.1	AT5G54190.1:protochlorophyllide reductase A, chloroplast / PCR A / NADPH-protochlorophyllide oxidoreductase A (PORA), identical to SP:Q42536 protochlorophyllide reductase A, chloroplast precursor (EC 1.3.1.33) (PCR A) (NADPH-protochlorophyllide oxidoreduc	-1.3	-1.46	-1.69	-1.19		9.87e-30	2.15e-28	3.33e-28	4.81e-29	1.04e-29	3.9e-30	4.43e-28	8.22e-28
AT2G24550.1	AT2G24550.1:expressed protein, weak similarity to MTD1 (Medicago truncatula) GI:9294810	-0.34	-0.368	-0.442	-0.282		4.36e-11	1.58e-08	2.35e-11	1.35e-09	2.55e-12	1.82e-13	1.73e-06	1.73e-07
AT1G54040.1	AT1G54040.1:kelch repeat-containing protein, contains Pfam PF01344: Kelch motif (4 repeats); similar to jsimilar to epithiospecifier (GI:16118838) (Arabidopsis thaliana) isioform contains AT-AG splice sites at intron	-0.502	-0.495	-0.657	-0.402		6.54e-14	4.2e-14	1.67e-13	5.88e-14	1.02e-18	1.58e-18	1.02e-10	5.88e-08
AT3G52100.1	AT3G52100.1:PHD finger family protein, contains Pfam profile PF00628: PHD-finger	-0.176	-0.227	-0.303	-0.148		0.0142053	0.00341528	0.00346256	0.000118752	4.87e-07	3.45e-06	0.0145865	0.206997
AT3G45640.1	AT3G45640.1:mitogen-activated protein kinase, putative / MAPK, putative (MPK3), identical to mitogen-activated protein kinase homolog (AtMPK3)(Arabidopsis thaliana) SWISS-PROT:Q39023; PMID:12119167	-0.249	-0.32	-0.366	-0.218		9.95e-06	2.18e-05	3.24e-09	7.64e-08	1.58e-09	1.82e-10	0.00020246	6.89e-06
AT4G37970.1	AT4G37970.1:mannitol dehydrogenase, putative, similar to ELI3-2 (SP|Q02972), sinapyl alcohol dehydrogenase (Populus tremuloides) (gi:14279694); contains Pfam zinc-binding dehydrogenase domain PF00107	-0.259	-0.329	-0.42	-0.242		0.00159614	0.0272516	0.00601	0.00253813	4.39e-07	1.76e-08	0.00882634	1.69e-05
AT1G08500.1	AT1G08500.1:plastocyanin-like domain-containing protein	-0.187	-0.211	-0.307	-0.169		2.75e-07	0.00299766	0.000529141	0.000604026	1.12e-06	5.47e-09	0.00974063	0.000520708
AT5G18060.1	AT5G18060.1:auxin-responsive protein, putative, similar to auxin-inducible SAUR (Small Auxin Up RNAs) GI:3043536 from radish (Raphanus sativus)	-0.439	-0.508	-0.723	-0.413		6.1e-13	8.05e-12	2.82e-14	2.03e-14	1.03e-20	7.11e-22	4.98e-11	1.61e-10
AT5G18030.1	AT5G18030.1:auxin-responsive protein, putative, similar to auxin-inducible SAUR (Small Auxin Up RNAs) (GI:3043536) (Raphanus sativus)	-0.532	-0.568	-0.849	-0.474		3.72e-15	2.66e-14	3.5e-16	5.46e-16	2.21e-23	1.15e-24	5.06e-13	1.81e-12
AT5G18010.1	AT5G18010.1:auxin-responsive protein, putative, similar to auxin-inducible SAUR (Small Auxin Up RNAs) (GI:3043536) (Raphanus sativus)	-0.623	-0.653	-0.905	-0.526		8.27e-17	2.24e-17	8.48e-19	1.05e-18	1.98e-24	5.04e-26	7.24e-15	8.98e-17
AT1G29500.1	AT1G29500.1:auxin-responsive protein, putative, similar to auxin-induced protein 6B (SP:P33083) (Glycine max)	-0.641	-0.677	-0.974	-0.55		1.28e-19	5.88e-18	6.81e-21	2.33e-19	1.21e-25	7.21e-27	1e-15	6.62e-17
AT1G29460.1	AT1G29460.1:auxin-responsive protein, putative, similar to auxin-induced protein 6B (SP:P33083) (Glycine max)	-0.609	-0.699	-0.906	-0.566		1.67e-15	1.62e-09	3.24e-15	5.64e-15	7.94e-21	2.07e-24	8.49e-13	2.99e-16
AT1G72450.1	AT1G72450.1:expressed protein	-0.436	-0.478	-0.648	-0.399		2.14e-11	4.83e-12	3.22e-13	1.54e-13	5.34e-19	6.72e-19	1.05e-10	1.07e-09
AT5G03050.1	AT5G03050.1:expressed protein	-0.281	-0.305	-0.373	-0.193		7.62e-11	3.28e-06	4.58e-08	4.05e-07	1.18e-09	1.26e-13	0.00114543	0.000101353
AT2G46550.1	AT2G46550.1:expressed protein	-0.233	-0.252	-0.328	-0.162		0.00452966	6.9e-05	0.00277464	1.65e-05	3.78e-08	4.26e-06	0.00654026	0.0112266
AT2G02950.1	AT2G02950.1:phytochrome kinase substrate 1 (PKS1), identical to Swiss-Prot:Q9SWI1 phytochrome kinase substrate 1 (Arabidopsis thaliana)	-0.217	-0.241	-0.319	-0.181		0.000164793	0.000264505	3.44e-06	4.59e-05	1.15e-07	1.13e-07	0.00275574	0.052842
AT5G19140.1	AT5G19140.1:auxin/aluminum-responsive protein, putative, strong similarity to auxin down-regulated protein ARG10 (Vigna radiata) GI:2970051, wali7 (aluminum-induced protein) (Triticum aestivum) GI:451193	-0.497	-0.551	-0.718	-0.385		2.93e-12	2.86e-14	9.89e-12	4.32e-16	7.1e-21	6.95e-18	3.22e-10	5.58e-07
AT4G22190.1	AT4G22190.1:expressed protein	-0.199	-0.207	-0.275	-0.147		0.000750969	0.000721804	0.000396302	0.00042296	2.97e-06	3.64e-05	0.0148988	0.120703
AT3G47350.1	AT3G47350.1:short-chain dehydrogenase/reductase (SDR) family protein, similar to sterol-binding dehydrogenase steroleosin GI:15824408 from (Sesamum indicum)	-0.247	-0.382	-0.482	-0.286		4e-05	0.0288228	2.8e-05	0.000739401	9.13e-08	1.78e-10	0.0019731	0.00786473
AT4G14060.1	AT4G14060.1:major latex protein-related / MLP-related, low similarity to major latex protein {Papaver somniferum}(GI:294060) ; contains Pfam profile PF00407: Pathogenesis-related protein Bet v I family	-0.456	-0.532	-0.526	-0.497		2.4e-15	1.54e-11	1.88e-11	4.69e-14	1.61e-14	2.09e-17	1.5e-12	2.89e-13
AT3G56360.1	AT3G56360.1:expressed protein, unknown protein 110K5.12 - Sorghum bicolor, TREMBL:AF124045_5	-0.693	-0.737	-0.78	-0.682		2.01e-18	3.14e-20	5.37e-20	2.42e-21	2.43e-22	2.92e-21	5.87e-20	9.24e-20
AT3G63440.1	AT3G63440.1:This gene used to be called AtCKX7. It encdes a protein whose sequence is similar to cytokinin oxidase/dehydrogenase, which catalyzes the degradation of cytokinins.	-0.401	-0.42	-0.411	-0.388		1.92e-08	1.59e-08	4.6e-07	6.92e-10	5.55e-08	2.95e-05	2.07e-07	0.000267291
AT2G38790.1	AT2G38790.1:expressed protein	-0.381	-0.392	-0.4	-0.376		0.000399322	6.49e-09	0.000106746	1.54e-09	2.78e-10	7.18e-08	3.39e-09	3.28e-08
AT5G66580.1	AT5G66580.1:expressed protein	-0.555	-0.668	-0.598	-0.528		1.17e-12	6.5e-14	2.07e-17	2.53e-18	6.9e-17	1.05e-15	3.91e-14	2.65e-14
AT4G08920.1	AT4G08920.1:cryptochrome 1 apoprotein (CRY1) / flavin-type blue-light photoreceptor (HY4), contains Pfam PF03441: FAD binding domain of DNA photolyase; member of Pfam PF00875: deoxyribodipyrimidine photolyase superfamily; 99% identical to Cryptochrome 1 a	-0.212	-0.251	-0.235	-0.2		2.96e-05	0.000302212	2.77e-05	1.81e-05	6.08e-05	0.000605115	0.000670256	0.000950647
AT5G05090.1	AT5G05090.1:myb family transcription factor, contains Pfam profile: PF00249 myb-like DNA-binding domain	-0.303	-0.337	-0.277	-0.293		5.33e-08	1.28e-06	3.31e-09	5.22e-08	4.57e-05	6.76e-06	2.65e-06	4.98e-06
AT3G21270.1	AT3G21270.1:Dof-type zinc finger domain-containing protein (ADOF2), identical to Dof zinc finger protein ADOF2 GI:3608263 from (Arabidopsis thaliana); identical to cDNA adof2 mRNA for Dof zinc finger protein GI:3608262; contains Pfam profile PF02701: Dof	-0.48	-0.495	-0.431	-0.365		4.66e-10	6.53e-13	1.09e-10	1.09e-13	1.3e-11	3.65e-08	6.55e-09	3.99e-06
AT3G25990.1	AT3G25990.1:DNA-binding protein GT-1-related, similar to GT-1 GI:598073 from (Arabidopsis thaliana)	-0.23	-0.312	-0.303	-0.221		0.0026303	0.0161177	2.45e-05	7.91e-05	0.000236742	9.99e-05	0.00345771	0.0417081
AT5G03230.1	AT5G03230.1:expressed protein, contains Pfam profile PF04520: Protein of unknown function, DUF584	-0.28	-0.353	-0.361	-0.23		0.257565	2.11e-06	0.00183509	5.03e-09	2.51e-09	3.57e-06	8.25e-05	0.0102243
AT3G59940.1	AT3G59940.1:kelch repeat-containing F-box family protein, contains Pfam profiles PF01344: Kelch motif, PF00646: F-box domain	-0.28	-0.396	-0.34	-0.253		2.65e-07	1.9e-06	1.5e-11	1.25e-10	1.43e-08	3.11e-09	1.53e-05	3.6e-06
AT1G35460.1	AT1G35460.1:basic helix-loop-helix (bHLH) family protein, similar to GI:6166283 from (Pinus taeda)	-0.299	-0.304	-0.295	-0.233		5.88e-09	1.79e-06	3.75e-06	7.51e-07	1.07e-06	7.26e-06	0.000139076	0.00314903
AT5G54510.1	AT5G54510.1:encodes an IAA-amido synthase that conjugates Ala, Asp, Phe, and Trp to auxin. Lines overexpressing this gene accumulate IAA-ASP and are hypersensitive to several auxins.	-0.467	-0.514	-0.508	-0.392		5.97e-12	4.19e-13	9.64e-14	8.61e-15	2.5e-14	3.56e-14	2.64e-10	1.81e-08
AT5G50150.1	AT5G50150.1:expressed protein, strong similarity to unknown protein (gb|AAF04872.1) contains Pfam profile PF03080: Arabidopsis proteins of unknown function	-0.379	-0.421	-	-0.304		1.85e-10	1.08e-08	4.21e-06	2.27e-10			8.19e-07	5.4e-08
AT1G26920.1	AT1G26920.1:expressed protein, Location of EST 228A16T7A, gb|N65686	-0.291	-0.317	-0.386	-0.233		2.13e-06	8.14e-07	4.35e-06	9.95e-08	2.85e-10	2.32e-10	6.82e-05	1.38e-05
AT1G20650.1	AT1G20650.1:protein kinase family protein, contains Pfam domain PF00069: Protein kinase domain	-0.431	-0.465	-0.483	-0.3		6.22e-13	1.79e-11	1.04e-12	6.06e-13	1.5e-13	6.22e-15	5.12e-07	1.23e-09
AT5G18020.1	AT5G18020.1:auxin-responsive protein, putative, similar to auxin-inducible SAUR (Small Auxin Up RNAs) (GI:3043536) (Raphanus sativus)	-0.615	-0.673	-0.71	-0.462		2.11e-15	1.46e-14	3.29e-15	2.01e-17	4.21e-19	3.91e-21	1.03e-11	2.34e-10
AT1G29440.1	AT1G29440.1:auxin-responsive family protein, similar to auxin-induced protein 6B (SP:P33083) (Glycine max)	-0.389	-0.465	-0.736	-0.409		1.22e-14	1.01e-09	8.72e-14	1.29e-12	4.67e-21	7.6e-25	8.81e-11	1.18e-15
AT4G05070.1	AT4G05070.1:expressed protein	-0.225	-0.277	-0.45	-0.245		1.76e-06	0.000169862	9.78e-09	2.91e-06	1.56e-12	6.9e-14	3.03e-05	8.24e-08
AT1G29510.1	AT1G29510.1:auxin-responsive protein, putative, similar to auxin-induced protein 6B (SP:P33083) (Glycine max)	-0.26	-0.284	-0.466	-0.274		2.46e-09	1.33e-05	3.02e-09	1.78e-06	4.68e-13	6.01e-19	3.91e-06	4.81e-09
AT1G80920.1	AT1G80920.1:DNAJ heat shock N-terminal domain-containing protein, similar to SP|Q05646 Chaperone protein dnaJ Erysipelothrix rhusiopathiae, SP|P45555 Chaperone protein dnaJ (HSP40) Staphylococcus aureus; contains Pfam profile PF00226 DnaJ domain	-0.266	-0.294	-0.508	-0.293		0.000767893	5.96e-06	0.00205351	6.05e-07	1.16e-14	1.01e-12	6.47e-07	9.97e-06
AT5G18080.1	AT5G18080.1:auxin-responsive protein, putative, similar to GP:3043536 SAUR {Raphanus sativus}	-0.376	-0.466	-0.687	-0.436		6.25e-10	1.44e-08	5.15e-10	4.13e-12	1.14e-18	6.93e-21	1.57e-10	2.84e-12
AT4G24360.1	AT4G24360.1:	-0.173	-0.221	-0.351	-0.227		0.0133207	0.00373986	0.0535994	0.000178335	7e-09	6.9e-08	0.000121026	0.00053663
AT3G03820.1	AT3G03820.1:auxin-responsive protein, putative, similar to auxin-inducible SAUR (Small Auxin Up RNAs) (GI:3043536) (Raphanus sativus)	-0.319	-0.28	-0.537	-0.322		9.39e-06	5.1e-07	0.000715693	6.49e-06	5.96e-15	1.64e-16	3.61e-07	4.11e-05
AT2G17450.1	AT2G17450.1:zinc finger (C3HC4-type RING finger) family protein, contains Pfam domain, PF00097: Zinc finger, C3HC4 type (RING finger)	-0.174	-0.151	-0.303	-0.162		0.000315507	0.00336541	0.00810318	0.0115922	3.07e-07	2.75e-06	0.00641959	0.00992675
AT5G56550.1	AT5G56550.1:expressed protein	-0.23	-0.23	-0.396	-0.193		1.13e-05	8.83e-05	0.000160502	8.83e-05	1.53e-10	4.42e-12	0.00105084	0.00307968
AT3G06070.1	AT3G06070.1:expressed protein	-0.698	-0.661	-1.11	-0.57		7.33e-20	3.46e-19	2.43e-18	7.26e-19	3.41e-27	5.31e-24	1.22e-15	1.6e-13
AT4G13830.1	AT4G13830.1:DNAJ heat shock N-terminal domain-containing protein (J20), identical to DnaJ-like protein (Arabidopsis thaliana) GI:6691127; similar to SP|Q05646 Chaperone protein dnaJ Erysipelothrix rhusiopathiae, J11 protein (Arabidopsis thaliana) GI:98436	-0.229	-0.226	-0.411	-0.207		3.52e-05	9.68e-05	8.96e-06	0.000121026	3.89e-11	1.47e-13	0.000413343	8.96e-06
AT1G10150.1	AT1G10150.1:expressed protein, similar to ESTs gb|T20511, gb|T45308, gb|H36493, and gb|AA651176	-0.188	-0.184	-0.331	-0.172		0.000640171	0.00146354	0.00100625	0.00180968	3.28e-08	1.38e-08	0.00367723	0.000826367
AT1G67590.1	AT1G67590.1:remorin family protein, contains Pfam domain, PF03763: Remorin, C-terminal region	-0.197	-0.196	-0.338	-0.185		0.000245177	0.000945159	0.00492186	0.000933326	2.58e-08	9.77e-09	0.00204348	0.000186985
AT5G37360.1	AT5G37360.1:expressed protein	-0.202	-0.189	-0.362	-0.175		0.00353141	0.000605623	0.00486687	0.00133637	2.24e-09	2.69e-09	0.00319943	0.000592307
AT5G12050.1	AT5G12050.1:expressed protein	-0.231	-0.249	-0.447	-0.312		0.000322129	0.000180459	0.000115038	3.83e-05	2.93e-12	1.01e-14	3.09e-07	1.73e-09
AT5G06190.1	AT5G06190.1:expressed protein	-0.155	-0.145	-0.288	-0.182		0.0083315	0.0166209	0.00817786	0.0239408	6.5e-06	2.85e-07	0.00706761	0.000750969
AT2G35260.1	AT2G35260.1:expressed protein	-0.351	-0.251	-0.615	-0.276		1.49e-07	5.57e-09	0.00015172	1.85e-05	4.57e-18	2.47e-16	2.6e-06	1.14e-05
AT5G45670.1	AT5G45670.1:GDSL-motif lipase/hydrolase family protein, similar to family II lipases EXL3 GI:15054386, EXL1 GI:15054382, EXL2 GI:15054384 from (Arabidopsis thaliana); contains Pfam profile PF00657: GDSL-like Lipase/Acylhydrolase	-0.269	-0.189	-0.447	-0.22		0.000195305	2.26e-05	0.112901	0.00198224	6.35e-12	7.34e-11	0.000304282	0.00200225
AT3G15570.1	AT3G15570.1:phototropic-responsive NPH3 family protein, contains NPH3 family domain, Pfam:PF03000	-0.218	-0.137	-0.342	-0.171		0.000382554	0.000311521	0.0970068	0.0260721	2.5e-08	7.15e-06	0.00428671	0.0137435
AT1G07440.1	AT1G07440.1:tropinone reductase, putative / tropine dehydrogenase, putative, similar to tropinone reductase SP:P50165 from (Datura stramonium)	-0.201	-0.114	-0.316	-0.157		0.000939401	0.000604026	0.201921	0.0667735	1.06e-07	6.58e-07	0.00867385	0.0234766
AT2G40435.1	AT2G40435.1:expressed protein	-0.154	-0.151	-0.323	-0.139		0.440557	0.0324996	0.193094	0.0290881	1.96e-06	3.75e-06	0.0592886	0.435034
AT1G75380.1	AT1G75380.1:wound-responsive protein-related, similar to wound inducive gene GI:8096273 from (Nicotiana tabacum)	-0.307	-0.258	-0.588	-0.274		4.47e-06	2.17e-07	0.000350589	1.06e-05	3.04e-17	3.78e-16	3.13e-06	1.46e-05
AT1G79790.1	AT1G79790.1:haloacid dehalogenase-like hydrolase family protein, contains InterPro accession IPR005834: Haloacid dehalogenase-like hydrolase	-0.143	-0.117	-0.289	-0.127		0.529851	0.0181273	0.614004	0.0583548	1.01e-06	5.7e-05	0.0373307	0.178132
AT1G33710.1	AT1G33710.1:expressed protein, ; expression supported by MPSS	-0.254	-0.223	-0.469	-0.209		0.160524	0.00698633	0.491704	0.00408692	4.45e-10	2.2e-07	0.00195724	0.0232228
AT4G38850.1	AT4G38850.1:auxin-responsive protein / small auxin up RNA (SAUR-AC1), identical to GP:546362 small auxin up RNA {Arabidopsis thaliana}; belongs to auxin-induced (indole-3-acetic acid induced) protein family	-0.4	-0.336	-0.732	-0.316		0.286108	0.00486687	0.198045	0.000299403	2.43e-08	1.84e-07	0.0173258	0.00901704
AT4G01460.1	AT4G01460.1:basic helix-loop-helix (bHLH) family protein, contains Pfam profile: PF00010 helix-loop-helix DNA-binding domain	-0.388	-0.283	-0.715	-0.406		5.01e-14	2.6e-09	6.06e-06	4.44e-06	1.72e-19	3.26e-21	1.79e-10	1.14e-11
AT5G01880.1	AT5G01880.1:zinc finger (C3HC4-type RING finger) family protein, contains Pfam domain, PF00097: Zinc finger, C3HC4 type (RING finger)	-0.339	-0.311	-0.656	-0.375		8.73e-09	1.97e-08	1.97e-07	1.84e-07	4.01e-19	9.73e-20	8.11e-10	4.68e-10
AT2G03750.1	AT2G03750.1:sulfotransferase family protein, similar to similar to steroid sulfotransferase 3 (Brassica napus) GI:3420008, steroid sulfotransferase 1 (Brassica napus) GI:3420004; contains Pfam profile PF00685: Sulfotransferase domain	-0.341	-0.282	-0.649	-0.35		2.69e-07	5.84e-08	0.000238152	2.97e-06	2.15e-18	1.06e-17	2.03e-08	2.46e-08
AT2G46680.1	AT2G46680.1:homeobox-leucine zipper protein 7 (HB-7) / HD-ZIP transcription factor 7, identical to homeobox-leucine zipper protein ATHB-7 (HD-ZIP protein ATHB-7) (SP:P46897) (Arabidopsis thaliana);	-0.208	-0.171	-0.39	-0.237		0.0163233	0.000420493	0.10483	0.00395792	2.18e-10	1.04e-07	5.43e-05	0.00141592
AT2G22080.1	AT2G22080.1:expressed protein	-0.123	-0.107	-0.269	-0.157		0.023097	0.0513521	0.267716	0.0928763	6.34e-06	3.35e-05	0.0101526	0.00730672
AT2G28305.1	AT2G28305.1:expressed protein, contains Pfam profile PF03641: decarboxylase family protein	-0.24	-0.253	-0.595	-0.261		0.016256	5.06e-05	0.00575956	1.78e-05	3.73e-17	7.73e-17	1.36e-05	1.82e-05
AT3G62750.1	AT3G62750.1:similar to glycosyl hydrolase family 1 protein [Arabidopsis thaliana] (TAIR:At4g22100.1); similar to glycosyl hydrolase family 1 protein [Arabidopsis thaliana] (TAIR:At4g27830.1); similar to glycosyl hydrolase family 1 protein [Arabidopsis tha	-0.102	-0.0879	-0.243	-0.109		0.0566202	0.110789	0.10483	0.172827	3.69e-05	7.17e-06	0.081337	0.0200664
AT4G28290.1	AT4G28290.1:expressed protein	-0.151	-0.231	-0.399	-0.175		0.000214396	0.0163233	2e-07	0.000121752	5.02e-10	1.05e-12	0.00450383	0.000550511
AT4G24350.1	AT4G24350.1:phosphorylase family protein, contains Pfam PF01048: Phosphorylase family	-0.126	-0.172	-0.336	-0.181		0.0244306	0.0443697	0.0771164	0.00443372	3.5e-08	7.28e-08	0.00266295	0.000184065
AT5G15310.1	AT5G15310.1:myb family transcription factor, contains PFAM profile: myb DNA-binding domain PF00249	-0.382	-0.194	-0.434	-0.105		2.41e-11	5.2e-10	0.000438093	0.00103987	6.01e-12	1.5e-13	0.0955244	0.0120625
AT2G43550.1	AT2G43550.1:Encodes a defensin-like (DEFL) family protein.	-0.399	-0.202	-0.447	-0.123		6.22e-13	1.47e-10	7.64e-07	0.000635849	2.2e-12	5.89e-16	0.0464648	0.00563549
AT4G23890.1	AT4G23890.1:expressed protein, hypothetical protein, Synechocystis sp., PIR:S76577	-0.174	-0.0862	-0.238	-0.0654		0.0149305	0.0032768	0.23407	0.178482	4.62e-05	3.75e-05	0.313776	0.519697
AT3G55710.1	AT3G55710.1:UDP-glucoronosyl/UDP-glucosyl transferase family protein, contains Pfam profile: PF00201 UDP-glucoronosyl and UDP-glucosyl transferase	-0.205	-0.109	-0.269	-0.0541		9.22e-05	0.000837744	0.163665	0.0886356	7.78e-06	7.05e-08	0.410074	0.630447
AT1G32080.1	AT1G32080.1:membrane protein, putative, contains 12 transmembrane domains; similar to yohK (GI:405873) (Escherichia coli)	-0.326	-0.175	-0.397	-0.122		1e-05	4.42e-08	0.0214407	0.00299348	1.1e-10	5.13e-12	0.046211	0.0828596
AT5G62360.1	AT5G62360.1:invertase/pectin methylesterase inhibitor family protein, similar to pectinesterase from Arabidosis thaliana SP|Q42534, Lycopersicon esculentum SP|Q43143; contains Pfam profile PF04043: Plant invertase/pectin methylesterase inhibitor	-0.319	-0.182	-0.388	-0.138		1.6e-05	9.08e-08	0.0520866	0.00205351	2.65e-10	1.2e-12	0.0224486	0.00451265
AT4G02770.1	AT4G02770.1:photosystem I reaction center subunit II, chloroplast, putative / photosystem I 20 kDa subunit, putative / PSI-D, putative (PSAD1), similar to SP|P12353 Photosystem I reaction center subunit II, chloroplast precursor (Photosystem I 20 kDa subu	-0.324	-	-0.424	-0.151		2.45e-08	5.38e-08			1.09e-11	7.64e-11	0.0115555	0.000733492
AT2G29450.1	AT2G29450.1:glutathione S-transferase (103-1A), identical to Swiss-Prot:P46421 glutathione S-transferase 103-1A (Arabidopsis thaliana)	-0.268	-0.175	-0.349	-0.121		4.82e-05	6.16e-06	0.00878823	0.00337014	7.3e-09	7.36e-09	0.0496135	0.0117772
AT5G17230.1	AT5G17230.1:phytoene synthase (PSY) / geranylgeranyl-diphosphate geranylgeranyl transferase, identical to GB:L25812; synonymous with geranylgeranyl-diphosphate geranylgeranyl transferase	-	-0.179	-0.349	-0.158				0.209944	0.00246887	6.97e-09	2.89e-07	0.00798298	0.0595229
AT4G37260.1	AT4G37260.1:myb family transcription factor (MYB73), contains Pfam profile: PF00249 myb-like DNA-binding domain	-0.383	-0.285	-0.556	-0.236		1.43e-12	3.8e-10	3.8e-08	1.29e-06	3.08e-16	1.28e-17	5.34e-05	3.67e-06
AT3G48100.1	AT3G48100.1:two-component responsive regulator / response regulator 5 (ARR5) / response reactor 2 (RR2), identical to responce reactor2 (AtRR2) (Arabidopsis thaliana) GI:3273198, response regulator 5 (ARR5) (Arabidopsis thaliana) GI:3953599; contains Pfam	-0.505	-0.295	-0.562	-0.231		7.85e-16	5.02e-11	4.13e-05	2.73e-05	1.96e-15	7.95e-16	0.0016845	3.56e-05
AT3G28220.1	AT3G28220.1:meprin and TRAF homology domain-containing protein / MATH domain-containing protein, similar to ubiquitin-specific protease 12 (Arabidopsis thaliana) GI:11993471; contains Pfam profile PF00917: MATH domain	-0.828	-0.599	-1.07	-0.396		2.43e-20	2.31e-23	1.17e-16	1.39e-17	4.86e-27	4.91e-28	1.21e-10	2.75e-11
AT1G51400.1	AT1G51400.1:photosystem II 5 kD protein, 100% identical to GI:4836947 (F5D21.10)	-0.602	-0.435	-	-0.286		4.03e-21	1.09e-17	5.68e-17	4.68e-12			1.17e-06	5.3e-10
AT5G45040.1	AT5G45040.1:cytochrome c6 (ATC6), identical to c6 type cytochrome (Arabidopsis thaliana) gi|19571824|emb|CAD27418	-0.223	-0.188	-0.343	-0.101		0.000144288	0.000137567	0.000417531	0.00139539	1.16e-08	1.4e-10	0.107819	0.0166893
AT3G06740.1	AT3G06740.1:zinc finger (GATA type) family protein	-0.248	-0.141	-0.339	-0.132		0.00817786	9.61e-05	0.431852	0.0291455	5.79e-08	7.02e-08	0.0508646	0.0674861
AT4G30660.1	AT4G30660.1:hydrophobic protein, putative / low temperature and salt responsive protein, putative, similar to SP|Q9ZNQ7 Hydrophobic protein RCI2A (Low temperature and salt responsive protein LTI6A) {Arabidopsis thaliana}; contains Pfam profile PF01679: Un	-0.423	-0.269	-0.631	-0.263		1.01e-11	1.35e-11	5.65e-07	4.78e-06	1.67e-18	1.36e-19	7.41e-06	1.25e-06
AT2G42190.1	AT2G42190.1:expressed protein, ; similar to GP|9826|X07453	-0.282	-0.219	-0.465	-0.179		1.08e-07	1.8e-06	0.000158995	0.000189701	4.05e-13	1.85e-13	0.00254721	0.0016845
AT3G08940.1	AT3G08940.1:chlorophyll A-B binding protein (LHCB4.2), contains Pfam profile: PF00504 chlorophyll A-B binding protein; identical to Lhcb4.2 protein GB:AAD28774 (Arabidopsis thaliana)	-0.618	-0.426	-0.975	-0.351		6.9e-16	3.68e-18	1.74e-09	9.4e-12	7.59e-26	2.29e-25	5.51e-09	1.99e-05
AT3G58850.1	AT3G58850.1:expressed protein, predicted proteins, Arabidopsis thaliana	-0.427	-0.288	-0.714	-0.263		4.35e-10	3.38e-11	2.43e-08	1.82e-06	2.16e-20	1.2e-20	1.67e-05	6.06e-05
AT1G02610.1	AT1G02610.1:zinc finger (C3HC4-type RING finger) family protein, contains Pfam profile: PF00097 zinc finger, C3HC4 type (RING finger)	-0.321	-0.308	-0.578	-0.142		1.7e-07	8.29e-08	5.78e-07	2.15e-07	7.73e-17	1.35e-18	0.019271	0.00136849
AT5G57340.1	AT5G57340.1:expressed protein	-0.408	-0.387	-0.668	-0.244		3.17e-10	8.32e-11	6.58e-10	3.85e-10	2.39e-19	5.07e-21	3.61e-05	5.73e-06
AT5G48490.1	AT5G48490.1:protease inhibitor/seed storage/lipid transfer protein (LTP) family protein, contains Pfam protease inhibitor/seed storage/LTP family domain PF00234	-0.313	-0.18	-0.387	-0.217		1.92e-08	1.33e-07	8.64e-06	0.00230789	2.6e-10	1.83e-14	0.000203876	5.26e-05
AT3G17680.1	AT3G17680.1:expressed protein, similar to GB:AAD49756 from (Arabidopsis thaliana)	-0.24	-0.125	-0.309	-0.181		0.0709257	0.000756281	0.183293	0.0753454	6.58e-06	8.14e-08	0.0125771	0.00376596
AT1G74670.1	AT1G74670.1:gibberellin-responsive protein, putative, similar to SP|P46690 Gibberellin-regulated protein 4 precursor {Arabidopsis thaliana} GASA4; contains Pfam profile PF02704: Gibberellin regulated protein	-1.08	-0.604	-1.18	-0.675		1.2e-27	3.54e-27	6.08e-20	9.53e-18	4.09e-28	6.19e-29	8.92e-20	3.18e-22
AT1G08920.1	AT1G08920.1:sugar transporter, putative, similar to ERD6 protein {Arabidopsis thaliana} GI:3123712, sugar-porter family proteins 1 and 2 (Arabidopsis thaliana) GI:14585699, GI:14585701; contains Pfam profile PF00083: major facilitator superfamily protein	-0.344	-0.429	-0.595	-0.174		8.3e-08	1.53e-07	1.73e-07	1.74e-10	2.3e-16	1.81e-16	0.00550487	0.00678319
AT3G04890.1	AT3G04890.1:expressed protein	-0.219	-0.294	-0.441	-0.138		3.31e-05	0.00066044	5.57e-06	3.65e-06	2.37e-11	6.6e-12	0.0318714	0.064017
AT2G33380.1	AT2G33380.1:calcium-binding RD20 protein (RD20), induced by abscisic acid during dehydration PMID:10965948; putative transmembrane channel protein PMID:10965948; identical to GI:10862968 (Arabidopsis thaliana); contains EF-hand domain	-0.368	-0.587	-0.798	-0.272		8.26e-11	1.87e-07	1.95e-11	8.08e-15	5.5e-22	3.34e-23	8.61e-06	2.98e-07
AT5G22430.1	AT5G22430.1:expressed protein	-0.0805	-0.196	-0.244	-0.069		0.0105612	0.275101	0.000680821	0.00346725	5.61e-05	5.79e-09	0.320372	0.0605018
AT2G46430.1	AT2G46430.1:cyclic nucleotide-regulated ion channel / cyclic nucleotide-gated channel (CNGC3), identical to cyclic nucleotide and calmodulin-regulated ion channel GI:4581201 from (Arabidopsis thaliana)	-0.174	-0.352	-0.12	-0.361		0.00517235	0.00349002	3.84e-09	6.47e-09	0.0520866	0.0630525	4.03e-09	2.46e-07
AT5G66460.1	AT5G66460.1:(1-4)-beta-mannan endohydrolase, putative, similar to (1-4)-beta-mannan endohydrolase (Coffea arabica) GI:10178872; contains Pfam profile PF00150: Cellulase (glycosyl hydrolase family 5)	-0.159	-0.262	-0.137	-0.334		0.0206163	0.0819892	0.0408678	0.00190148	0.0435784	0.00726599	5.24e-05	7.08e-06
AT5G24210.1	AT5G24210.1:lipase class 3 family protein, contains Pfam profile PF01764: Lipase	-0.173	-0.463	-0.32	-0.572		0.0212837	0.00401767	1.07e-13	1.17e-12	1.52e-07	6.23e-08	1.12e-15	1.6e-15
AT1G65800.1	AT1G65800.1:S-receptor protein kinase, putative, similar to PIR|T05180|T05180 S-receptor kinase ARK3 precursor - (Arabidopsis thaliana)	-0.113	-0.234	-0.151	-0.266		0.00935782	0.0711588	8.53e-06	8.37e-05	0.0136362	0.000877221	8.3e-06	3.92e-08
AT2G25510.1	AT2G25510.1:expressed protein	-0.122	-0.405	-0.26	-0.399		0.0133546	0.0464648	9.49e-14	5.84e-11	9.38e-06	1.53e-10	9.95e-11	1.08e-14
AT1G23020.1	AT1G23020.1:Encodes a ferric chelate reductase whose transcription is regulated by FIT1. Expressed in the root, shoot, flower and cotyledon.	-0.153	-0.232	-0.247	-0.44		0.152007	0.0111511	0.00144256	7.86e-05	2.7e-05	0.000203141	3.44e-12	3.39e-09
AT1G02450.1	AT1G02450.1:NIMIN1 modulates PR gene expression according the following model: NPR1 forms a ternary complex with NIMIN1 and TGA factors upon SAR induction that binds to a positive regulatory cis-element of the PR-1 promoter, termed LS7. This leads to PR-	-0.342	-0.606	-0.51	-0.909		2.4e-05	1.96e-07	1.35e-10	2.96e-14	2.69e-13	4.15e-13	1.84e-16	8.41e-13
AT4G11320.1	AT4G11320.1:cysteine proteinase, putative, contains similarity to cysteine proteinase RD21A (thiol protease) GI:435619, SP:P43297 from (Arabidopsis thaliana)	-0.265	-0.331	-0.212	-0.386		4.82e-05	1.03e-05	0.0386726	8.02e-08	0.000364698	0.00947472	5.25e-10	9.67e-09
AT5G03350.1	AT5G03350.1:legume lectin family protein, contains Pfam domain, PF00139: Legume lectins beta domain	-0.28	-0.368	-0.282	-0.455		2.46e-05	1.97e-06	9.65e-10	1.46e-09	1.7e-06	2.46e-07	8.82e-13	2.46e-11
AT2G41090.1	AT2G41090.1:calmodulin-like calcium-binding protein, 22 kDa (CaBP-22), identical to SP|P30187 22 kDa calmodulin-like calcium-binding protein (CABP-22) (Arabidopsis thaliana)	-0.4	-0.568	-0.388	-0.668		2.68e-07	9.1e-11	5.13e-12	1.38e-16	2.37e-10	2.3e-07	1.43e-19	2.68e-19
AT5G57050.1	AT5G57050.1:protein phosphatase 2C ABI2 / PP2C ABI2 / abscisic acid-insensitive 2 (ABI2), identical to SP|O04719 Protein phosphatase 2C ABI2 (EC 3.1.3.16) (PP2C) (Abscisic acid- insensitive 2) {Arabidopsis thaliana}	-0.173	-0.204	-0.175	-0.285		0.0055907	0.00469282	0.0134969	0.000750969	0.00326787	0.00160679	1.81e-06	1.32e-07
AT3G56400.1	AT3G56400.1:WRKY family transcription factor, DNA-binding protein 4 WRKY4 - Nicotiana tabacum, EMBL:AF193771	-0.377	-0.45	-0.393	-0.569		1.97e-06	5.95e-10	4.14e-09	1.31e-12	1.57e-10	5.41e-08	1.14e-16	7.82e-17
AT3G54390.1	AT3G54390.1:expressed protein, similar to 6b-interacting protein 1 (NtSIP1) (Nicotiana tabacum) GI:18149189	-0.188	-0.216	-0.158	-0.278		4.72e-07	0.00265402	0.000139076	0.000415309	0.01033	0.000485878	1.53e-05	1.3e-08
AT1G35260.1	AT1G35260.1:Bet v I allergen family protein, similar to Csf-2 (Cucumis sativus)(GI:5762258)(J Am Soc Hortic Sci 124, 136-139 (1999)) contains Pfam profile PF00407: Pathogenesis-related protein Bet v I family	-0.204	-0.213	-0.169	-0.29		1.55e-05	0.00139539	0.00592584	0.000888094	0.00617365	0.00905339	5.44e-06	9.68e-05
AT2G20630.1	AT2G20630.1:protein phosphatase 2C, putative / PP2C, putative	-0.237	-0.264	-0.219	-0.298		9.02e-09	5.35e-05	7.81e-08	7.08e-06	0.00018763	5.32e-07	4.86e-07	3.16e-12
AT1G74440.1	AT1G74440.1:expressed protein, similar to YGL010w-like protein GB:AAC32136 (Picea mariana)	-0.179	-0.349	-0.233	-0.3		4.06e-05	0.00563549	4.15e-08	1.31e-07	0.000333326	1.19e-05	0.000171944	3.08e-05
AT5G24530.1	AT5G24530.1:oxidoreductase, 2OG-Fe(II) oxygenase family protein, similar to flavanone 3-hydroxylase (Persea americana)(GI:727410); contains PF03171 2OG-Fe(II) oxygenase superfamily domain	-0.166	-0.311	-0.209	-0.263		0.311536	0.0053789	1.44e-05	1.7e-07	0.00037812	0.0067426	8.89e-06	8.28e-05
AT3G14050.1	AT3G14050.1:RelA/SpoT protein, putative (RSH2), nearly identical to RelA/SpoT homolog RSH2 (Arabidopsis thaliana) GI:7141306; contains Pfam profiles PF01966: HD domain, PF04607: Region found in RelA / SpoT proteins	-0.163	-0.261	-0.192	-0.269		0.370247	0.0105974	0.0045938	2.37e-05	0.00314903	0.123157	9.69e-06	1.71e-05
AT1G01250.1	AT1G01250.1:encodes a member of the DREB subfamily A-4 of ERF/AP2 transcription factor family. The protein contains one AP2 domain. There are 17 members in this subfamily including TINY.	-0.169	-0.241	-0.35	-0.436		0.089654	0.14612	0.222832	0.0254849	1.12e-06	8.54e-07	3.5e-09	8.78e-09
AT1G75040.1	AT1G75040.1:pathogenesis-related protein 5 (PR-5), identical to SP|P28493 Pathogenesis-related protein 5 precursor (PR-5) {Arabidopsis thaliana}; contains Pfam profile: PF00314 Thaumatin family	-0.155	-0.259	-0.437	-0.483		0.00588436	0.0117772	1.12e-06	2.24e-05	1.36e-11	6.07e-11	2.39e-12	1.89e-09
AT2G21590.1	AT2G21590.1:glucose-1-phosphate adenylyltransferase large subunit, putative / ADP-glucose pyrophosphorylase, putative, strong similarity to SP|P55231	-0.145	-0.275	-0.31	-0.399		0.0341	0.365384	0.00759078	0.0226013	0.000692705	4.11e-05	3.74e-05	9.41e-06
AT5G50800.1	AT5G50800.1:nodulin MtN3 family protein, similar to MtN3 GI:1619602 (root nodule development) from (Medicago truncatula)	-0.191	-0.338	-0.422	-0.503		0.00157546	0.278778	0.0138142	0.116946	2.39e-07	5.59e-08	5.28e-09	2.51e-06
AT5G42530.1	AT5G42530.1:expressed protein	-0.222	-0.427	-0.483	-0.535		1.26e-05	0.000142841	1.51e-15	8.84e-12	8.96e-14	4.56e-16	1.5e-15	1.51e-15
AT3G12710.1	AT3G12710.1:methyladenine glycosylase family protein, similar to SP|P05100 DNA-3-methyladenine glycosylase I (EC 3.2.2.20) (3-methyladenine-DNA glycosylase I, constitutive) {Escherichia coli}; contains Pfam profile PF03352: Methyladenine glycosylase	-0.441	-0.38	-0.412	-0.414		2.95e-09	4.63e-10	6.08e-06	8.98e-09	7.43e-10	3.72e-10	1.37e-09	4.24e-12
AT5G15970.1	AT5G15970.1:stress-responsive protein (KIN2) / stress-induced protein (KIN2) / cold-responsive protein (COR6.6) / cold-regulated protein (COR6.6), identical to SP|P31169 Stress-induced KIN2 protein (Cold-induced COR6.6 protein) {Arabidopsis thaliana}	-0.837	-0.756	-0.803	-0.832		6.18e-25	1.56e-23	5.76e-24	8.58e-22	7.49e-23	1.7e-25	1.94e-23	5.76e-24
AT2G39850.1	AT2G39850.1:subtilase family protein, contains similarity to subtilisin-like protease C1 GI:13325079 from (Glycine max)	-0.358	-0.298	-0.321	-0.348		2.16e-13	1.12e-07	2.92e-07	6.3e-06	6.14e-05	4.84e-06	8.05e-07	1.83e-05
AT4G33790.1	AT4G33790.1:acyl CoA reductase, putative, similar to acyl CoA reductase (Simmondsia chinensis) GI:5020215; contains Pfam profile PF03015: Male sterility protein; No start codon identified, may contain anomalous splicing at 5' end.	-0.811	-0.697	-0.68	-0.788		0.0316805	1.36e-05	0.00710642	2.8e-05	2.8e-06	4.38e-09	4.58e-08	4.67e-08
AT4G11360.1	AT4G11360.1:zinc finger (C3HC4-type RING finger) family protein (RHA1b), identical to RING-H2 finger protein RHA1b (Arabidopsis thaliana) GI:3790567	-0.474	-0.419	-0.401	-0.453		4.45e-10	1.8e-13	3.28e-09	1.76e-11	8.29e-11	1.2e-10	1.04e-12	4.45e-11
AT1G19330.1	AT1G19330.1:expressed protein	-0.644	-0.577	-0.559	-0.626		5.14e-14	6.99e-13	1.18e-10	2.2e-12	1.13e-14	1.02e-14	5.57e-14	2.7e-13
AT1G05310.1	AT1G05310.1:pectinesterase family protein, contains Pfam profile: PF01095 pectinesterase	-0.308	-0.291	-0.313	-0.286		0.00370216	0.000537769	0.017089	0.000314187	8.98e-05	1.56e-06	0.00142111	0.000102897
AT1G14120.1	AT1G14120.1:2-oxoglutarate-dependent dioxygenase, putative, similar to adventitious rooting related oxygenase ARRO-1 from Malus x domestica, gi|3492806; contains Pfam domain PF03171, 2OG-Fe(II) oxygenase superfamily	-0.336	-0.309	-0.34	-0.313		8.87e-12	1.53e-07	3.39e-07	1.66e-06	2.73e-08	5.82e-10	1.05e-06	5.27e-10
AT2G45960.1	AT2G45960.1:plasma membrane intrinsic protein 1B (PIP1B) / aquaporin PIP1.2 (PIP1.2) / transmembrane protein A (TMPA), identical to plasma membrane intrinsic protein 1B SP:Q06611 from (Arabidopsis thaliana)	-0.357	-0.309	-0.352	-0.33		8.69e-06	3.39e-09	0.000634026	1.84e-07	5.01e-09	5.25e-06	3.11e-08	2.44e-06
AT3G61430.1	AT3G61430.1:plasma membrane intrinsic protein 1A (PIP1A) / aquaporin PIP1.1 (PIP1.1) (AQ1), identical to plasma membrane intrinsic protein 1A SP:P43285 from (Arabidopsis thaliana)	-0.382	-0.352	-0.312	-0.309		8.81e-07	4.12e-10	3.84e-05	5.24e-09	1.45e-07	0.00012253	1.79e-07	1.41e-05
AT5G26000.1	AT5G26000.1:glycosyl hydrolase family 1 protein, contains Pfam PF00232 : Glycosyl hydrolase family 1 domain; TIGRFAM TIGR01233: 6-phospho-beta-galactosidase; identical to Myrosinase precursor (Sinigrinase) (SP:P37702) (Arabidopsis thaliana)	-0.371	-0.295	-0.281	-0.292		7.35e-10	1.04e-09	1.47e-08	5.54e-07	1.72e-06	1.06e-06	7.47e-07	6.49e-06
AT4G15440.1	AT4G15440.1:hydroperoxide lyase (HPL1), identical to hydroperoxide lyase GI:3822403 from (Arabidopsis thaliana)	-0.491	-0.406	-0.36	-0.387		1.82e-13	3.1e-12	2.81e-16	1.17e-09	3.39e-07	1.49e-10	4.91e-09	1.28e-07
AT1G62770.1	AT1G62770.1:invertase/pectin methylesterase inhibitor family protein, similar to pectinesterase from Arabidopsis thaliana SP|Q42534, Lycopersicon esculentum SP|Q43143, Phaseolus vulgaris SP|Q43111; contains Pfam profile PF04043: Plant invertase/pectin met	-0.746	-0.638	-0.556	-0.589		1.43e-21	2.06e-21	3.11e-20	1.19e-18	3.24e-16	2e-17	3.24e-17	2.63e-18
AT4G35920.1	AT4G35920.1:expressed protein, contains Pfam profile PF04749: Protein of unknown function, DUF614; isoform contains AT-acceptor splice site at intron 8	-0.261	-0.197	-0.185	-0.192		8.59e-06	1.24e-05	0.00714801	0.000894031	0.00201751	0.00206321	0.00141592	0.000156877
AT3G51895.1	AT3G51895.1:sulfate transporter (ST1), identical to sulfate transporter (Arabidopsis thaliana) GI:2285885	-0.719	-0.589	-0.567	-0.612		4.13e-19	5.25e-20	3.73e-14	1.36e-16	1.11e-15	5.87e-15	1.17e-17	5.49e-15
AT1G19350.2	AT1G19350.2:	-0.412	-0.363	-0.351	-0.356		4.14e-06	3.25e-11	2.46e-05	2.08e-09	5.53e-09	1.25e-05	3.64e-09	9.86e-06
AT3G48970.1	AT3G48970.1:copper-binding family protein, similar to copper homeostasis factor gi:3168840 from Arabidopsis thaliana; contains Pfam heavy-metal-associated domain PF00403	-0.583	-0.523	-0.43	-0.556		1.21e-08	2.35e-11	1.48e-11	6.1e-11	3.98e-07	2.58e-10	6.48e-10	5.35e-11
AT1G03820.1	AT1G03820.1:expressed protein, similar to arabinogalactan-protein; AGP (GI:1087015) {Pyrus communis}; similar to Protein E6. (SP:Q01197) {Gossypium hirsutum}	-0.8	-0.711	-0.63	-0.761		1.63e-21	2.68e-19	8.42e-17	3e-18	8.09e-18	4.83e-18	9.19e-20	3.62e-20
AT4G25480.1	AT4G25480.1:encodes a member of the DREB subfamily A-1 of ERF/AP2 transcription factor family (CBF3). The protein contains one AP2 domain. There are six members in this subfamily, including CBF1, CBF2, and CBF3. This gene is involved in response to low te	-	-	-0.378	-0.475						2.36e-05	8.05e-07	6.4e-09	1.24e-12
AT3G28320.1	AT3G28320.1:expressed protein, similar to At14a (GI:11994571 and GI:11994573) (Arabidopsis thaliana)	-0.55	-0.443	-0.425	-0.54		2.94e-17	5.54e-15	1.46e-11	6.46e-12	8.41e-11	2.55e-11	3.1e-15	1.31e-13
AT2G34470.1	AT2G34470.1:urease accessory protein (UREG), identical to urease accessory protein UREG GI:4324678 from (Arabidopsis thaliana); contains Pfam profile: PF01495 HypB/UreG nucleotide-binding domain	-0.342	-0.264	-0.237	-0.299		3.18e-09	1.71e-08	0.000116544	7.91e-06	6.43e-05	0.0021034	5.79e-07	3.67e-05
AT2G33850.1	AT2G33850.1:expressed protein, contains 1 transmembrane domain; similar to Protein E6 (Swiss-Prot:Q01197) (Gossypium hirsutum)	-0.906	-0.752	-0.65	-0.788		7.25e-24	2.97e-22	8.59e-19	7.78e-20	3.22e-17	5.33e-18	3.75e-20	2.91e-18
AT3G45160.1	AT3G45160.1:expressed protein	-0.77	-0.658	-0.577	-0.688		1.29e-22	1.45e-21	1.51e-17	6.04e-19	8.31e-17	4.02e-15	1.02e-19	8.39e-18
AT1G68780.1	AT1G68780.1:leucine-rich repeat family protein, contains leucine rich-repeat (LRR) domains Pfam:PF00560, INTERPRO:IPR001611; contains similarity to disease resistance protein (Lycopersicon esculentum) gi|3894383|gb|AAC78591	-0.327	-0.23	-0.333	-0.387		4.27e-06	1.39e-07	0.00362414	0.000148721	5.18e-08	1.35e-06	7.69e-10	1.11e-07
AT2G44230.1	AT2G44230.1:expressed protein	-0.442	-0.315	-0.448	-0.483		9.44e-10	5.37e-12	1.38e-05	1.63e-07	1.14e-11	3.62e-10	2.87e-13	1.2e-11
AT1G23080.1	AT1G23080.1:auxin efflux carrier protein, putative, similar to efflux carrier of polar auxin transport (Brassica juncea) gi|12331173|emb|CAC24691	-0.484	-0.33	-0.443	-0.548		3.43e-12	1.6e-13	6.72e-07	4.25e-08	3.49e-12	3.45e-11	7.89e-16	8.25e-15
AT1G27210.1	AT1G27210.1:expressed protein	-0.398	-0.227	-0.365	-0.485		4.98e-12	3.19e-10	5.43e-05	0.000162641	3.22e-09	4.49e-09	1.6e-13	1.08e-14
AT3G23000.1	AT3G23000.1:CBL-interacting protein kinase 7 (CIPK7), identical to CBL-interacting protein kinase 7 (Arabidopsis thaliana) gi|13249113|gb|AAK16682; contains Pfam profiles PF00069: Protein kinase domain and PF03822: NAF domain; identical to cDNA CBL-intera	-0.275	-0.224	-0.249	-0.363		5.45e-06	3.01e-06	0.00197792	0.000129239	2.11e-05	8.91e-05	2.02e-09	2.48e-10
AT3G02850.1	AT3G02850.1:stelar K+ outward rectifier (SKOR) / potassium channel protein, identical to SKOR (Arabidopsis thaliana) gi|3810676|emb|CAA11280; member of the 1 pore, 6 transmembrane (1P/6TM) Shaker K+ channel family, PMID:11500563	-0.432	-0.257	-0.315	-0.413		6.54e-06	1.43e-07	0.149005	0.00108384	0.0112266	0.00019463	1.21e-07	3.37e-09
AT3G51720.1	AT3G51720.1:expressed protein, contains Pfam PF05701: Plant protein of unknown function (DUF827)	-0.298	-0.181	-0.224	-0.322		5.99e-05	7.77e-07	0.288486	0.00252805	0.000153953	0.00453806	9.47e-08	1.3e-06
AT1G12740.1	AT1G12740.1:cytochrome P450 family protein, similar to Cytochrome P450 90A1 (SP:Q42569) (Arabidopsis thaliana)	-0.486	-0.323	-0.371	-0.536		1.03e-08	6.73e-12	0.000150985	9.34e-07	7.72e-09	7.85e-07	1.89e-13	2.24e-10
AT5G59080.1	AT5G59080.1:expressed protein	-0.471	-0.327	-0.361	-0.497		4.55e-14	7.46e-13	2.04e-10	7.17e-08	3.41e-09	2.12e-11	4.42e-14	2.2e-13
AT4G30960.1	AT4G30960.1:CBL-interacting protein kinase 6 (CIPK6), identical to CBL-interacting protein kinase 6 (Arabidopsis thaliana) gi|9280634|gb|AAF86505	-0.234	-0.179	-0.174	-0.283		5.58e-07	6.06e-05	0.000610501	0.00244019	0.00332341	0.00563549	1.56e-06	8.63e-07
AT5G55730.1	AT5G55730.1:fasciclin-like arabinogalactan-protein (FLA1), identical to gi|13377776||AAK20857|13377775|gb|AF333970	-0.331	-0.249	-0.238	-0.372		0.000170565	4.74e-08	0.0268861	2.47e-05	8.25e-05	0.0633012	1.25e-09	1.57e-05
AT3G13690.1	AT3G13690.1:protein kinase family protein, contains protein kinase domain, Pfam:PF00069	-0.387	-0.267	-0.255	-0.423		3.65e-06	3.67e-10	0.0127888	6.26e-06	1.56e-05	0.0556163	1.49e-11	4.91e-06
AT3G10080.1	AT3G10080.1:germin-like protein, putative, similar to germin-like protein 2 (Oryza sativa) GI:2655287	-0.237	-0.19	-0.21	-0.272		0.0196566	9.22e-05	0.157035	0.00158064	0.000478259	0.000434377	7.09e-06	2.59e-07
AT3G23840.1	AT3G23840.1:transferase family protein, low similarity to hypersensitivity-related gene (Nicotiana tabacum) GI:1171577, acetyl-CoA:benzylalcohol acetyltranferase (Clarkia concinna) GI:6166330; contains Pfam profile PF02458: Transferase family	-0.323	-0.289	-0.272	-0.383		9.98e-07	1.95e-07	0.000312884	2.04e-06	6.31e-06	0.000308908	8.45e-10	4.25e-08
AT2G22240.1	AT2G22240.1:inositol-3-phosphate synthase isozyme 2 / myo-inositol-1-phosphate synthase 2 / MI-1-P synthase 2 / IPS 2, identical to SP|Q38862 Myo-inositol-1-phosphate synthase isozyme 2 (EC 5.5.1.4) (MI-1-P synthase 2) (IPS 2) {Arabidopsis thaliana}	-0.406	-0.356	-0.341	-0.448		2.65e-11	1.08e-10	3.08e-07	6.15e-09	1.93e-08	2.58e-07	3.19e-12	2.4e-12
AT4G12910.1	AT4G12910.1:serine carboxypeptidase S10 family protein, SERINE CARBOXYPEPTIDASE I PRECURSOR - Hordeum vulgare, SWall:CBP1_HORVU	-0.635	-0.514	-0.512	-0.681		4.46e-17	1.25e-15	1.93e-10	3.84e-12	5.68e-14	1.22e-14	1.18e-18	3.39e-17
AT1G06360.1	AT1G06360.1:fatty acid desaturase family protein, similar to delta 9 acyl-lipid desaturase (ADS1) GI:2970034 from (Arabidopsis thaliana)	-0.393	-0.247	-0.41	-0.392		1e-09	1.86e-10	0.00508696	2.45e-05	4.01e-11	4.72e-09	1.84e-10	1.04e-08
AT5G38020.1	AT5G38020.1:encodes a protein whose sequence is similar to SAM:salicylic acid carboxyl methyltransferase (SAMT) (GI:6002712)(Clarkia breweri) and to SAM:benzoic acid carboxyl methyltransferase (BAMT)(GI:9789277)(Antirrhinum majus)	-0.353	-0.244	-0.328	-0.293		1.08e-05	1.23e-06	0.00216174	0.000320898	3.16e-07	3.22e-10	8.43e-06	2.43e-08
AT1G77520.1	AT1G77520.1:O-methyltransferase family 2 protein, similar to caffeic acid 3-O-methyltransferase GB:O23760 (Clarkia breweri), (SP|Q00763) (Populus tremuloides)	-0.345	-0.219	-0.37	-0.3		0.000208139	1.24e-06	0.026468	0.00123277	2.14e-08	1.29e-09	2e-05	1.92e-06
AT3G53960.1	AT3G53960.1:proton-dependent oligopeptide transport (POT) family protein, contains Pfam profile: PF00854 POT family	-0.281	-0.203	-0.293	-0.259		6.67e-06	3.66e-06	0.00229336	0.000773724	1.98e-06	7.87e-06	1.72e-05	0.00129289
AT4G08685.1	AT4G08685.1:pollen Ole e 1 allergen and extensin family protein, contains Pfam domain, PF01190: Pollen proteins Ole e I family	-0.28	-0.181	-0.281	-0.254		1.21e-07	2.5e-06	0.000457708	0.00233798	1.93e-06	7.52e-09	1.7e-05	6.86e-07
AT3G12920.1	AT3G12920.1:expressed protein	-0.235	-0.129	-0.222	-0.189		1.4e-08	7.95e-05	0.000803108	0.0386726	0.000170565	1.97e-07	0.00154812	0.000150238
AT2G22670.1	AT2G22670.1:auxin-responsive protein / indoleacetic acid-induced protein 8 (IAA8), identical to SP|Q38826 Auxin-responsive protein IAA8 (Indoleacetic acid-induced protein 8) {Arabidopsis thaliana}	-0.302	-0.173	-0.288	-0.265		9.26e-07	3.19e-07	0.0179939	0.00350824	9.74e-07	1.38e-05	6.24e-06	0.000146431
AT4G34220.1	AT4G34220.1:leucine-rich repeat transmembrane protein kinase, putative, protein kinase TMKL1, Arabidopsis thaliana, PID:E353150	-0.338	-0.2	-0.307	-0.248		3.08e-06	2.07e-08	0.00718637	0.000665016	2.92e-07	3.02e-08	2.39e-05	9.01e-06
AT2G39800.1	AT2G39800.1:delta 1-pyrroline-5-carboxylate synthetase A / P5CS A (P5CS1), identical to SP:P54887:P5C1_ARATH	-0.829	-0.51	-0.776	-0.674		9.73e-20	8.75e-22	4.5e-10	6.69e-14	3.13e-21	8.53e-21	1.61e-19	5.38e-18
AT5G63180.1	AT5G63180.1:pectate lyase family protein, similar to pectate lyase GP:14289169 from (Salix gilgiana)	-0.535	-0.328	-0.455	-0.503		1.95e-15	2.2e-15	5.35e-08	4.3e-08	9.95e-13	1.29e-13	2e-14	1.22e-15
AT5G51890.1	AT5G51890.1:similar to peroxidase 64 (PER64) (P64) (PRXR4) [Arabidopsis thaliana] (TAIR:At5g42180.1); similar to cationic peroxidase [Zinnia elegans] (GB:BAD93164.1); contains InterPro domain Haem peroxidase (InterPro:IPR002016); contains InterPro domain	-0.403	-0.29	-0.353	-0.355		6.13e-06	6.97e-09	0.00517235	9.03e-06	3.62e-07	4.71e-07	3.38e-07	1.14e-05
AT2G37870.1	AT2G37870.1:protease inhibitor/seed storage/lipid transfer protein (LTP) family protein, contains Pfam protease inhibitor/seed storage/LTP family domain PF00234	-0.299	-0.226	-0.259	-0.278		6.31e-11	2.97e-06	0.000263808	0.000351781	1.99e-05	3.13e-07	2.22e-05	2.63e-08
AT3G17120.1	AT3G17120.1:expressed protein	-0.307	-0.226	-0.284	-0.31		4.29e-08	4.86e-07	0.000866152	0.000154707	1.82e-06	1.73e-07	2.78e-07	4.46e-08
AT2G46710.1	AT2G46710.1:rac GTPase activating protein, putative, similar to rac GTPase activating protein 2 (Lotus japonicus) GI:3695061; contains Pfam profiles PF00620: RhoGAP domain, PF00786: P21-Rho-binding domain	-0.278	-0.199	-0.21	-0.248		0.000658712	9.38e-06	0.00457767	0.00103987	0.000686651	0.000560299	5.9e-05	6.47e-06
AT3G24520.1	AT3G24520.1:heat shock transcription factor family protein, contains Pfam profile: PF00447 HSF-type DNA-binding domain	-0.273	-0.139	-0.231	-0.267		6.73e-05	6.67e-06	0.0392233	0.0253341	0.000112762	1.95e-05	8.04e-06	9.4e-06
AT3G57040.1	AT3G57040.1:two-component responsive regulator / response reactor 4 (RR4), identical to responce reactor4 GI:3273202 from (Arabidopsis thaliana); contains Pfam profile: PF00072 response regulator receiver domain	-0.326	-0.146	-0.252	-0.292		5.77e-08	8.12e-08	0.0873867	0.017056	1.95e-05	0.000117287	1.42e-06	2.72e-08
AT2G15970.1	AT2G15970.1:cold-acclimation protein, putative (FL3-5A3), similar to cold acclimation WCOR413-like protein gamma form (Hordeum vulgare) gi|18449100|gb|AAL69988; similar to stress-regulated protein SAP1 (Xerophyta viscosa) gi|21360378|gb|AAM47505; identica	-0.23	-0.179	-0.311	-0.285		3.67e-06	8.18e-05	0.000144288	0.00246445	1.6e-07	6.53e-09	1.28e-06	2.21e-07
AT3G20820.1	AT3G20820.1:leucine-rich repeat family protein, contains similarity to Cf-2.1 (Lycopersicon pimpinellifolium) gi|1184075|gb|AAC15779; contains leucine rich-repeat domains Pfam:PF00560, INTERPRO:IPR001611	-0.35	-0.243	-0.409	-0.429		3.27e-08	6.27e-09	0.000888094	3.37e-05	3.98e-11	5.89e-11	7.84e-12	2.64e-11
AT5G05250.1	AT5G05250.1:expressed protein	-0.846	-0.643	-1.05	-1.12		1.48e-23	1.07e-23	1.87e-18	6.93e-19	7.43e-27	2.98e-27	1.39e-27	1.72e-27
AT1G66820.1	AT1G66820.1:glycine-rich protein	-0.377	-0.307	-0.487	-0.524		2.26e-05	6.43e-10	0.00542116	2.18e-07	6.45e-14	4.22e-10	3.38e-15	4.36e-13
AT5G48900.1	AT5G48900.1:pectate lyase family protein, similar to pectate lyase GP:14531296 from (Fragaria x ananassa); non-consensus AG donor splice site at exon 2	-0.315	-0.255	-0.388	-0.404		1.01e-10	1.69e-07	9.59e-07	1.62e-05	3.19e-10	1.29e-13	8.41e-11	8.66e-15
AT5G65480.1	AT5G65480.1:expressed protein	-0.207	-0.161	-0.239	-0.259		0.000212311	0.000430598	0.0376045	0.00714801	4.54e-05	2.62e-05	9.97e-06	2.83e-06
AT5G53450.1	AT5G53450.1:protein kinase family protein, contains protein kinase domain, Pfam:PF00069	-0.606	-0.501	-0.869	-0.897		1.12e-16	9.83e-18	1.41e-14	2.25e-14	4.02e-24	4.42e-24	1.24e-24	4.41e-25
AT5G02230.1	AT5G02230.1:haloacid dehalogenase-like hydrolase family protein, contains InterPro accession IPR005834: Haloacid dehalogenase-like hydrolase	-0.179	-0.133	-0.255	-0.266		0.00790411	0.00316844	0.0580994	0.0315938	1.58e-05	1.92e-05	7.2e-06	4.58e-07
AT4G27410.1	AT4G27410.1:no apical meristem (NAM) family protein (RD26), contains Pfam PF02365: No apical meristem (NAM) domain; Arabidopsis thaliana nap gene,PID:e1234813; identical to cDNA RD26 mRNA for NAM-like protein GI:15375403	-0.264	-0.243	-0.349	-0.343		0.0295033	8.6e-06	0.293151	4.05e-05	1.11e-08	5.2e-05	1.46e-08	2.89e-07
AT5G13740.1	AT5G13740.1:sugar transporter family protein, contains Pfam profile PF00083: major facilitator superfamily protein	-0.689	-0.645	-0.879	-0.896		9.95e-21	5.73e-20	3.25e-19	7.76e-19	2.92e-24	5.01e-25	1.44e-24	7.94e-25
AT1G56600.1	AT1G56600.1:galactinol synthase, putative, similar to galactinol synthase, isoform GolS-1 GI:5608497 from (Ajuga reptans)	-0.744	-0.73	-1.05	-1.05		6.81e-16	9.57e-16	6.54e-14	4e-16	1.39e-24	2.31e-25	3.92e-25	5.25e-23
AT4G39210.1	AT4G39210.1:glucose-1-phosphate adenylyltransferase large subunit 3 (APL3) / ADP-glucose pyrophosphorylase, identical to SP|P55231	-0.319	-0.341	-0.418	-0.433		4.79e-08	0.000412074	0.00650022	5.83e-05	4.67e-08	4.05e-09	2.45e-07	7.78e-12
AT5G22460.1	AT5G22460.1:esterase/lipase/thioesterase family protein, low similarity to 2-hydroxy-6-oxo-6-phenylhexa-2,4-dienoate hydrolase (Rhodococcus sp. RHA1) GI:8978311, SP|Q02104 Lipase 1 precursor (EC 3.1.1.3) (Triacylglycerol lipase) {Psychrobacter immobilis};	-0.436	-0.472	-0.596	-0.581		7.74e-08	0.000123272	0.00010213	1.38e-06	9.58e-13	1.27e-13	1.19e-11	4.24e-15
AT5G07690.1	AT5G07690.1:myb family transcription factor (MYB29), similar to myb transcription factor GI:3941436 from (Arabidopsis thaliana)	-0.202	-0.184	-0.24	-0.227		0.000298743	0.000927452	0.0119884	0.00242639	4.85e-05	6.14e-05	0.00012253	8.35e-06
AT1G67050.1	AT1G67050.1:expressed protein	-0.266	-0.247	-0.343	-0.312		3.3e-08	7.91e-06	1.03e-08	2.77e-05	1.44e-08	1.12e-12	2.23e-07	2.23e-07
AT1G14240.1	AT1G14240.1:nucleoside phosphatase family protein / GDA1/CD39 family protein, low similarity to nod factor binding lectin-nucleotide phosphohydrolase (Dolichos biflorus) GI:4868375; contains Pfam profile PF01150: GDA1/CD39 (nucleoside phosphatase) family	-0.258	-0.216	-0.328	-0.285		0.000115038	2.26e-05	0.0128958	0.000369846	6.7e-08	1.25e-07	1.98e-06	1.21e-07
AT4G34250.1	AT4G34250.1:fatty acid elongase, putative, similar to fatty acid elongase 1 (Fae1), Arabidopsis thaliana, U29142 (GI:881615)	-0.248	-0.2	-0.314	-0.273		1.8e-05	3.57e-05	0.0027314	0.000756281	1.75e-07	1.14e-07	3.85e-06	1.83e-05
AT2G42540.1	AT2G42540.1:cold-responsive protein / cold-regulated protein (cor15a), identical to cold-regulated protein cor15a (Arabidopsis thaliana) GI:507149; contains Pfam profile PF02987: Late embryogenesis abundant protein	-1.28	-1.06	-1.37	-1.36		7.12e-29	2.54e-28	3.85e-25	2.15e-26	4.81e-29	1.48e-29	4.81e-29	1.66e-28
AT1G06080.1	AT1G06080.1:delta 9 desaturase (ADS1), identical to delta 9 acyl-lipid desaturase (ADS1) GB:BAA25180 GI:2970034 from (Arabidopsis thaliana)	-0.954	-0.813	-1.02	-1.02		9.4e-26	4.69e-25	2.77e-23	1.15e-22	2.69e-26	2.01e-26	2.43e-26	1.43e-25
AT3G56980.1	AT3G56980.1:basic helix-loop-helix (bHLH) family protein	-0.764	-0.748	-1.03	-1.27		7.21e-18	2.37e-14	1.44e-12	6.87e-15	5.54e-26	2.01e-26	2.15e-28	9.55e-29
AT5G22310.1	AT5G22310.1:expressed protein	-0.427	-0.403	-0.525	-0.73		9.95e-13	8.26e-11	4.37e-10	3.46e-10	1.36e-14	1.38e-15	1.15e-20	4.12e-21
AT1G68810.1	AT1G68810.1:basic helix-loop-helix (bHLH) family protein, contains Pfam profile: PF00010 helix-loop-helix DNA-binding domain	-0.316	-0.315	-0.346	-0.502		8.78e-11	7.24e-06	3.51e-07	2.22e-06	1.73e-07	4.42e-06	6.32e-12	6.69e-06
AT2G43020.1	AT2G43020.1:amine oxidase family protein, similar to polyamine oxidase SP:O64411 (Zea mays); contains Pfam profile PF01593 amine oxidase, flavin-containing	-0.284	-0.266	-0.325	-0.363		0.0174527	1.84e-06	0.0193702	7.4e-06	6.2e-08	0.0054633	2.42e-09	2.03e-05
AT3G47470.1	AT3G47470.1:chlorophyll A-B binding protein 4, chloroplast / LHCI type III CAB-4 (CAB4), identical to SP|P27521 Chlorophyll A-B binding protein 4, chloroplast precursor (LHCI type III CAB-4) (LHCP) {Arabidopsis thaliana}	-0.298	-	-	-		6.16e-09	4.4e-07
AT3G56710.1	AT3G56710.1:sigA-binding protein, identical to SigA binding protein (Arabidopsis thaliana) gi|6980074|gb|AAF34713; contains Pfam PF05678: VQ motif	-0.324	-0.312	-0.33	-0.428		9.68e-05	5.65e-08	0.000715693	1.52e-07	3.25e-08	2.93e-09	8.37e-12	1.59e-10
AT3G60290.1	AT3G60290.1:similar to oxidoreductase, 2OG-Fe(II) oxygenase family protein [Arabidopsis thaliana] (TAIR:At2g44800.1); similar to Fe2+ dioxygenase-like [Sisymbrium irio] (GB:AAR15425.1); contains InterPro domain 2OG-Fe(II) oxygenase superfamily (InterPro:I	-0.244	-0.24	-0.293	-0.359		0.048578	0.0046101	0.083271	0.00210822	5.33e-05	0.000114325	1.24e-06	1.23e-06
AT1G52340.1	AT1G52340.1:short-chain dehydrogenase/reductase (SDR) family protein, similar to stem secoisolariciresinol dehydrogenase GI:13752458 from (Forsythia x intermedia)	-0.242	-0.137	-0.3	-0.365		0.000237456	0.000107513	0.150356	0.0310466	7.65e-07	4.57e-07	5.49e-09	6.25e-10
AT5G64770.1	AT5G64770.1:expressed protein	-0.488	-0.277	-0.621	-0.75		5.95e-10	4.76e-13	0.000296686	5.79e-06	4.9e-18	6.12e-19	2.31e-21	2.27e-21
AT1G26100.1	AT1G26100.1:cytochrome B561 family protein, contains Pfam domain, PF03188: Cytochrome b561	-0.198	-0.124	-0.264	-0.272		0.0053789	0.00265842	0.0488282	0.0716469	3.55e-05	3e-05	4.77e-05	0.00209869
AT5G66300.1	AT5G66300.1:Encodes a NAC-domain transcription factor. Expressed in the vascular tissue.	-0.366	-0.248	-0.534	-0.589		0.00730672	0.00193757	0.452082	0.081337	4.75e-08	3.4e-06	1.28e-08	1.34e-10
AT5G46700.1	AT5G46700.1:senescence-associated protein, putative, similar to senescence-associated protein 5 (Hemerocallis hybrid cultivar) gi|3551954|gb|AAC34855	-0.283	-0.141	-0.302	-0.329		7.3e-08	4.21e-06	0.0711588	0.0264088	5.04e-07	2.05e-08	9.31e-08	9.6e-11
AT5G04190.1	AT5G04190.1:phytochrome kinase substrate-related, contains similarity to Swiss-Prot:Q9SWI1 phytochrome kinase substrate 1 (Arabidopsis thaliana)	-0.238	-0.266	-0.403	-0.43		4.61e-08	0.00905339	0.000150238	0.00130363	5.26e-09	9.66e-11	1.35e-10	5.36e-10
AT2G41240.1	AT2G41240.1:basic helix-loop-helix (bHLH) family protein, contains Pfam profile: PF00010 helix-loop-helix DNA-binding domain	-0.703	-0.744	-1.16	-1.31		4.13e-21	4.16e-18	8.82e-22	4.33e-20	8.22e-28	4.81e-29	8.31e-29	7.12e-29
AT5G25190.1	AT5G25190.1:encodes a member of the ERF (ethylene response factor) subfamily B-6 of ERF/AP2 transcription factor family. The protein contains one AP2 domain. There are 12 members in this subfamily including RAP2.11.	-0.454	-0.426	-0.718	-0.825		1.42e-08	4.8e-12	1.62e-08	1.68e-11	9.49e-21	4.6e-19	3.17e-23	1.57e-21
AT4G11370.1	AT4G11370.1:zinc finger (C3HC4-type RING finger) family protein, strong similarity to RING-H2 finger protein RHA1a (Arabidopsis thaliana) GI:3790554; contains Pfam profile PF00097: Zinc finger, C3HC4 type (RING finger)	-0.135	-0.105	-0.239	-0.223		0.0762357	0.0291455	0.159034	0.097642	5.35e-05	5.8e-06	0.000163329	0.000698706
AT5G04150.1	AT5G04150.1:basic helix-loop-helix (bHLH) family protein, contains Pfam profile: PF00010 helix-loop-helix DNA-binding domain; PMID: 12679534	-0.779	-0.63	-1.3	-1.26		1.34e-21	5.79e-22	1.27e-18	3.19e-18	7.41e-29	3.95e-29	1.26e-28	2.95e-28
AT3G56970.1	AT3G56970.1:basic helix-loop-helix (bHLH) family protein	-0.741	-0.667	-1.28	-1.19		2.71e-12	1.17e-09	1.46e-08	2.93e-09	2.14e-27	1.15e-26	2.83e-27	2.23e-24
AT3G07310.1	AT3G07310.1:expressed protein	-0.259	-0.218	-0.335	-0.242		0.000252194	1.13e-05	0.00139024	0.000204611	2.34e-08	6.43e-09	3.56e-05	3.52e-07
AT4G22570.1	AT4G22570.1:encodes an adenine phosphoribosyltransferase (APT; EC 2.4.2.7), which is a constitutively expressed enzyme involved in the one-step sal-vage of adenine to AMP. APT3 has higher affinity for zeatin, isopentenyladenine and benzyladenine than APT1	-0.203	-0.16	-0.274	-0.178		0.00317689	0.000622635	0.11391	0.00746833	3.16e-06	2.31e-05	0.00276992	0.00275574
AT5G62165.1	AT5G62165.1:MADS-box protein (AGL42)	-0.274	-0.229	-0.389	-0.269		0.000208139	0.00393612	0.0470102	0.011628	1.55e-06	1.03e-07	0.0158481	0.100943
AT1G75180.1	AT1G75180.1:expressed protein	-0.215	-0.167	-0.316	-0.21		1.7e-07	0.000276306	6.6e-05	0.0051296	1.17e-07	3.76e-11	0.000380008	1.04e-05
AT4G37470.1	AT4G37470.1:hydrolase, alpha/beta fold family protein, low similarity to SP|Q59093 3-oxoadipate enol-lactonase I (EC 3.1.1.24) (Enol-lactone hydrolase I) (Beta-ketoadipate enol-lactone hydrolase I) {Acinetobacter calcoaceticus}; contains Pfam profile PF00	-0.253	-0.243	-0.367	-0.296		1.03e-07	1.55e-05	1.25e-06	3.33e-05	1.48e-09	7.58e-12	5.55e-07	5.65e-09
AT4G14560.1	AT4G14560.1:auxin-responsive protein / indoleacetic acid-induced protein 1 (IAA1), identical to SP|P49677 Auxin-responsive protein IAA1 (Indoleacetic acid-induced protein 1) {Arabidopsis thaliana}	-0.386	-0.335	-0.564	-0.421		4.89e-10	6.6e-10	1.04e-07	2.98e-08	2.57e-16	9.1e-17	2.51e-11	7.77e-11
AT2G29300.1	AT2G29300.1:tropinone reductase, putative / tropine dehydrogenase, putative, similar to tropinone reductase SP:P50165 from (Datura stramonium)	-0.307	-0.296	-0.461	-0.328		2.58e-06	1.91e-06	0.00299766	2.46e-06	7.51e-12	7.69e-10	1.87e-07	2.11e-05
AT4G18970.1	AT4G18970.1:GDSL-motif lipase/hydrolase family protein, similar to family II lipases EXL3 GI:15054386, EXL1 GI:15054382, EXL2 GI:15054384 from (Arabidopsis thaliana); contains Pfam profile PF00657: GDSL-like Lipase/Acylhydrolase	-0.469	-0.321	-0.552	-0.436		4.75e-15	3.08e-13	1.08e-07	7.17e-08	4.22e-16	1.66e-16	4.2e-12	3.15e-11
AT5G22580.1	AT5G22580.1:expressed protein	-0.455	-0.345	-0.538	-0.441		2.42e-16	9.58e-13	5.3e-12	1.02e-08	1.14e-15	2.33e-19	2.91e-12	1e-15
AT4G21930.1	AT4G21930.1:expressed protein, contains Pfam profile PF04520: Protein of unknown function, DUF584	-0.404	-0.31	-0.489	-0.371		0.363411	6.69e-05	0.36247	0.00617365	1.43e-07	4.68e-09	3.7e-05	3.99e-05
AT3G53250.1	AT3G53250.1:auxin-responsive family protein, similar to auxin-induced protein TGSAUR22 (GI:10185820) (Tulipa gesneriana and auxin-induced protein 6B (SP:P33083) (PIR:T10942) (Glycine max)	-0.619	-	-0.723	-0.526		0.165835	0.0315643			5.22e-06	6.84e-07	8.72e-07	3.6e-06
AT5G02560.1	AT5G02560.1:histone H2A, putative, similar to histone H2A from Pisum sativum SP|P25470, Zea mays SP|P40280, Petroselinum crispum SP|P19177; contains Pfam profile PF00125 Core histone H2A/H2B/H3/H4	-0.338	-0.269	-0.405	-0.285		4.24e-12	7.39e-07	5.29e-05	6.91e-05	5.25e-10	1.29e-13	4.76e-06	1.07e-06
AT4G30650.1	AT4G30650.1:hydrophobic protein, putative / low temperature and salt responsive protein, putative, similar to SP|Q9ZNQ7 Hydrophobic protein RCI2A (Low temperature and salt responsive protein LTI6A) {Arabidopsis thaliana}; contains Pfam profile PF01679: Un	-0.799	-0.545	-1.07	-0.79		1.08e-22	1.11e-22	3.49e-16	8.05e-16	4.43e-27	1.55e-27	1.53e-22	5.47e-21
AT2G17880.1	AT2G17880.1:DNAJ heat shock protein, putative, similar to J11 protein (Arabidopsis thaliana) GI:9843641; contains Pfam profile PF00226 DnaJ domain	-0.244	-0.148	-0.352	-0.299		0.00215676	3.99e-05	0.0751389	0.014029	1.2e-08	1.67e-07	5.01e-07	2.45e-05
AT4G19170.1	AT4G19170.1:9-cis-epoxycarotenoid dioxygenase, putative / neoxanthin cleavage enzyme, putative / carotenoid cleavage dioxygenase, putative, similar to 9-cis-epoxycarotenoid dioxygenase (Phaseolus vulgaris)(GI:6715257); neoxanthin cleavage enzyme, Lycopers	-0.749	-0.41	-1.06	-0.878		1.28e-21	1.66e-21	4.23e-11	4.64e-11	6.14e-27	4.8e-28	2.66e-24	2.47e-24
AT1G54160.1	AT1G54160.1:CCAAT-binding transcription factor (CBF-B/NF-YA) family protein, contains Pfam profile: PF02045 CCAAT-binding transcription factor (CBF-B/NF-YA) subunit B	-0.203	-0.131	-0.273	-0.226		0.000176898	0.00218141	0.0856287	0.0503689	1.46e-05	1.92e-06	0.000359529	0.00114543
AT4G36540.1	AT4G36540.1:basic helix-loop-helix (bHLH) family protein, contains Pfam domain, PF00010: Helix-loop-helix DNA-binding domain	-0.384	-0.264	-0.534	-0.443		3.43e-10	2.03e-09	7.34e-07	1.41e-05	4.95e-15	3.11e-17	7.51e-12	2.69e-13
AT4G16146.1	AT4G16146.1:expressed protein	-0.319	-0.225	-0.442	-0.372		3.58e-06	9.08e-08	0.000133765	0.000127681	2.67e-12	1.42e-13	1.06e-09	3.08e-12
AT2G40610.1	AT2G40610.1:expansin, putative (EXP8), similar to expansin 2 GI:7025493 from (Zinnia elegans); alpha-expansin gene family, PMID:11641069	-0.817	-0.505	-1.08	-0.951		3.28e-22	6.61e-23	9.8e-15	2.36e-14	4.13e-27	5.72e-28	1.86e-25	4.65e-26
AT5G62280.1	AT5G62280.1:expressed protein	-0.562	-0.788	-0.753	-0.855		4.58e-14	3.65e-14	1.3e-16	2.92e-21	5.43e-21	3.43e-21	1.71e-23	4.02e-24
AT4G29190.1	AT4G29190.1:zinc finger (CCCH-type) family protein, contains Pfam domain, PF00642: Zinc finger C-x8-C-x5-C-x3-H type (and similar)	-0.47	-0.592	-0.556	-0.629		4.37e-09	2.88e-13	6.24e-14	2.47e-17	3.48e-16	1.78e-12	1.87e-18	4.08e-16
AT3G50750.1	AT3G50750.1:brassinosteroid signalling positive regulator-related, contains similarity to BZR1 protein (Arabidopsis thaliana) gi|20270971|gb|AAM18490	-0.237	-0.285	-0.299	-0.323		0.000180459	0.000113544	3.4e-05	2.27e-06	1.63e-06	9.42e-06	1.43e-07	3.34e-05
AT2G19810.1	AT2G19810.1:zinc finger (CCCH-type) family protein, contains Pfam domain, PF00642: Zinc finger C-x8-C-x5-C-x3-H type (and similar)	-0.243	-0.286	-0.277	-0.321		6.54e-06	4.77e-05	2.01e-05	1.44e-06	3.66e-06	3.16e-07	9.8e-08	3.11e-05
AT3G18290.1	AT3G18290.1:zinc finger protein-related, weak alignment to Pfam profiles: PF00097 Zinc finger, C3HC4 type (RING finger) (2 copies)	-0.398	-0.456	-0.46	-0.539		2.55e-10	2.72e-10	5.76e-13	1.65e-12	2.99e-12	8.84e-15	1.86e-15	3.44e-16
AT4G11900.1	AT4G11900.1:similar to S-locus lectin protein kinase family protein [Arabidopsis thaliana] (TAIR:At2g19130.1); similar to putative serine/threonine kinase [Oryza sativa (japonica cultivar-group)] (GB:NP_916406.1); similar to putative serine/threonine kina	-0.19	-0.239	-0.26	-0.309		0.00379232	0.00147931	9.68e-05	5.91e-05	1.67e-05	2.37e-07	3.19e-07	8.22e-08
AT3G60390.1	AT3G60390.1:homeobox-leucine zipper protein 3 (HAT3) / HD-ZIP protein 3, identical to Homeobox-leucine zipper protein HAT3 (SP:P46602) (Arabidopsis thaliana)	-0.3	-0.351	-0.424	-0.342		6.92e-05	3.6e-06	6.33e-05	2.38e-08	8.02e-11	2.72e-10	5.64e-08	1.83e-09
AT1G78490.1	AT1G78490.1:cytochrome P450 family protein, similar to Cytochrome P450 90A1 (SP:Q42569) (Arabidopsis thaliana)	-0.194	-0.219	-0.275	-0.226		0.000591174	0.00145824	0.000961538	0.000257684	5.15e-06	7.24e-07	0.000161227	0.00238707
AT4G32280.1	AT4G32280.1:auxin-responsive AUX/IAA family protein, contains Pfam profile: PF02309: AUX/IAA family	-0.408	-0.525	-0.643	-0.529		1.65e-06	4.56e-08	3.67e-11	2.47e-13	1.69e-17	1.31e-21	2.63e-13	4.36e-18
AT5G60680.1	AT5G60680.1:expressed protein, contains Pfam profile PF04520: Protein of unknown function, DUF584	-0.363	-0.422	-0.575	-0.46		9.1e-11	2.06e-09	2.17e-13	1.33e-11	7.55e-17	5.52e-17	5.59e-13	1.31e-13
AT1G45204.1	AT1G45204.1:	-0.298	-0.304	-0.415	-0.322		1.79e-07	1.16e-06	0.000756281	5.35e-07	4.57e-11	2.29e-10	8.95e-08	3.56e-09
AT5G45110.1	AT5G45110.1:ankyrin repeat family protein / BTB/POZ domain-containing protein, contains Pfam domain, PF00023: Ankyrin repeat and Pfam domain, PF00651: BTB/POZ domain	-0.236	-0.341	-0.352	-0.309		0.000570699	6.06e-05	9.06e-09	1.59e-08	6.13e-09	1.03e-08	2.36e-07	1.4e-06
AT2G40000.1	AT2G40000.1:expressed protein	-0.404	-0.592	-0.562	-0.488		8.04e-09	6.16e-11	3.09e-14	2.25e-17	2.08e-16	5.11e-13	6.04e-14	2.38e-12
AT2G41870.1	AT2G41870.1:remorin family protein, contains Pfam domain, PF03763: Remorin, C-terminal region	-0.201	-0.327	-0.338	-0.397		0.000123968	0.008138	1.82e-05	3.1e-06	2.08e-07	1.04e-05	1.23e-09	5.36e-07
AT1G19960.1	AT1G19960.1:expressed protein	-0.293	-0.441	-0.497	-0.512		1.02e-09	7.25e-07	3.72e-14	3.69e-12	3.1e-14	8.05e-17	9.49e-15	7.55e-18
AT1G49620.1	AT1G49620.1:kip-related protein 7 (KRP7) / cyclin-dependent kinase inhibitor 7 (ICK7), identical to cyclin-dependent kinase inhibitor 7 (krp7) (Arabidopsis thaliana) GI:14422297	-0.136	-0.182	-0.28	-0.262		0.0651803	0.0289102	0.0262203	0.00264456	2.32e-06	8.83e-05	9.97e-06	3.09e-05
AT1G23390.1	AT1G23390.1:kelch repeat-containing F-box family protein, similar to hypothetical protein GB:AAF27090 GI:6730669 from (Arabidopsis thaliana); contains Pfam profiles PF01344: Kelch motif, PF00646: F-box domain	-0.218	-0.3	-0.419	-0.367		0.00319943	0.000193212	7.19e-07	3.95e-07	1.79e-11	9.56e-10	1.39e-09	5.41e-09
AT3G26180.1	AT3G26180.1:cytochrome P450 71B20, putative (CYP71B2), identical to cytochrome P450 71B20 (SP:Q9LTM3) (Arabidopsis thaliana); similar to cytochrome P450 GB:O65784 (Arabidopsis thaliana)	-0.167	-0.26	-0.308	-0.277		0.172658	0.00889861	8.63e-06	3.39e-05	1.12e-06	6.92e-09	1.21e-05	6.96e-05
AT3G15500.1	AT3G15500.1:Encodes an NAC-type transcription factor. Note: this protein (AtNAC3) is not to be confused with the protein encoded by locus AT3G29035, which, on occasion, has also been referred to as AtNAC3.	-0.267	-0.417	-0.523	-0.477		0.00302177	8.9e-06	1.77e-08	5.81e-11	2.42e-14	9.74e-14	2.99e-13	7.58e-12
AT5G47450.1	AT5G47450.1:major intrinsic family protein / MIP family protein, contains Pfam profile: MIP PF00230	-0.234	-0.103	-0.17	-0.302		0.00429584	8.26e-05	0.10192	0.102575	0.00464322	0.048578	4.01e-07	4.55e-05
AT5G01820.1	AT5G01820.1:CBL-interacting protein kinase 14 (CIPK14), identical to CBL-interacting protein kinase 14 (Arabidopsis thaliana) gi|13249127|gb|AAK16689; contains Pfam profiles PF00069: Protein kinase domain and PF03822: NAF domain; identical to cDNA CBL-int	-0.353	-0.338	-0.343	-0.582		9e-10	2.16e-08	4.07e-07	9.84e-08	4.94e-08	6.95e-08	8.24e-17	9.21e-14
AT5G52310.1	AT5G52310.1:low-temperature-responsive protein 78 (LTI78) / desiccation-responsive protein 29A (RD29A)	-0.602	-0.505	-0.49	-0.903		3.12e-16	8.83e-16	1.34e-06	6.13e-13	3.23e-13	1.46e-07	2.93e-24	4.91e-23
AT1G22250.1	AT1G22250.1:expressed protein	-0.173	-0.171	-0.139	-0.309		8.64e-05	0.0122428	0.00217169	0.00829222	0.0353867	0.0087108	3.22e-06	3.56e-05
AT3G54260.1	AT3G54260.1:expressed protein, various predicted proteins, Arabidopsis thaliana	-0.267	-0.236	-0.196	-0.436		0.000120272	6.38e-06	0.000237456	6.23e-05	0.000877221	0.000170565	7.84e-12	6.47e-15
AT5G03760.1	AT5G03760.1:glycosyl transferase family 2 protein, similar to beta-(1-3)-glucosyl transferase GB:AAC62210 GI:3687658 from (Bradyrhizobium japonicum), cellulose synthase from Agrobacterium tumeficiens (gi:710492) and Agrobacterium radiobacter (gi:710493);	-0.279	-0.211	-0.191	-0.441		0.00223658	3.76e-06	0.0207767	0.000416395	0.00147931	0.0941186	5.52e-12	1.3e-07
AT2G37640.1	AT2G37640.1:expansin, putative (EXP3), identical to Alpha-expansin 3 precursor (At-EXP3)(Arabidopsis thaliana) SWISS-PROT:O80932; alpha-expansin gene family, PMID:11641069	-0.307	-0.242	-0.171	-0.402		1.12e-05	3.8e-07	0.10524	4.56e-05	0.00472209	0.200975	1.03e-10	7.12e-09
AT4G35560.1	AT4G35560.1:expressed protein	-0.235	-0.193	-0.153	-0.305		3.53e-06	0.000203141	0.00521321	0.00209366	0.0258892	0.0483219	2.67e-06	2.28e-05
AT5G21100.1	AT5G21100.1:L-ascorbate oxidase, putative, similar to L-ascorbate oxidase (Precursor) SP:Q40588 from (Nicotiana tabacum)	-0.234	-0.2	-0.166	-0.33		0.00563549	7.88e-05	0.286108	0.000739401	0.0055907	0.193536	4.1e-08	6.93e-08
AT4G23630.1	AT4G23630.1:reticulon family protein (RTNLB1), weak similarity to Nogo-C protein (Rattus norvegicus) GI:6822251; contains Pfam profile PF02453: Reticulon	-0.207	-0.171	-0.13	-0.292		0.00157546	0.000411477	0.144513	0.00381879	0.0324139	0.15836	7.37e-07	8.74e-08
AT1G53180.1	AT1G53180.1:expressed protein	-0.27	-0.219	-0.176	-0.403		1.02e-05	1.21e-05	0.00393612	0.0005049	0.00448168	0.00266295	2.07e-10	3.06e-10
AT5G17730.1	AT5G17730.1:AAA-type ATPase family protein, contains Pfam profile: ATPase family PF00004	-0.548	-0.355	-0.417	-0.77		0.00329108	0.00100625	0.144339	0.0356642	1.09e-07	3.02e-08	5.35e-16	5.81e-13
AT4G24780.1	AT4G24780.1:pectate lyase family protein, similar to pectate lyase GP:14289169 from (Salix gilgiana)	-0.465	-0.306	-0.305	-0.586		2.42e-14	4.55e-13	2.84e-07	2.68e-07	2.78e-07	7.72e-07	3.7e-17	4.06e-16
AT2G28470.1	AT2G28470.1:beta-galactosidase, putative / lactase, putative, similar to Beta-galactosidase precursor SP:P48980 from (Lycopersicon esculentum)	-0.341	-0.205	-0.237	-0.422		2.62e-06	1.9e-08	0.00246887	0.000521377	6.54e-05	0.00062206	1.84e-11	5.75e-09
AT1G68560.1	AT1G68560.1:alpha-xylosidase (XYL1), identical to alpha-xylosidase precursor GB:AAD05539 GI:4163997 from (Arabidopsis thaliana); contains Pfam profile PF01055: Glycosyl hydrolases family 31; identical to cDNA alpha-xylosidase precursor (XYL1) partial cds	-0.258	-0.145	-0.167	-0.297		0.000277706	1.1e-05	0.169154	0.0157448	0.00496564	0.0266517	5.04e-07	6.38e-06
AT3G10120.1	AT3G10120.1:expressed protein	-0.179	-0.186	-0.258	-0.366		0.000457708	0.00451676	0.000328672	0.0026149	1.86e-05	6.82e-07	1.32e-08	1.29e-08
AT5G59450.1	AT5G59450.1:scarecrow-like transcription factor 11 (SCL11), scarecrow-like 11, Arabidopsis thaliana, EMBL:AF036307	-0.188	-0.169	-0.218	-0.362		0.0520866	0.00300268	0.240864	0.0069028	0.000292637	0.00425563	8.04e-09	7.51e-08
AT4G15450.1	AT4G15450.1:senescence/dehydration-associated protein-related, similar to senescence-associated protein 12 (Hemerocallis hybrid cultivar) gi|3551958|gb|AAC34857; similar to early-responsive to dehydration stress ERD7 protein (Arabidopsis thaliana) gi|1532	-0.157	-0.13	-0.21	-0.317		0.0205832	0.012718	0.126337	0.0386726	0.000553061	0.00714801	2.5e-07	9.01e-06
AT3G26460.1	AT3G26460.1:major latex protein-related / MLP-related, low similarity to major latex protein {Papaver somniferum}(GI:294060) contains Pfam profile PF00407: Pathogenesis-related protein Bet v I family	-0.23	-0.141	-0.237	-0.337		1.2e-06	0.000110507	0.00350373	0.0208386	5.79e-05	4.96e-06	2.73e-08	4.25e-08
AT2G42600.1	AT2G42600.1:phosphoenolpyruvate carboxylase, putative / PEP carboxylase, putative (PPC2), strong similarity to phosphoenolpyruvate carboxylase (Brassica napus) GI:507808; contains Pfam profile PF00311: phosphoenolpyruvate carboxylase	-0.224	-0.143	-0.233	-0.352		0.0015214	0.000132981	0.00430059	0.017892	6.91e-05	0.0021418	4.97e-09	3.51e-05
AT3G18490.1	AT3G18490.1:aspartyl protease family protein, contains Pfam domain, PF00026: eukaryotic aspartyl protease	-0.418	-0.323	-0.411	-0.622		5.82e-12	1.97e-11	3.95e-09	6.08e-08	3.45e-11	1.65e-10	2.8e-18	7.74e-17
AT3G50340.1	AT3G50340.1:expressed protein, predicted protein, Arabidopsis thaliana	-0.235	-0.176	-0.213	-0.37		0.085009	0.000279721	0.391108	0.00571696	0.00057863	0.00312153	6.47e-09	1.84e-05
AT4G39800.1	AT4G39800.1:inositol-3-phosphate synthase isozyme 1 / myo-inositol-1-phosphate synthase 1 / MI-1-P synthase 1 / IPS 1, identical to SP|P42801 Inositol-3-phosphate synthase isozyme 1 (EC 5.5.1.4) (Myo-inositol-1- phosphate synthase 1) (MI-1-P synthase 1) (	-0.416	-0.279	-0.394	-0.67		1.78e-06	1.37e-07	0.0364948	0.000234057	1.88e-07	0.000236092	6.39e-17	5.67e-13
AT5G50730.1	AT5G50730.1:expressed protein, ; expression supported by MPSS	-0.343	-0.113	-0.38	-0.306		4.98e-12	2.09e-08	0.000945159	0.0716469	9.47e-10	1.13e-12	3.77e-07	2.73e-10
AT5G50740.1	AT5G50740.1:copper chaperone (CCH)-related, low similarity to copper homeostasis factor (GI:3168840)(PMID: 9701579); similar to farnesylated protein ATFP3 (GI:4097547); contains Pfam profile PF00403: Heavy-metal-associated domain	-0.42	-0.16	-0.389	-0.356		3.31e-11	2e-08	0.170603	0.020809	8.64e-09	2.46e-06	1.56e-07	8.44e-06
AT5G15230.1	AT5G15230.1:gibberellin-regulated protein 4 (GASA4) / gibberellin-responsive protein 4, identical to SP|P46690 Gibberellin-regulated protein 4 precursor {Arabidopsis thaliana}	-0.607	-0.285	-0.415	-0.394		1.17e-14	8.66e-18	1.42e-05	1.31e-06	2.56e-11	5.61e-09	1.58e-10	2.17e-06
AT5G47500.1	AT5G47500.1:pectinesterase family protein, contains Pfam profile: PF01095 pectinesterase	-0.357	-0.166	-0.271	-0.251		1.19e-05	7.89e-09	0.391961	0.00601	9.62e-06	0.00182061	2.79e-05	0.0449032
AT1G43790.1	AT1G43790.1:expressed protein	-0.322	-0.149	-0.256	-0.211		1.58e-05	4.98e-07	0.0612366	0.0177526	2.12e-05	2.43e-07	0.000602901	0.000704251
AT5G38980.1	AT5G38980.1:expressed protein	-0.137	-0.0568	-0.278	-0.147		0.00489993	0.0237821	0.119581	0.379256	2.29e-06	3.33e-09	0.0142392	0.000231347
AT4G15560.1	AT4G15560.1:1-deoxy-D-xylulose 5-phosphate synthase, putative / 1-deoxyxylulose-5-phosphate synthase, putative / DXP-synthase, putative (DEF) (CLA1), identical to SP|Q38854 Probable 1-deoxy-D-xylulose 5-phosphate synthase, chloroplast precursor (EC 4.1.3.	-0.207	-0.111	-0.398	-0.209		0.00167925	0.000415878	0.0858535	0.0725872	9.98e-11	6.5e-14	0.000360131	0.00533677
AT5G16030.1	AT5G16030.1:expressed protein	-0.292	-0.173	-0.565	-0.357		1.4e-09	7.52e-07	2.92e-05	0.00338384	1.56e-16	2.84e-19	3.37e-09	1.26e-10
AT1G09390.1	AT1G09390.1:GDSL-motif lipase/hydrolase family protein, Similar to early nodulin ENOD8 (Medicago sativa) GI:304037, lanatoside 15'-O-acetylesterase (Digitalis lanata) GI:3688284, elicitor-induced glycoprotein iEP4 (Daucus carota) GI:1911765; contains Inte	-0.159	-0.0843	-0.277	-0.166		0.0199096	0.0117424	0.0590536	0.205085	4.85e-06	1.46e-08	0.00650022	0.0146886
AT5G59690.1	AT5G59690.1:histone H4, identical to histone H4 from Lycopersicon esculentum GI:297150, Lolium temulentum SP|P02308, Acropora formosa GI:455652, Citrus jambhiri GI:16797797	-0.16	-0.0813	-0.231	-0.163		0.000469989	0.00722637	0.0132859	0.206997	7.57e-05	1.11e-06	0.00613352	0.000666139
AT1G10640.1	AT1G10640.1:polygalacturonase, putative / pectinase, putative, similar to polygalacturonase PG1 GI:5669846, PG2 GI:5669848 from (Glycine max); contains PF00295: Glycosyl hydrolases family 28 (polygalacturonases)	-0.313	-0.127	-0.451	-0.301		8.34e-07	3.75e-06	0.106841	0.0605018	9.72e-11	2.49e-13	1.09e-06	2.91e-07
AT5G49730.1	AT5G49730.1:Encodes a putative ferric chelate reductase. Its mRNA is expressed in green aerial tissues (shoot, flower and cotyledon) in a light- and cell differentiation-specific manner. However, in vitro assays in yeast have not shown ferric chelate red	-0.518	-0.248	-0.819	-0.639		8.57e-14	5.79e-15	0.000169862	2.33e-05	3.53e-23	3.03e-23	9.1e-19	1.12e-16
AT2G29310.1	AT2G29310.1:tropinone reductase, putative / tropine dehydrogenase, putative, similar to tropinone reductase SP:P50165 from (Datura stramonium)	-0.296	-0.169	-0.516	-0.428		8.58e-05	6.39e-07	0.391108	0.00463876	6.99e-15	2.74e-12	8.97e-12	1.02e-11
AT5G22880.1	AT5G22880.1:histone H2B, putative, strong similarity to histone H2B-3 Lycopersicon esculentum GI:3021485, H2B Gossypium hirsutum SP|O22582; contains Pfam profile PF00125 Core histone H2A/H2B/H3/H4	-0.149	-0.052	-0.257	-0.231		0.00329108	0.0129672	0.557622	0.415205	1.12e-05	7.24e-05	8.03e-05	1.43e-05
AT4G23800.1	AT4G23800.1:high mobility group (HMG1/2) family protein, similar to HMG2B (Homo sapiens) GI:32335; contains Pfam profile PF00505: HMG (high mobility group) box	-0.218	-0.0941	-0.364	-0.328		5.31e-07	0.000278378	0.083695	0.143125	2.89e-09	1.44e-10	6.46e-08	3.8e-10
AT4G22200.1	AT4G22200.1:potassium channel protein 2 (AKT2) (AKT3), identical to potassium channel (Arabidopsis thaliana) gi|1100898|gb|AAA97865; Note: also identical to AKT3 (Arabidopsis thaliana) gi|1172218|gb|AAA96153, which is a truncated version of AKT2, PMID:108	-0.242	-0.092	-0.335	-0.314		7.81e-05	0.000246594	0.180054	0.18967	2.07e-07	1.64e-07	3.73e-07	1.91e-06
AT5G43150.1	AT5G43150.1:expressed protein	-0.134	-0.0595	-0.265	-0.213		0.0276739	0.0335094	0.263979	0.369289	1.15e-05	7.3e-08	0.0005372	5.47e-09
AT4G15540.1	AT4G15540.1:nodulin-related, low similarity to MtN21 (Medicago truncatula) GI:2598575	-0.161	-0.078	-0.338	-0.24		0.0691235	0.0087108	0.464527	0.236774	2.98e-08	9.46e-07	5.65e-05	0.000397561
AT1G15260.1	AT1G15260.1:expressed protein, EST gb|N65467 comes from this gene	-0.182	-0.0732	-0.352	-0.237		9.37e-05	0.00231299	0.0822034	0.262677	7.09e-09	6.28e-11	5.78e-05	0.000198829
AT3G51030.1	AT3G51030.1:thioredoxin H-type 1 (TRX-H-1), identical to SP|P29448 Thioredoxin H-type 1 (TRX-H-1) {Arabidopsis thaliana}	-0.153	-0.0544	-0.293	-0.211		0.00260491	0.0261307	0.395493	0.432614	5.31e-06	3.22e-06	0.00205846	0.00140039
AT1G54820.1	AT1G54820.1:protein kinase family protein, contains protein kinase domain, Pfam:PF00069	-0.24	-0.0429	-0.453	-0.348		2.12e-06	5.45e-05	0.381102	0.490983	2.75e-12	6.12e-15	1.07e-08	8.89e-08
AT5G45950.1	AT5G45950.1:GDSL-motif lipase/hydrolase family protein, similar to family II lipase EXL3 (GI:15054386) and EXL1 (GI:15054382) (Arabidopsis thaliana), anther-specific proline-rich protein APG (Arabidopsis thaliana) GI:22599; contains Pfam profile PF00657:	-0.293	-0.0586	-0.435	-0.331		2.66e-06	3.43e-06	0.289664	0.381102	1.63e-11	1.26e-12	6.25e-08	1.08e-09
AT1G08560.1	AT1G08560.1:syntaxin-related protein KNOLLE (KN) / syntaxin 111 (SYP111), identical to SP|Q42374 Syntaxin-related protein KNOLLE (Syntaxin 111) (AtSYP111) {Arabidopsis thaliana}; BAC F22O13 has a deletion of a cytosine at position 7887	-0.192	-0.0239	-0.266	-0.247		0.000140573	0.00115046	0.473066	0.610761	5.91e-06	3.65e-07	2.69e-05	6.22e-05
AT3G17040.1	AT3G17040.1:tetratricopeptide repeat (TPR)-containing protein, low similarity to SP|Q9FNS4 PsbB mRNA maturation factor Mbb1, chloroplast precursor {Chlamydomonas reinhardtii}; contains Pfam profile: PF00515: TPR Domain	-0.137	-0.163	-0.374	-0.269		0.0605018	0.0248949	0.148002	0.00641959	1.04e-09	4.4e-07	4.88e-06	0.000158367
AT5G44190.1	AT5G44190.1:myb family transcription factor (GLK2), contains Pfam profile: PF00249 myb-like DNA-binding domain	-0.205	-0.238	-0.513	-0.435		6.29e-07	0.000520102	5.13e-08	5.3e-05	1.08e-14	2.05e-18	5.24e-12	2.61e-15
AT5G15160.1	AT5G15160.1:bHLH family protein	-0.279	-0.297	-0.617	-0.491		5.22e-05	0.00592584	0.000871644	0.000123272	2.32e-14	2.31e-14	2.21e-09	5.77e-08
AT4G28240.1	AT4G28240.1:wound-responsive protein-related, wound-induced protein - tomato (fragment), PIR2:S19773	-0.147	-0.126	-0.289	-0.233		0.000785838	0.0148634	0.000680821	0.0392233	9.33e-07	1.03e-08	7e-05	8.32e-06
AT2G45660.1	AT2G45660.1:MADS-box protein (AGL20)	-0.118	-0.0891	-0.265	-0.197		0.0251554	0.0561126	0.0930876	0.163665	6.48e-06	2.19e-06	0.000803108	0.000480181
AT1G13650.1	AT1G13650.1:expressed protein	-0.484	-0.354	-1.06	-0.799		1.09e-06	3.45e-06	0.00221651	5.01e-05	8.45e-25	4.83e-25	3.11e-20	3.94e-18
AT5G67370.1	AT5G67370.1:expressed protein, similar to unknown protein (gb|AAC18972.1)	-0.444	-0.36	-0.942	-0.703		1.26e-12	3.37e-12	2.62e-10	3.24e-09	2.51e-25	1.28e-25	1.83e-20	7.27e-21
AT3G56240.1	AT3G56240.1:copper homeostasis factor / copper chaperone (CCH) (ATX1), identical to gi:3168840 Pfam profile PF00403: Heavy-metal-associated domain	-0.149	-0.113	-0.323	-0.282		9.53e-05	0.0128237	0.00349002	0.0681985	5.92e-08	6.02e-10	1.7e-06	1.48e-08
AT1G30380.1	AT1G30380.1:photosystem I reaction center subunit psaK, chloroplast, putative / photosystem I subunit X, putative / PSI-K, putative (PSAK), identical to SP|Q9SUI5; strong similarity to SP|P36886 Photosystem I reaction center subunit psaK, chloroplast prec	-0.272	-	-	-		1.51e-09	3.52e-06
AT3G02380.1	AT3G02380.1:zinc finger protein CONSTANS-LIKE 2 (COL2), identical to putative flowering-time gene CONSTANS (COL2) GB:AAB67879 GI:1507699 SP:Q96502 (Arabidopsis thaliana)	-0.0611	-0.0992	-0.387	-0.358		0.702768	0.55408	0.587563	0.317014	7.19e-06	1.82e-06	2.28e-05	0.000698706
AT5G24610.1	AT5G24610.1:expressed protein, similar to unknown protein (emb|CAB62459.1)	-0.11	-0.0892	-0.295	-0.259		0.0403133	0.0955244	0.510165	0.176363	1.26e-06	4.54e-05	2.5e-05	0.000584085
AT4G23280.1	AT4G23280.1:protein kinase, putative, similar to receptor-like protein kinase 4 (gi:13506745), 5 (gi:13506747), and 6 (gi:13506749) from Arabidopsis thaliana; contains Pfam protein kinase domain PF00069	-0.135	-0.0668	-0.364	-0.381		6.64e-06	0.0711588	0.00966602	0.426991	2.31e-06	2.68e-10	1.78e-07	7.85e-14
AT2G42750.1	AT2G42750.1:DNAJ heat shock N-terminal domain-containing protein, low similarity to GFA2 (Arabidopsis thaliana) GI:21429604; contains Pfam profile PF00226: DnaJ domain	-0.205	-0.12	-0.594	-0.592		6.98e-05	0.000488323	0.00605144	0.0518368	2.07e-17	9.82e-19	2.27e-17	1.58e-17
AT1G60470.1	AT1G60470.1:galactinol synthase, putative, similar to galactinol synthase GI:5608497 from (Ajuga reptans)	-0.101	-0.0569	-0.315	-0.316		0.0133546	0.169631	0.212866	0.421891	4.07e-05	5.65e-06	1.78e-05	3.85e-05
AT5G43850.1	AT5G43850.1:acireductone dioxygenase (ARD/ARD') family protein, similar to iron-deficiency induced gene (Hordeum vulgare) GI:14522834, SIPL (Homo sapiens) GI:16551383; contains Pfam profile PF03079: ARD/ARD' family	-0.0764	-0.0337	-0.263	-0.247		0.0858535	0.239494	0.189978	0.551404	7.24e-06	4.25e-08	2.49e-05	6.88e-07
AT3G59400.1	AT3G59400.1:expressed protein	-0.154	-0.046	-0.345	-0.338		0.00159614	0.0103697	0.158535	0.462423	1.01e-08	1.73e-09	1.77e-08	3.62e-10
AT5G54585.1	AT5G54585.1:expressed protein	-0.131	-0.0436	-0.271	-0.294		0.00508696	0.0331001	0.283662	0.480759	4.17e-06	5.98e-09	6.78e-07	3.69e-07
AT5G65890.1	AT5G65890.1:ACT domain-containing protein (ACR1), contains Pfam profile ACT domain PF01842	-0.106	-0.0411	-0.25	-0.217		0.170603	0.0934966	0.702025	0.501447	2.26e-05	9.95e-06	0.000236742	0.00105615
AT5G55970.1	AT5G55970.1:zinc finger (C3HC4-type RING finger) family protein, contains Pfam profile: PF00097 zinc finger, C3HC4 type (RING finger)	-0.241	-0.157	-0.442	-0.612		6.6e-10	0.000468768	8.1e-07	0.0187472	8.67e-11	1.08e-17	8.33e-17	1.9e-22
AT1G80130.1	AT1G80130.1:expressed protein	-0.104	-0.0818	-0.222	-0.287		0.0154147	0.116367	0.0590536	0.225731	0.000183378	9.34e-08	1.39e-06	3.8e-08
AT3G50840.1	AT3G50840.1:phototropic-responsive NPH3 family protein, contains NPH3 family domain, Pfam:PF03000	-0.135	-0.147	-0.289	-0.349		0.0518368	0.153392	0.0762357	0.0771164	9.06e-05	2.33e-05	4.68e-07	0.000136845
AT3G47640.1	AT3G47640.1:basic helix-loop-helix (bHLH) family protein, contains Pfam profile: PF00010 helix-loop-helix DNA-binding domain	-0.178	-0.148	-0.376	-0.444		0.0185163	0.00330549	0.211458	0.0155097	8.7e-10	2.67e-09	2.59e-12	2.82e-09
AT1G73480.1	AT1G73480.1:hydrolase, alpha/beta fold family protein, low similarity to monoglyceride lipase from (Homo sapiens) GI:14594904, (Mus musculus) GI:2632162; contains Pfam profile PF00561: hydrolase, alpha/beta fold family	-0.269	-0.208	-0.435	-0.545		0.000565109	6.13e-06	0.00105615	0.000473165	5.71e-12	1.24e-14	8.4e-16	2.24e-14
AT1G73390.1	AT1G73390.1:expressed protein	-0.064	-0.0929	-0.197	-0.248		0.252743	0.34148	0.145754	0.155811	0.000933326	0.000469989	3.17e-05	8.72e-06
AT5G67390.1	AT5G67390.1:expressed protein	-0.122	-0.134	-0.39	-0.454		0.442765	0.193536	0.282422	0.17348	1.97e-07	1.78e-07	3.43e-08	2.17e-07
AT2G28930.1	AT2G28930.1:protein kinase (APK1b), identical to protein kinase APK1B (Arabidopsis thaliana) SWISS-PROT:P46573	-0.0747	-0.0728	-0.234	-0.26		0.290828	0.273898	0.484908	0.27635	9.06e-05	5.63e-05	1.47e-05	7.95e-05
AT2G47270.1	AT2G47270.1:expressed protein	-0.283	-0.307	-0.811	-0.892		5.12e-05	6.17e-06	6.58e-07	7.51e-07	1.19e-22	5.31e-24	5.1e-24	5.05e-24
AT3G47160.1	AT3G47160.1:expressed protein, similar to MTD2 (Medicago truncatula) GI:9294812; supporting cDNA gi|25083983|gb|BT002136.1|	-0.0829	-0.0691	-0.206	-0.234		0.247608	0.198796	0.613545	0.288486	0.000452695	0.00244988	6.6e-05	1.88e-06
AT1G32900.1	AT1G32900.1:starch synthase, putative, similar to starch synthase SP:Q42857 from (Ipomoea batatas)	-0.184	-0.24	-0.609	-0.607		0.000100642	0.0988302	0.0533532	0.00504462	1.45e-10	3.87e-07	3.97e-12	1.28e-09
AT2G01505.1	AT2G01505.1:CLE16, putative, CLAVATA3/ESR-Related 16 (CLE16)	-0.218	-0.083	-0.193	-0.362		0.00533677	0.0586005	0.489622	0.445937	0.0229436	0.0243679	9.06e-05	1.01e-06
AT1G56430.1	AT1G56430.1:nicotianamine synthase, putative, similar to nicotianamine synthase (Lycopersicon esculentum)(GI:4753801), nicotianamine synthase 2 (Hordeum vulgare)(GI:4894912)	-0.334	-0.0963	-0.3	-0.62		5.85e-07	0.000125536	0.100094	0.228541	2.53e-06	2.05e-07	7.6e-16	1.26e-17
AT5G10930.1	AT5G10930.1:CBL-interacting protein kinase 5 (CIPK5), identical to CBL-interacting protein kinase 5 GP|9280632|gb|AAF86504 (Arabidopsis thaliana)	-0.259	-0.0838	-0.277	-0.501		8.51e-05	5.33e-05	0.0730408	0.232694	6.04e-06	6.66e-08	1.08e-13	3.45e-13
AT4G12880.1	AT4G12880.1:plastocyanin-like domain-containing protein	-0.0942	-0.0412	-0.0945	-0.235		0.0155429	0.138802	0.429539	0.498744	0.136788	0.0344352	5.89e-05	1.2e-06
AT4G16370.1	AT4G16370.1:oligopeptide transporter OPT family protein, similar to oligopeptide transporter Opt1p (Candida albicans) GI:2367386; contains Pfam profile PF03169: OPT oligopeptide transporter protein	-0.172	-0.129	-0.198	-0.406		0.339295	0.00389968	0.436635	0.0356642	0.00105084	0.0162195	6.71e-11	1.92e-09
AT1G51805.1	AT1G51805.1:leucine-rich repeat protein kinase, putative, similar to light repressible receptor protein kinase (Arabidopsis thaliana) gi|1321686|emb|CAA66376; contains leucine rich repeat (LRR) domains, Pfam:PF00560; contains protein kinase domain, Pfam:P	-0.144	-0.0932	-0.187	-0.306		0.118484	0.0177875	0.215704	0.144896	0.0016485	0.0029633	3.12e-07	3.39e-07
AT5G02760.1	AT5G02760.1:protein phosphatase 2C family protein / PP2C family protein, similar to Ser/Thr protein phosphatase 2C (PP2C6) (GI:15020818) (Arabidopsis thaliana); similar to protein phosphatase 2C (GI:3608412) (Mesembryanthemum crystallinum); contains Pfam	-0.257	-0.192	-0.366	-0.622		7.94e-05	1.29e-05	0.00178425	0.00118297	1.9e-09	1.27e-09	3.21e-18	5.5e-18
AT1G54130.1	AT1G54130.1:RelA/SpoT protein, putative (RSH3), identical to RSH3 (RelA/SpoT homolog) GI:7141308 from (Arabidopsis thaliana); contains Pfam profiles PF01966: HD domain, PF04607: Region found in RelA / SpoT proteins	-0.142	-0.122	-0.237	-0.345		0.464527	0.020809	0.36631	0.0503689	5.99e-05	0.000624894	1.03e-08	2.25e-06
AT5G66230.1	AT5G66230.1:expressed protein	-0.147	-0.062	-0.204	-0.27		0.0278234	0.0229436	0.591028	0.358642	0.000967206	0.00939756	1.24e-05	8.38e-05
AT4G26580.1	AT4G26580.1:zinc finger (C3HC4-type RING finger) family protein, contains Pfam profile: PF00097 zinc finger, C3HC4 type (RING finger)	-0.155	-0.0808	-0.257	-0.311		0.0106341	0.0356642	0.0900654	0.258815	8.13e-05	8.77e-07	1.01e-06	2.65e-09
AT5G45940.1	AT5G45940.1:MutT/nudix family protein, contains Pfam profile PF00293: NUDIX domain	-0.192	-0.044	-0.256	-0.337		0.0628147	0.00179431	0.539754	0.488244	1.53e-05	0.000114325	4.53e-08	2.55e-06
AT1G01120.1	AT1G01120.1:fatty acid elongase 3-ketoacyl-CoA synthase 1 (KCS1), nearly identical to GB:AAC99312 GI:4091810 from (Arabidopsis thaliana)	-0.277	-0.246	-0.0174	0.048		3.43e-05	2.53e-06	0.000882786	2.61e-05	0.644193	0.489622	0.447625	0.192949
AT3G12120.1	AT3G12120.1:omega-6 fatty acid desaturase, endoplasmic reticulum (FAD2) / delta-12 desaturase, identical to omega-6 fatty acid desaturase, endoplasmic reticulum (FAD2) SP:P46313 (Arabidopsis thaliana (Mouse-ear cress)) (Plant Cell 6:147-158(1994))	-0.301	-0.24	-0.00702	0.0846		9.35e-08	3.42e-07	2.81e-06	4.1e-05	0.686522	0.682005	0.187026	0.377378
AT1G19835.1	AT1G19835.1:expressed protein, contains Pfam PF05911: Plant protein of unknown function (DUF869)	-0.246	-0.242	0.0329	0.0466		2.27e-06	2.95e-05	2.53e-06	3.83e-05	0.558055	0.256259	0.461166	0.586221
AT1G20360.1	AT1G20360.1:F-box protein-related, contains weak hit to Pfam profile PF00646: F-box domain	-0.354	-0.244	-0.0254	-0.000833		2.18e-08	9.61e-05	0.00160679	0.00271626	0.634004	0.502715	0.707919	0.136063
AT1G11700.1	AT1G11700.1:expressed protein, contains Pfam profile PF04520: Protein of unknown function, DUF584	-0.247	-0.231	-0.0271	-0.00689		6.03e-05	2.49e-05	0.00278487	7.92e-05	0.592383	0.568589	0.687179	0.411791
AT3G45140.1	AT3G45140.1:lipoxygenase (LOX2), identical to SP|P38418	-0.207	-0.374	-0.0524	0.075		0.000354362	0.000419875	2.76e-10	7.91e-10	0.416079	3.27e-11	0.246237	0.0941186
AT5G66050.1	AT5G66050.1:expressed protein	-0.25	-0.371	0.000885	0.0913		0.000594673	3.4e-05	6.42e-05	1.91e-09	0.707136	0.584384	0.163494	0.172827
AT5G66920.1	AT5G66920.1:multi-copper oxidase type I family protein, similar to pollen-specific BP10 protein (SP|Q00624)(Brassica napus); contains Pfam profile: PF00394 Multicopper oxidase	-0.262	-0.359	0.00398	0.0652		7.12e-07	1.1e-05	3.5e-09	3.64e-09	0.697062	0.651546	0.327855	0.555839
AT1G36940.1	AT1G36940.1:expressed protein	-0.298	-0.384	-0.0442	0.0752		5.43e-07	1.77e-05	9.65e-09	6.15e-09	0.519697	0.438972	0.321473	0.649573
AT4G14680.1	AT4G14680.1:sulfate adenylyltransferase 3 / ATP-sulfurylase 3 (APS3), identical to ATP sulfurylase (APS3) (Arabidopsis thaliana) GI:1575327	-0.203	-0.318	-0.0268	0.0606		0.00359667	0.000797333	3e-06	1.69e-07	0.599073	0.693213	0.364367	0.347508
AT5G18170.1	AT5G18170.1:glutamate dehydrogenase 1 (GDH1), identical to glutamate dehydrogenase 1 (GDH 1) (Arabidopsis thaliana) SWISS-PROT:Q43314	-0.259	-0.37	-0.0268	0.0432		0.000457708	1.05e-05	2.58e-07	1.2e-09	0.594335	0.445937	0.484198	0.0281769
AT3G62660.1	AT3G62660.1:glycosyl transferase family 8 protein, low similarity to glycosyl transferase lgtC - Neisseria gonorrhoeae, EMBL:AF208062; contains Pfam glycosyl transferase family 8 domain PF01501	-0.269	-0.297	-0.0725	0.0645		2.46e-06	4.43e-06	3.38e-07	4.9e-07	0.263979	0.558055	0.320372	0.0217624
AT4G01120.1	AT4G01120.1:G-box binding factor 2 (GBF2), identical to G-box binding factor 2 (GBF2) SP:P42775 from (Arabidopsis thaliana);contains Pfam profile: PF00170 bZIP transcription factor	-0.382	-0.466	-0.112	0.0278		3.26e-13	5.36e-10	1.04e-13	4.19e-13	0.0728196	0.0243074	0.590048	0.433409
AT5G62090.1	AT5G62090.1:expressed protein	-0.437	-0.492	-0.129	0.0636		3.68e-07	7.58e-12	1.06e-07	6.54e-14	0.0400452	0.361473	0.330895	0.0483219
AT4G27260.1	AT4G27260.1:encodes an IAA-amido synthase that conjugates Asp and other amino acids to auxin in vitro. Lines carrying insertions in this gene are hypersensitive to auxin.	-0.195	-0.314	-0.0865	-0.0385		0.0438396	0.00117227	1.03e-05	1.73e-07	0.199075	0.692211	0.526816	0.496359
AT1G80120.1	AT1G80120.1:expressed protein, contains Pfam profile PF04525: Protein of unknown function (DUF567)	-0.294	-0.427	-0.168	-0.0709		3.02e-08	8.4e-06	9.01e-06	2.98e-10	0.0135661	0.26895	0.376395	0.138294
AT4G39090.1	AT4G39090.1:cysteine proteinase RD19a (RD19A) / thiol protease, identical to cysteine proteinase RD19a, thiol protease SP:P43296, GI:435618 from (Arabidopsis thaliana)	-0.269	-	-0.078	-0.0272		2.92e-05	4.49e-06			0.22718	0.479433	0.591953	0.576782
AT2G21430.1	AT2G21430.1:cysteine proteinase A494, putative / thiol protease, putative, identical to SP:P43295 Probable cysteine proteinase A494 precursor (Arabidopsis thaliana); strong similarity to cysteine proteinase RD19A (thiol protease) GI:435618, SP:P43296 from	-0.198	-0.269	-0.0653	-0.0194		0.000921824	0.000733492	3.56e-06	4.72e-06	0.314878	0.422756	0.634859	0.584384
AT2G17500.1	AT2G17500.1:auxin efflux carrier family protein, contains auxin efflux carrier domain, Pfam:PF03547	-0.23	-0.259	-0.0516	-0.0197		2.03e-05	0.000143575	1.75e-06	1.52e-05	0.423558	0.0459565	0.634664	0.495002
AT1G68020.1	AT1G68020.1:glycosyl transferase family 20 protein / trehalose-phosphatase family protein, similar to SP|Q00764 Alpha,alpha-trehalose-phosphate synthase (UDP-forming) 56 kDa subunit (EC 2.4.1.15) (Trehalose-6-phosphate synthase) {Saccharomyces cerevisiae}	-0.309	-0.386	-0.147	-0.015		9.61e-05	2.95e-07	1.03e-08	4.22e-10	0.0180615	0.00177899	0.656701	0.606421
AT5G52320.1	AT5G52320.1:cytochrome P450, putative	-0.316	-0.399	-0.122	-0.087		5.73e-05	6.47e-06	4.88e-05	6.97e-08	0.0725872	0.469511	0.229969	0.632278
AT1G76180.1	AT1G76180.1:dehydrin (ERD14), identical to SP|P42763 Dehydrin ERD14 {Arabidopsis thaliana}	-0.36	-0.443	-0.147	-0.0566		1.24e-11	2.53e-09	1.24e-14	2.33e-12	0.0142392	0.00290223	0.380141	0.344498
AT3G02040.1	AT3G02040.1:glycerophosphoryl diester phosphodiesterase family protein, contains Pfam profile PF03009: Glycerophosphoryl diester phosphodiesterase family	-0.313	-0.361	-0.12	-0.068		1.69e-06	2.14e-07	1.18e-07	3.58e-09	0.0573561	0.0965939	0.300166	0.308036
AT3G05220.1	AT3G05220.1:heavy-metal-associated domain-containing protein, similar to farnesylated protein 1 (GI:23304411) {Hordeum vulgare subsp. spontaneum}; contains Pfam profile PF00403: Heavy-metal-associated domain	-0.206	-0.24	-0.0684	-0.0349		6.8e-05	0.00045582	1.45e-06	4.01e-05	0.292005	0.0295033	0.542641	0.0397649
AT3G13310.1	AT3G13310.1:DNAJ heat shock N-terminal domain-containing protein, similar to J11 protein (Arabidopsis thaliana) GI:9843641; contains Pfam profile: PF00226 DnaJ domain	-0.313	-0.345	-0.134	-0.0819		1.34e-07	1.46e-07	1.05e-06	9.58e-09	0.0281477	0.660026	0.20481	0.404981
AT3G17110.1	AT3G17110.1:pseudogene, glycine-rich protein	-0.309	-0.334	-0.134	-0.0718		1.5e-06	1.88e-07	8.13e-06	2.27e-08	0.0277604	0.481462	0.267716	0.299084
AT1G75800.1	AT1G75800.1:pathogenesis-related thaumatin family protein, similar to receptor serine/threonine kinase PR5K (Arabidopsis thaliana) GI:1235680; contains Pfam profile: PF00314 Thaumatin family	-0.379	-0.462	-0.218	-0.0397		1.36e-08	5.34e-10	1.82e-10	4.89e-13	0.000203141	0.0802331	0.509541	0.555374
AT3G16470.1	AT3G16470.1:jacalin lectin family protein, contains Pfam profile: PF01419 jacalin-like lectin domain; similar to myrosinase-binding protein homolog (Arabidopsis thaliana) GI:2997767	-0.54	-0.585	-0.254	-0.101		9.54e-13	1.16e-15	1.58e-14	4.22e-17	1.53e-05	0.000791413	0.108218	0.138461
AT3G07360.1	AT3G07360.1:armadillo/beta-catenin repeat family protein / U-box domain-containing protein, contains Pfam domain, PF00514: Armadillo/beta-catenin-like repeats and Pfam, PF04564: U-box domain	-0.334	-0.368	-0.174	-0.0542		1.5e-09	3.27e-08	5.34e-12	1.68e-09	0.00345334	2.04e-05	0.401679	0.0558618
AT2G39010.1	AT2G39010.1:aquaporin, putative, similar to plasma membrane aquaporin 2b GI:7209560 from (Raphanus sativus)	-0.322	-0.338	-0.169	-0.0401		2.48e-05	6.11e-08	6.32e-06	1.66e-08	0.00448619	0.295538	0.505853	0.579376
AT2G22420.1	AT2G22420.1:peroxidase 17 (PER17) (P17), identical to SP|Q9SJZ2 Peroxidase 17 precursor (EC 1.11.1.7) (Atperox P17) (ATP25a) {Arabidopsis thaliana}	-0.288	-0.341	-0.168	-0.0605		2.75e-08	2.5e-06	9.04e-07	2.67e-08	0.00554795	0.00135257	0.370247	0.113311
AT1G09570.1	AT1G09570.1:phytochrome A (PHYA), identical to SP|P14712 Phytochrome A {Arabidopsis thaliana}	-0.317	-0.361	-0.0471	-0.113		0.00015618	9.99e-08	7.78e-07	2.44e-09	0.455056	0.694648	0.0702347	0.513863
AT3G09830.1	AT3G09830.1:protein kinase, putative, similar to protein kinase (Lophopyrum elongatum) gi|13022177|gb|AAK11674	-0.279	-0.287	-0.0632	-0.082		1.59e-05	2.07e-06	2.02e-05	1.06e-06	0.330895	0.674382	0.202375	0.097642
AT1G67300.1	AT1G67300.1:hexose transporter, putative, similar to hexose transporters from Solanum tuberosum (GI:8347246), Nicotiana tabacum (GI:8347244), Arabidopsis thaliana (GI:8347250); contains Pfam profile PF00083: major facilitator superfamily protein	-0.317	-0.348	-0.0632	-0.092		4.88e-05	2.44e-06	9.64e-06	1.6e-07	0.357574	0.599073	0.182976	0.462423
AT2G32800.1	AT2G32800.1:protein kinase family protein, contains dual protein kinase domains, Pfam:PF00069	-0.455	-0.484	-0.0698	-0.118		5.87e-11	1.02e-12	2.39e-11	9.12e-14	0.289664	0.384742	0.0580994	0.0625797
AT1G33475.1	AT1G33475.1:	-0.287	-0.339	-0.0694	-0.0928		7e-08	2.88e-06	1.64e-09	3.02e-08	0.315916	0.0221045	0.168182	0.0583548
AT2G30360.1	AT2G30360.1:CBL-interacting protein kinase 11 (CIPK11), identical to CBL-interacting protein kinase 11 (Arabidopsis thaliana) gi|13249121|gb|AAK16686; contains Pfam profiles PF00069: Protein kinase domain and PF03822: NAF domain; identical to cDNA CBL-int	-0.327	-0.306	-0.0742	-0.0734		1.28e-08	7.52e-08	7.61e-06	3.39e-07	0.263979	0.596061	0.267716	0.451363
AT3G02170.1	AT3G02170.1:expressed protein	-0.228	-0.21	-0.0572	-0.0555		2.46e-06	9.99e-05	1.13e-05	0.000336137	0.376395	0.049861	0.389357	0.308036
AT1G27190.1	AT1G27190.1:leucine-rich repeat transmembrane protein kinase, putative, similar to CLV1 receptor kinase GB:AAB58929 GI:2160756 from (Arabidopsis thaliana)	-0.266	-0.235	-0.0841	-0.0725		2.32e-05	7.44e-06	0.00050982	6.93e-05	0.193536	0.401679	0.267716	0.105439
AT2G45400.1	AT2G45400.1:dihydroflavonol 4-reductase family / dihydrokaempferol 4-reductase family, similar to dihydroflavonol 4-reductase (SP:P51102), vestitone reductase (Medicago sativa, GI:973249)	-0.425	-0.429	-0.149	-0.139		4.87e-09	9.8e-11	1.75e-07	3.17e-11	0.0157101	0.151326	0.0318183	0.257565
AT1G08510.1	AT1G08510.1:acyl-(acyl carrier protein) thioesterase / acyl-ACP thioesterase / oleoyl-(acyl-carrier protein) hydrolase / S-acyl fatty acid synthase thioesterase, identical to acyl-(acyl carrier protein) thioesterase (Arabidopsis thaliana) GI:804948	-0.355	-0.302	-0.0611	-0.117		4.5e-07	4.18e-09	2.3e-08	3.34e-07	0.348532	0.328923	0.0586005	0.0760123
AT5G23860.1	AT5G23860.1:tubulin beta-8 chain (TUB8) (TUBB8), identical to SP|P29516 Tubulin beta-8 chain {Arabidopsis thaliana}; supporting cDNA gi|15451225|gb|AY054693.1|	-0.262	-0.217	-0.0861	-0.0334		4.09e-07	7.71e-06	1.16e-05	0.000215138	0.178781	0.0122428	0.553057	0.347508
AT1G52690.1	AT1G52690.1:late embryogenesis abundant protein, putative / LEA protein, putative, similar to SP|P13934 Late embryogenesis abundant protein 76 (LEA 76) {Brassica napus}; contains Pfam profile PF02987: Late embryogenesis abundant protein	-0.235	-0.827	-0.0555	-0.338		4.09e-07	0.000575484	2.07e-20	2.21e-22	0.473066	0.201657	2.3e-06	1.91e-08
AT2G40270.1	AT2G40270.1:protein kinase family protein, contains Pfam domain, PF00069: Protein kinase domain	-0.0671	-0.294	-0.0539	-0.0711		0.562716	0.313776	3.11e-05	1.01e-06	0.409189	0.672486	0.290828	0.60798
AT5G01460.1	AT5G01460.1:LMBR1 integral membrane family protein, contains Pfam PF04791: LMBR1-like conserved region	-0.127	-0.254	-0.0555	-0.0674		0.00750841	0.0558618	6.75e-05	3.15e-05	0.418562	0.394616	0.320372	0.228541
AT2G46270.1	AT2G46270.1:G-box binding factor 3 (GBF3), identical to G-box binding factor 3 (GBF3) SP:P42776 from (Arabidopsis thaliana); contains Pfam profile: PF00170 bZIP transcription factor	-0.145	-0.297	-0.062	-0.0826		0.0051296	0.0276437	5.68e-05	2.79e-06	0.382041	0.599073	0.270196	0.607217
AT3G16180.1	AT3G16180.1:proton-dependent oligopeptide transport (POT) family protein, contains Pfam profile: PF00854 POT family	-0.171	-0.288	-0.0035	-0.0151		0.00360594	0.00399149	1.28e-06	1.04e-06	0.698276	0.654279	0.654855	0.283662
AT3G47800.1	AT3G47800.1:aldose 1-epimerase family protein, similar to ALDOSE 1-EPIMERASE PRECURSOR GB:P05149 (SP|P05149) from (Acinetobacter calcoaceticus); contains Pfam profile PF01263 Aldose 1-epimerase	-0.159	-0.277	0.0146	-0.0369		0.00061162	0.00750841	1.09e-07	2.49e-06	0.656701	0.693213	0.529346	0.171708
AT5G53130.1	AT5G53130.1:cyclic nucleotide-regulated ion channel / cyclic nucleotide-gated channel (CNGC1), almost identical to cyclic nucleotide-regulated ion channel 1 pir:T51354, GI:11357236 from (Arabidopsis thaliana)	-0.146	-0.256	-0.0246	-0.0324		0.0151384	0.0159161	4.66e-06	1.3e-05	0.607217	0.458087	0.560649	0.635818
AT1G29670.1	AT1G29670.1:GDSL-motif lipase/hydrolase family protein, similar to family II lipase EXL1 GI:15054382 from (Arabidopsis thaliana); contains Pfam profile: PF00657 Lipase/Acylhydrolase with GDSL-like motif	-0.21	-0.241	0.00939	-0.0189		0.000253553	0.000329314	2.73e-05	3.84e-05	0.677848	0.706944	0.637844	0.688853
AT5G66790.1	AT5G66790.1:protein kinase family protein, contains protein kinase domain, Pfam:PF00069	-0.112	-0.316	-0.0262	-0.0119		0.111963	0.098615	2.1e-07	5.98e-07	0.610413	0.561217	0.672267	0.660624
AT5G14920.1	AT5G14920.1:gibberellin-regulated family protein, similar to SP|P46689 Gibberellin-regulated protein 1 precursor {Arabidopsis thaliana}; contains Pfam profile PF02704: Gibberellin regulated protein	-0.334	-0.418	0.00699	-0.103		1.18e-06	2.29e-08	5.72e-11	1.93e-11	0.686705	0.661124	0.0992599	0.0192051
AT1G49050.1	AT1G49050.1:aspartyl protease family protein, contains Pfam PF00026: Eukaryotic aspartyl protease; contains similarity to nucellin GI:2290203 from (Hordeum vulgare)	-0.256	-0.392	0.00948	-0.136		0.00131434	1.61e-05	4.01e-09	2.65e-10	0.677578	0.518572	0.0285951	0.0541058
AT2G41410.1	AT2G41410.1:calmodulin, putative, identical to SP|P30188 Calmodulin-like protein {Arabidopsis thaliana}	-0.211	-0.289	-0.0102	-0.102		7.47e-06	0.000312213	5.43e-08	9.04e-07	0.674612	0.628148	0.103626	0.0811215
AT2G15320.1	AT2G15320.1:leucine-rich repeat family protein, contains leucine rich-repeat (LRR) domains Pfam:PF00560, INTERPRO:IPR001611	-0.37	-0.493	-0.000571	-0.253		3.91e-08	1.51e-09	2.02e-12	5.78e-14	0.70805	0.684496	1.88e-05	1.14e-05
AT5G09540.1	AT5G09540.1:DNAJ heat shock N-terminal domain-containing protein, low similarity to AHM1 (Triticum aestivum) GI:6691467; contains Pfam profile PF00226 DnaJ domain	-0.285	-0.354	-0.065	-0.211		1.95e-07	0.000396302	4.69e-05	2.51e-06	0.442765	0.490356	0.0182892	0.00446912
AT1G17745.1	AT1G17745.1:D-3-phosphoglycerate dehydrogenase / 3-PGDH, identical to SP|O04130	-0.222	-0.421	0.093	-0.169		0.0649367	0.000163329	1.84e-06	2.17e-11	0.146272	0.00133637	0.00460156	0.246237
AT1G76100.1	AT1G76100.1:plastocyanin, identical to plastocyanin GI:1865683 from (Arabidopsis thaliana)	-0.283	-0.137	-	-0.0197		4.98e-08	1.48e-06	0.00363208	0.0232228			0.633623	0.125069
AT5G10180.1	AT5G10180.1:sulfate transporter, identical to sulfate transporter (Arabidopsis thaliana) GI:2114104	-0.386	-0.197	-0.0832	-0.0232		2.95e-09	4.6e-10	0.00118297	0.00086031	0.202528	0.212866	0.615167	0.469511
AT5G62470.1	AT5G62470.1:myb family transcription factor (MYB96), contains Pfam profile: PF00249 myb-like DNA-binding domain	-0.162	-0.308	-0.219	0.0253		0.158697	0.00996578	5.9e-05	3.9e-07	0.000228597	0.00441638	0.607217	0.329914
AT1G45145.1	AT1G45145.1:thioredoxin H-type 5 (TRX-H-5) (TOUL), identical to SP|Q39241 Thioredoxin H-type 5 (TRX-H-5) {Arabidopsis thaliana}; identical to cDNA (TOUL) mRNA for thioredoxin GI:992965	-0.158	-0.298	-0.264	0.0559		0.0370483	0.00829222	5.93e-08	5.1e-07	6.95e-06	2.11e-08	0.386564	0.47239
AT1G13700.1	AT1G13700.1:glucosamine/galactosamine-6-phosphate isomerase family protein, similar to SP|O95336 6-phosphogluconolactonase (EC 3.1.1.31) (6PGL) {Homo sapiens}; contains Pfam profile PF01182: Glucosamine-6-phosphate isomerase/6-phosphogluconolactonase	-0.262	-0.342	-0.314	0.0208		0.000208139	7.99e-06	8.59e-06	1.22e-08	1.22e-07	3.32e-05	0.627777	0.313776
AT1G57990.1	AT1G57990.1:purine permease-related, low similarity to purine permease (Arabidopsis thaliana) GI:7620007; contains Pfam profile PF03151: Domain of unknown function, DUF250	-0.415	-0.513	-0.498	0.0607		2.56e-07	3.06e-11	1.02e-09	9.02e-15	3.27e-14	6.2e-10	0.351606	0.0422385
AT1G12710.1	AT1G12710.1:F-box family protein / SKP1 interacting partner 3-related, contains Pfam profile PF00646: F-box domain	-0.427	-0.456	-0.486	0.00957		3.17e-10	1.35e-11	4.76e-11	9.83e-13	9.21e-14	2.55e-14	0.677067	0.559185
AT5G42650.1	AT5G42650.1:allene oxide synthase (AOS) / hydroperoxide dehydrase / cytochrome P450 74A (CYP74A), identical to Allene oxide synthase, chloroplast precursor (Hydroperoxide dehydrase) (Cytochrome P450 74A) (SP:Q96242) {Arabidopsis thaliana}	-0.423	-0.543	-0.526	-0.0359		1.43e-12	1.3e-11	6.48e-16	8.1e-16	2.95e-15	1.59e-16	0.53599	0.321473
AT4G26150.1	AT4G26150.1:zinc finger (GATA type) family protein, Arabidopsis thaliana mRNA for GATA transcription factor 3, PID:e1254739	-0.43	-0.616	-0.63	0.0198		4.26e-11	7.01e-11	5.19e-16	5.45e-17	1.23e-15	3.16e-16	0.65081	0.701157
AT4G19420.1	AT4G19420.1:pectinacetylesterase family protein, contains Pfam profile: PF03283 pectinacetylesterase	-0.297	-0.383	-0.299	0.103		6.41e-09	5.08e-07	2.83e-11	3.7e-10	4.25e-07	5.28e-08	0.102763	0.121256
AT1G22190.1	AT1G22190.1:AP2 domain-containing transcription factor, putative, similar to AP2 domain containing protein RAP2.4 GI:2281633 from (Arabidopsis thaliana)	-0.25	-0.355	-0.244	0.0561		0.000332686	2.09e-05	2.29e-06	4.2e-09	3.68e-05	0.00601	0.386564	0.0403133
AT1G12990.1	AT1G12990.1:glycosyl transferase family 17 protein, low similarity to beta-1,4-mannosyl-glycoprotein beta-1,4-N-acetylglucosaminyltransferase (EC 2.4.1.144) from Mus musculus (SP|Q10470), Rattus norvegicus (SP|Q02527), Homo sapiens (SP|Q09327); contains P	-0.389	-0.525	-0.38	0.107		2.2e-08	4.71e-10	2.49e-11	4.89e-15	7.67e-10	1.05e-06	0.0907297	0.00313983
AT4G04830.1	AT4G04830.1:methionine sulfoxide reductase domain-containing protein / SeIR domain-containing protein, low similarity to pilin-like transcription factor (Homo sapiens) GI:5059062, SP|P14930 Peptide methionine sulfoxide reductase msrA/msrB (EC 1.8.4.6) {Ne	-0.456	-0.551	-0.437	0.0723		8.35e-10	4.76e-12	1.42e-09	3.97e-15	5.9e-12	8.15e-12	0.270196	0.610413
AT3G47620.1	AT3G47620.1:TCP family transcription factor, putative, auxin-induced basic helix-loop-helix transcription factor - Gossypium hirsutum, EMBL:AF165924	-0.296	-0.361	-0.281	0.0282		7.79e-08	5.38e-07	1.57e-10	2.39e-09	1.91e-06	1.29e-06	0.585664	0.67052
AT1G64660.1	AT1G64660.1:Cys/Met metabolism pyridoxal-phosphate-dependent enzyme family protein, similar to SP|P13254 Methionine gamma-lyase (EC 4.4.1.11) (L-methioninase) {Pseudomonas putida}; contains Pfam profile PF01053: Cys/Met metabolism PLP-dependent enzyme	-0.481	-0.697	-0.519	0.0739		1.12e-13	1.04e-13	2.65e-20	2.46e-20	8.43e-15	2.1e-15	0.253859	0.0525716
AT4G36730.1	AT4G36730.1:G-box binding factor 1 (GBF1), identical to G-box binding factor 1 SP:P42774 from (Arabidopsis thaliana); contains Pfam profile: PF00170 bZIP transcription factor	-0.354	-0.422	-0.193	0.0408		2.91e-08	4.49e-09	2.76e-11	1.39e-11	0.00106184	0.00529519	0.502095	0.267716
AT2G42030.1	AT2G42030.1:zinc finger (C3HC4-type RING finger) family protein, contains Pfam profile: PF00097 zinc finger, C3HC4 type (RING finger)	-0.282	-0.301	-0.142	0.0365		9.68e-05	1.98e-06	6.81e-06	3.95e-07	0.0195912	0.0744438	0.533119	0.0815619
AT1G66150.1	AT1G66150.1:leucine-rich repeat protein kinase, putative (TMK1), identical to protein kinase TMK1 gi|166888|gb|AAA32876, SP|P43298 Putative receptor protein kinase TMK1 precursor (EC 2.7.1.-) {Arabidopsis thaliana}	-0.305	-0.306	-0.165	0.0766		1.48e-05	2.55e-07	1e-06	2.36e-07	0.00554795	0.0343772	0.236774	0.0392233
AT3G16240.1	AT3G16240.1:delta tonoplast integral protein (delta-TIP), identical to delta tonoplast integral protein (delta-TIP) (GI:9279707)(GB:U39485) (Arabidopsis thaliana) (Plant Cell 8 (4), 587-599 (1996))	-0.356	-0.353	-0.178	0.06		0.000145722	3.8e-09	5.35e-07	4.74e-09	0.00258131	0.0852086	0.354689	0.00734708
AT2G34510.1	AT2G34510.1:expressed protein, contains Pfam profile PF04862: Protein of unknown function, DUF642	-0.426	-0.41	-0.226	0.0739		7.31e-11	9.93e-12	4.97e-10	3.86e-11	0.000112762	0.000111284	0.253859	0.0716469
AT4G35320.1	AT4G35320.1:expressed protein, predicted protein, Arabidopsis thaliana	-0.383	-0.365	-0.204	0.0773		1.92e-10	8.06e-10	7.2e-09	2.51e-09	0.000561453	8.98e-05	0.23407	0.222832
AT1G11080.1	AT1G11080.1:serine carboxypeptidase S10 family protein, similar to Serine carboxypeptidase II chains A and B (SP:P08819) (EC 3.4.16.6) (Triticum aestivum (Wheat))	-0.724	-0.628	-0.315	0.0951		4.85e-14	8.96e-15	9.29e-13	2.31e-15	8.24e-05	0.000189701	0.200228	0.110986
AT1G72610.1	AT1G72610.1:germin-like protein (GER1), identical to germin-like protein subfamily 3 member 1 SP|P94040; contains Pfam profile: PF01072 Germin family	-0.3	-0.238	-0.111	0.0544		5e-07	3.86e-07	5.89e-06	4.71e-05	0.0730408	0.113311	0.397296	0.183897
AT1G20620.1	AT1G20620.1:catalase 3 (SEN2), almost identical to catalase 3 SP:Q42547, GI:3123188 from (Arabidopsis thaliana); identical to catalase 3 (SEN2) mRNA, partial cds GI:3158369	-0.354	-0.366	-0.139	0.0771		1.87e-08	4.38e-09	2.63e-12	1.6e-09	0.021062	0.0199096	0.232694	0.14837
AT2G38170.1	AT2G38170.1:calcium exchanger (CAX1), identical to high affinity calcium antiporter CAX1 (Arabidopsis thaliana) gi|9256741|gb|AAB05913, except a possible frameshift at base 58008. Sequence has been confirmed with 5 sequencing reads.; Ca2+:Cation Antiporte	-0.311	-0.223	-0.143	-0.000167		1.18e-05	1.61e-07	0.0209004	0.000136845	0.0175875	0.415205	0.709128	0.181282
AT2G36050.1	AT2G36050.1:ovate protein-related, contains TIGRFAM TIGR01568 : uncharacterized plant-specific domain TIGR01568	-0.254	-0.187	-0.137	-0.0213		1.67e-07	1.57e-05	9.22e-05	0.00150067	0.0236919	6.78e-05	0.625275	0.645007
AT3G06770.1	AT3G06770.1:glycoside hydrolase family 28 protein / polygalacturonase (pectinase) family protein, weak similarity to polygalacturonase (Persea americana) GI:166951; contains PF00295: Glycosyl hydrolases family 28 (polygalacturonases)	-0.263	-0.219	-0.138	0.0165		1.45e-05	7.94e-06	0.00022927	0.000189701	0.0227282	0.00613352	0.648436	0.555019
AT5G63190.1	AT5G63190.1:MA3 domain-containing protein, low similarity to programmed cell death 4 protein (Gallus gallus) GI:12958564; contains Pfam profile PF02847: MA3 domain	-0.324	-0.324	-0.141	-0.0365		3.63e-07	5.43e-08	5.59e-07	5.38e-08	0.0196566	0.166864	0.53138	0.421208
AT5G22940.1	AT5G22940.1:Homolog of FRA8 (AT2G28110), a member of a member of glycosyltransferase family 47; exhibits high sequence similarity to tobacco (Nicotiana plumbaginifolia) pectin glucuronyltransferase.	-0.513	-0.503	-0.206	-0.04		3.59e-10	2.32e-13	4.57e-11	8.92e-14	0.00433252	0.115583	0.548194	0.261361
AT4G01950.1	AT4G01950.1:Encodes a member of a family of proteins with glycerol-3-phosphate acyltransferase activity.	-0.293	-0.259	-0.126	0.00706		0.000130008	7.39e-07	9.78e-06	1.02e-05	0.0403133	0.00989031	0.686522	0.694266
AT5G16110.1	AT5G16110.1:expressed protein, hypothetical protein T26J14.6 - Arabidopsis thaliana, EMBL:AC011915	-0.318	-0.287	-0.118	0.00813		2.93e-06	8.87e-08	8.61e-06	1.09e-06	0.0548562	0.201657	0.682807	0.700934
AT2G01910.1	AT2G01910.1:Binds microtubules. Induces a crisscross mesh of microtubules, not bundles. Not involved in microtubule polymerization nor nucleation. Localizes to mitochondria.	-0.349	-0.307	-0.16	-0.018		5.18e-08	7.99e-09	4.68e-07	2.45e-07	0.00790411	0.151668	0.642122	0.573161
AT2G36410.1	AT2G36410.1:expressed protein, contains Pfam profile PF04949: Family of unknown function (DUF662)	-0.475	-0.481	-0.288	0.0245		8.64e-10	1.71e-13	2.27e-09	1.06e-13	1e-06	0.00939756	0.606827	0.037861
AT3G28180.1	AT3G28180.1:glycosyl transferase family 2 protein, similar to beta-(1-3)-glucosyl transferase GB:AAC62210 GI:3687658 from (Bradyrhizobium japonicum), cellulose synthase from Agrobacterium tumeficiens (gi:710492) and Agrobacterium radiobacter (gi:710493);	-0.541	-0.506	-0.291	0.0157		7.81e-14	9.8e-16	1.6e-12	1.38e-14	8.14e-07	0.000115834	0.651921	0.353609
AT2G35880.1	AT2G35880.1:expressed protein	-0.384	-0.384	-0.193	0.00496		9.32e-10	3.93e-10	1.58e-10	3.7e-10	0.00110672	0.011628	0.693567	0.614375
AT1G72180.1	AT1G72180.1:leucine-rich repeat transmembrane protein kinase, putative, similar to GI:3641252 from (Malus x domestica) (Plant Mol. Biol. 40 (6), 945-957 (1999))	-0.345	-0.345	-0.182	0.0169		7.48e-09	1.04e-08	3.18e-08	1.04e-08	0.0022415	0.000329976	0.646569	0.525791
AT1G25230.1	AT1G25230.1:purple acid phosphatase family protein, contains Pfam profile: PF00149 calcineurin-like phosphoesterase; similar to purple acid phosphatase (GI:20257479) (Arabidopsis thaliana)	-0.569	-0.563	-0.295	-0.0275		4.25e-17	1.16e-16	1.41e-16	1.83e-16	5.98e-07	1.46e-07	0.589738	0.480092
AT2G46330.1	AT2G46330.1:arabinogalactan-protein (AGP16), identical to gi|10880509|gb|AAG24284	-0.299	-0.301	-0.163	-0.014		4.68e-06	4.42e-07	3.07e-08	3.53e-07	0.00630196	0.000169862	0.659215	0.661343
AT5G50570.1	AT5G50570.1:squamosa promoter-binding protein, putative, similar to squamosa promoter binding protein-like 9 (Arabidopsis thaliana) GI:5931677; contains Pfam profile PF03110: SBP domain	-0.3	-0.292	-0.156	-0.0287		0.00489617	1.32e-06	3.18e-06	1.06e-06	0.0108237	0.00172009	0.588882	0.36631
AT2G43290.1	AT2G43290.1:calmodulin-like protein (MSS3), identical to calmodulin-like MSS3 from GI:9965747 (Arabidopsis thaliana)	-0.276	-0.301	-0.162	-0.00537		1.74e-06	3.87e-06	3.73e-06	4.33e-07	0.0068237	0.00197792	0.692389	0.551993
AT3G17860.1	AT3G17860.1:expressed protein	-0.594	-0.546	-0.417	-0.0602		2.32e-08	1.95e-13	3.1e-11	1.8e-12	3.36e-08	2.87e-09	0.433409	0.652602
AT4G14500.1	AT4G14500.1:expressed protein, weak similarity to SP|Q9UKL6 Phosphatidylcholine transfer protein (PC-TP) {Homo sapiens}	-0.371	-0.34	-0.25	-0.0153		2.42e-09	1.08e-09	1.1e-09	1.39e-08	2.06e-05	8.49e-08	0.654279	0.455056
AT5G08330.1	AT5G08330.1:TCP family transcription factor, putative, similar to PCF1 (GI:2580438) and PCF2 ((GI:2580440) Oryza sativa) ; auxin-induced basic helix-loop-helix transcription factor, Gossypium hirsutum, EMBL:AF165924	-0.348	-0.332	-0.242	-0.0121		1.54e-08	7.28e-09	3.07e-07	2.82e-08	3.57e-05	0.000916338	0.667168	0.527416
AT5G23280.1	AT5G23280.1:TCP family transcription factor, putative, similar to PCF2 ((GI:2580440) Oryza sativa)	-0.385	-0.368	-0.265	-0.021		3.77e-08	3.17e-10	9.66e-07	1.29e-09	6.31e-06	0.000258984	0.626375	0.440557
AT3G62420.1	AT3G62420.1:bZIP transcription factor family protein, similar to common plant regulatory factor 6 GI:9650826 from (Petroselinum crispum)	-0.397	-0.374	-0.317	-0.0476		6.16e-11	1.1e-10	3.33e-09	7.65e-10	9.5e-08	2.78e-06	0.449834	0.401679
AT4G20820.1	AT4G20820.1:FAD-binding domain-containing protein, similar to SP|P30986 reticuline oxidase precursor (Berberine-bridge-forming enzyme) (BBE) (Tetrahydroprotoberberine synthase) (Eschscholzia californica); contains PF01565 FAD binding domain	-0.337	-0.263	-0.236	-0.0369		3.77e-06	5.43e-08	2.23e-05	1.02e-05	6.51e-05	2.8e-06	0.53138	0.414269
AT1G22335.1	AT1G22335.1:expressed protein, ; expression supported by MPSS	-0.395	-0.35	-0.31	0.0245		2.07e-10	1.1e-08	8.82e-09	3.27e-08	3.59e-05	2.55e-05	0.629348	0.225731
AT3G11410.1	AT3G11410.1:Encodes protein phosphatase 2C. Negative regulator of ABA signalling. Expressed in seeds during germination. mRNA up-regulated by drought and ABA.	-0.619	-0.558	-0.524	0.0144		6.12e-19	3.98e-18	1.53e-15	2.8e-16	3.75e-15	1.7e-14	0.657602	0.689118
AT4G35100.1	AT4G35100.1:plasma membrane intrinsic protein (SIMIP), nearly identical to plasma membrane intrinsic protein (Arabidopsis thaliana) GI:2306917	-0.528	-0.49	-0.426	0.0135		2.36e-12	2.43e-15	2.19e-11	4.89e-14	9.68e-12	1.03e-08	0.661124	0.0216304
AT4G35470.1	AT4G35470.1:leucine-rich repeat family protein, similar to Leucine-rich repeat protein SHOC-2 (Ras-binding protein Sur-8) (SP:Q9UQ13 ){Homo sapiens},PIR:T12704; contains Pfam PF00560: Leucine Rich Repeat domains	-0.421	-0.405	-0.337	0.0448		2.93e-10	1.94e-11	1.16e-09	6.68e-11	2.63e-08	1.37e-07	0.473745	0.154778
AT2G18050.1	AT2G18050.1:histone H1-3 (HIS1-3), similar to histone H1 (Lycopersicon pennellii) SWISS-PROT:P40267; identical to cDNA histone H1-3 (His1-3) GI:1809314, histone H1-3 (Arabidopsis thaliana) GI:1809305	-0.427	-0.419	-0.389	0.0388		9.54e-11	1.05e-11	3.41e-09	1.9e-11	2.33e-10	3.62e-10	0.516262	0.535419
AT2G47440.1	AT2G47440.1:DNAJ heat shock N-terminal domain-containing protein, contains Pfam profiles PF00226: DnaJ domain, PF00515: TPR Domain; similar to GP|2104534|AF001308 (T10M13.11)	-0.715	-0.585	-0.477	0.0176		3.83e-21	8.95e-21	1.9e-17	3.73e-17	1.53e-13	2.41e-13	0.643354	0.397296
AT1G01620.1	AT1G01620.1:aquaporin PIP1;3	-0.63	-0.565	-0.44	0.0258		6.35e-15	1.61e-18	6.21e-12	1.58e-16	2.96e-12	2.04e-07	0.599489	0.0056764
AT5G58670.1	AT5G58670.1:phosphoinositide-specific phospholipase C (PLC1), identical to phosphoinositide specific phospholipase C (Arabidopsis thaliana) GI:902923	-0.714	-0.807	-0.469	0.0821		1.78e-08	8.08e-15	6.6e-10	1.85e-17	3.63e-08	6.25e-09	0.329914	0.212866
AT2G28200.1	AT2G28200.1:similar to zinc finger (C2H2 type) family protein [Arabidopsis thaliana] (TAIR:At5g04390.1); similar to putative zinc finger protein [Pisum sativum] (GB:CAA60828.1); contains InterPro domain Zn-finger, C2H2 type (InterPro:IPR007087)	-0.45	-0.563	-0.384	0.0417		6.32e-15	5.6e-12	6.4e-18	3.37e-16	9.61e-10	1.54e-11	0.500728	0.694765
AT5G43270.1	AT5G43270.1:squamosa promoter-binding protein-like 2 (SPL2), identical to squamosa promoter binding protein-like 2 (Arabidopsis thaliana) GI:5931645; contains Pfam profile PF03110: SBP domain	-0.386	-0.428	-0.307	0.0424		3.22e-08	1.22e-08	2.5e-07	2.07e-10	3.96e-06	1.29e-05	0.524682	0.112143
AT5G40380.1	AT5G40380.1:protein kinase family protein, contains Pfam domain, PF00069: Protein kinase domain	-0.389	-0.42	-0.293	0.0466		3.64e-13	6.01e-08	1.72e-12	2.43e-10	1.9e-05	1.37e-07	0.496359	0.568589
AT1G23030.1	AT1G23030.1:armadillo/beta-catenin repeat family protein / U-box domain-containing protein, contains Pfam domain, PF00514: Armadillo/beta-catenin-like repeats and Pfam, PF04564: U-box domain	-0.437	-0.478	-0.326	0.0193		8.11e-11	4.83e-12	1.04e-12	1.47e-13	5.3e-08	1.13e-06	0.635818	0.359586
AT5G10860.1	AT5G10860.1:CBS domain-containing protein, contains Pfam profile PF00571: CBS domain	-0.26	-0.294	-0.187	0.00837		7.08e-06	8.85e-06	3.1e-05	6.29e-07	0.00150067	0.000854603	0.681704	0.636125
AT5G26770.1	AT5G26770.1:expressed protein	-0.198	-0.26	-0.156	-0.00715		0.00147434	0.000826367	3.25e-05	1.08e-05	0.00951287	0.0339374	0.686522	0.685885
AT1G77210.1	AT1G77210.1:sugar transporter, putative, similar to monosaccharide transporter PaMst-1 (Picea abies) GI:2258137, sugar carrier protein GI:169735 from (Ricinus communis), glucose transporter (Saccharum hybrid cultivar H65-7052) GI:347855; contains Pfam pro	-0.394	-0.495	-0.29	0.00773		6.96e-09	1.61e-10	8.97e-12	3.53e-14	9.73e-07	3.45e-05	0.683999	0.258815
AT4G32480.1	AT4G32480.1:expressed protein, contains Pfam profile PF04720: Protein of unknown function (DUF506)	-0.499	-0.583	-0.379	-0.021		4.77e-16	2.73e-14	2.11e-16	4.49e-17	5.44e-10	4.35e-10	0.626729	0.180953
AT1G80420.1	AT1G80420.1:DNA repair protein, putative (XRCC1), identical to putative DNA repair protein XRCC1 (Arabidopsis thaliana) GI:11181954; contains Pfam domain, PF00533: BRCA1 C Terminus (BRCT) domain	-0.221	-0.275	-0.188	-0.0203		0.000461282	0.000210937	1.31e-05	3.46e-06	0.00155868	0.00142111	0.632278	0.56397
AT3G59310.1	AT3G59310.1:expressed protein, identical to anthocyanin-related membrane protein 1 (Arabidopsis thaliana) GI:16416383; supporting cDNA gi|16416382|dbj|AB060644.1|	-0.594	-0.719	-0.464	-0.0565		1.05e-10	6.16e-15	9.31e-14	5.12e-20	4.61e-12	8.25e-10	0.438972	0.403305
AT1G76410.1	AT1G76410.1:zinc finger (C3HC4-type RING finger) family protein, contains Pfam domain, PF00097: Zinc finger, C3HC4 type (RING finger)	-0.3	-0.24	-0.229	0.0579		3.84e-08	1.15e-06	6.78e-06	5.71e-05	0.000252194	8.08e-06	0.383826	0.530784
AT5G62100.1	AT5G62100.1:BAG domain-containing protein, similar to BAG domain containing proteins (At5g07220, At5g52060)	-0.404	-0.32	-0.27	0.0756		8.36e-09	4.92e-10	1.85e-06	2.42e-07	1.21e-05	7.79e-08	0.263979	0.539754
AT1G28330.1	AT1G28330.1:dormancy-associated protein, putative (DRM1), identical to dormancy-associated protein (Arabidopsis thaliana) GI:2995990; similar to dormancy-associated protein GI:2605887 from (Pisum sativum); contains Pfam profile PF05564: Dormancy/auxin ass	-0.45	-0.398	-0.294	0.0977		3.87e-15	1.28e-12	1.33e-14	9.95e-11	6.17e-07	1.31e-08	0.121621	0.336111
AT4G35750.1	AT4G35750.1:Rho-GTPase-activating protein-related, contains weak similarity to Rho-GTPase-activating protein 1 (GTPase-activating protein rhoOGAP) (Rho-related small GTPase protein activator) (CDC42 GTPase-activating protein) (p50-rhoGAP) (Swiss-Prot:Q079	-0.318	-0.31	-0.236	0.0621		7.9e-09	8.64e-08	2.4e-06	1.75e-07	5.45e-05	0.000945159	0.33825	0.634664
AT4G03210.1	AT4G03210.1:xyloglucan:xyloglucosyl transferase, putative / xyloglucan endotransglycosylase, putative / endo-xyloglucan transferase, putative, contains similarity to xyloglucan endo-transglycosylase-like protein (XET-1) GI:5070246 from (Medicago truncatul	-0.537	-0.52	-0.472	0.114		5.62e-15	1.22e-15	7.49e-15	4.75e-15	2.17e-13	7.85e-15	0.0658721	0.0477931
AT4G30440.1	AT4G30440.1:NAD-dependent epimerase/dehydratase family protein, similar to nucleotide sugar epimerase from Vibrio vulnificus GI:3093975 (PID:g3093975), WbnF (Escherichia coli) GI:5739472, CAPI protein {Staphylococcus aureus} SP|P39858; contains Pfam profi	-0.353	-0.346	-0.277	0.123		4.4e-10	4.57e-09	1.01e-10	8.36e-09	2.36e-06	9.63e-07	0.0456746	0.201657
AT3G13750.1	AT3G13750.1:beta-galactosidase, putative / lactase, putative, similar to beta-galactosidase precursor SP:P48980 from (Lycopersicon esculentum)	-0.362	-0.317	-0.27	0.146		1.89e-09	2.19e-09	1.1e-07	9.91e-08	4.14e-06	3.58e-05	0.0154753	0.00374478
AT3G06080.1	AT3G06080.1:expressed protein, identical to unknown protein GB:AAF30301 from (Arabidopsis thaliana)	-0.329	-0.393	-0.267	0.082		0.00497811	3.66e-08	2.63e-05	1.65e-10	5.67e-06	0.0272516	0.203149	0.00100114
AT2G06850.1	AT2G06850.1:xyloglucan:xyloglucosyl transferase / xyloglucan endotransglycosylase / endo-xyloglucan transferase (EXT) (EXGT-A1), identical to endo-xyloglucan transferase (ext) GI:469484 and endoxyloglucan transferase (EXGT-A1) GI:5533309 from (Arabidopsis	-0.517	-0.595	-0.338	0.146		2.82e-14	5.84e-15	5.28e-16	1.85e-17	1.62e-08	9.12e-09	0.0147926	0.0543545
AT1G11260.1	AT1G11260.1:glucose transporter (STP1), nearly identical to glucose transporter GB:P23586 SP|P23586 from (Arabidopsis thaliana)	-0.654	-0.722	-0.459	0.145		3.68e-18	3.3e-19	1.92e-20	5.61e-21	6.02e-13	6.02e-10	0.0160867	5.4e-05
AT1G03580.1	AT1G03580.1:pseudogene, meprin and TRAF homology (MATH) domain protein -related, weak similarity to ubiquitin-specific protease 12 (Arabidopsis thaliana) GI:11993471; contains weak hit to Pfam PF00917: MATH domain	-0.321	-0.419	-0.271	0.129		0.00517235	5.91e-07	1.33e-06	7.59e-11	1.98e-05	0.000336818	0.0446374	0.0018705
AT1G72430.1	AT1G72430.1:auxin-responsive protein-related, similar to auxin-induced protein TGSAUR22 (GI:10185820) (Tulipa gesneriana)	-0.4	-0.446	-0.287	0.225		6.92e-10	8.95e-11	1.32e-13	1.76e-12	1.11e-06	1.65e-07	0.000118752	7.25e-05
AT4G32350.1	AT4G32350.1:expressed protein, contains Pfam profile: PF03398 eukaryotic protein of unknown function, DUF292	-0.441	-0.451	-0.241	0.194		3.46e-13	6.94e-12	7.59e-13	2.15e-12	8.72e-05	0.000105977	0.00148985	0.00571696
AT1G61260.1	AT1G61260.1:expressed protein, contains similarity to cotton fiber expressed protein 1 (Gossypium hirsutum) gi|3264828|gb|AAC33276	-0.297	-0.32	-0.174	0.125		3.24e-06	1.12e-06	5.66e-05	1.34e-07	0.00366785	0.250137	0.0506226	0.0253043
AT1G22740.1	AT1G22740.1:Ras-related protein (RAB7) / AtRab75 / small GTP-binding protein, putative, identical to SP:O04157 Ras-related protein Rab7 (AtRab75) (Arabidopsis thaliana)	-0.539	-0.53	-0.347	0.205		4.03e-17	2.03e-15	3.23e-15	2.85e-15	1.08e-08	2.61e-10	0.000576763	0.065402
AT4G01330.1	AT4G01330.1:protein kinase family protein, contains protein kinase domain, Pfam:PF00069; contains serine/threonine protein kinase domain, INTERPRO:IPR002290	-0.468	-0.493	-0.331	0.2		1.48e-13	4.98e-13	1.06e-13	4.87e-14	5.17e-08	5.95e-06	0.000791413	0.000172656
AT5G62130.1	AT5G62130.1:Per1-like protein-related	-0.215	-0.238	-0.134	0.077		3.63e-05	0.000404688	8e-06	7.43e-05	0.0312555	0.00962882	0.240864	0.203993
AT3G61160.1	AT3G61160.1:shaggy-related protein kinase beta / ASK-beta (ASK2), identical to shaggy-related protein kinase beta SP:O23145 GI:2569931 from (Arabidopsis thaliana)	-0.242	-0.275	-0.167	0.0908		0.000469393	3.58e-05	1.95e-05	3.01e-06	0.00504462	0.164036	0.154952	0.0227608
AT5G42200.1	AT5G42200.1:zinc finger (C3HC4-type RING finger) family protein, contains Pfam profile: PF00097 zinc finger, C3HC4 type (RING finger)	-0.393	-0.344	-0.205	0.128		1.12e-13	1.86e-10	3.01e-11	1.08e-08	0.000493141	3.91e-06	0.0370483	0.352607
AT2G42040.1	AT2G42040.1:expressed protein	-0.257	-0.4	-0.207	0.0364		5.3e-08	1.4e-05	4.98e-13	1.01e-10	0.000452695	3.59e-06	0.534842	0.610413
AT1G77290.1	AT1G77290.1:tetrachloro-p-hydroquinone reductive dehalogenase-related, contains similarity to tetrachloro-p-hydroquinone reductive dehalogenase GI:148689 from (Flavobacterium sp.)	-0.159	-0.258	-0.125	0.0204		0.00404342	0.0108637	2.57e-06	2.05e-05	0.0475232	0.0251876	0.635088	0.692211
AT4G33980.1	AT4G33980.1:expressed protein	-0.395	-0.55	-0.259	0.0282		1.12e-08	1.37e-10	4.24e-12	4.8e-16	1.01e-05	0.00145317	0.585664	0.0996618
AT3G57480.1	AT3G57480.1:zinc finger (C2H2 type, AN1-like) family protein, contains Pfam domain, PF00096: Zinc finger, C2H2 type; contains Pfam domain, PF01428: AN1-like Zinc finger	-0.196	-0.276	-0.126	0.00523		0.00232782	0.0016329	6.16e-06	6.23e-06	0.0483219	0.0194379	0.693567	0.685687
AT5G02290.1	AT5G02290.1:protein kinase, putative, similar to protein kinase APK1A (Arabidopsis thaliana) SWISS-PROT:Q06548	-0.16	-0.26	-0.104	0.0239		0.0174527	0.00759078	8.52e-06	1e-05	0.0982395	0.0255778	0.612307	0.621801
AT5G57910.1	AT5G57910.1:expressed protein, similar to unknown protein (emb|CAB79781.1)	-0.143	-0.236	-0.0796	0.0421		0.000281677	0.0178572	6.6e-05	5.76e-05	0.218552	0.0425133	0.493024	0.610761
AT3G57530.1	AT3G57530.1:calcium-dependent protein kinase, putative / CDPK, putative, similar to calmodulin-domain protein kinase CDPK isoform 7 (Arabidopsis thaliana) gi|1399277|gb|AAB03247	-0.147	-0.251	-0.107	0.0454		0.0107857	0.0142053	3e-05	1.81e-05	0.0856287	0.0511059	0.466672	0.707728
AT2G29630.1	AT2G29630.1:thiamine biosynthesis family protein / thiC family protein, contains Pfam profile: PF01964 ThiC family	-0.291	-0.134	-0.173	0.0566		1.99e-05	7.79e-07	0.0456746	0.0267388	0.003568	0.0132859	0.380141	0.478757
AT5G38420.1	AT5G38420.1:ribulose bisphosphate carboxylase small chain 2B / RuBisCO small subunit 2B (RBCS-2B) (ATS2B), identical to SP|P10797 Ribulose bisphosphate carboxylase small chain 2B, chloroplast precursor (EC 4.1.1.39) (RuBisCO small subunit 2B) {Arabidopsis	-0.709	-0.334	-0.581	0.0471		1.05e-17	1.2e-20	4.99e-10	2.4e-08	4.89e-17	2.14e-19	0.453495	0.496359
AT3G26580.1	AT3G26580.1:expressed protein	-0.214	-0.28	-0.334	0.078		2.44e-05	0.000259615	2.56e-06	1.96e-06	2.41e-08	2.34e-08	0.22718	0.329914
AT3G13520.1	AT3G13520.1:arabinogalactan-protein (AGP12), identical to gi|10880501|gb|AAG24280	-0.258	-0.289	-0.391	0.12		1.3e-07	1.1e-05	2.58e-09	9.37e-07	1.82e-10	7.98e-15	0.0513521	0.50773
AT4G12690.1	AT4G12690.1:expressed protein	-0.208	-0.219	-0.332	0.0662		0.000686651	0.000598446	2.73e-05	0.000232002	5.85e-08	7.55e-10	0.322491	0.547618
AT5G67300.1	AT5G67300.1:myb family transcription factor, contains PFAM profile: myb DNA binding domain PF00249	-0.29	-0.336	-0.454	0.0984		2.41e-05	8.31e-07	1.96e-05	2.01e-08	9.66e-13	1.47e-09	0.118839	0.0261022
AT3G12520.1	AT3G12520.1:sulfate transporter family protein, similar to sulfate transporter (Arabidopsis thaliana) GI:3777483; contains Pfam profiles PF00916: Sulfate transporter family, PF01740: STAS domain	-0.188	-0.281	-0.374	0.0799		0.098615	0.00658074	0.00112901	2.85e-05	1.67e-07	1.39e-06	0.250137	0.0252142
AT3G61060.1	AT3G61060.1:F-box family protein / lectin-related, low similarity to PP2 lectin polypeptide (Cucurbita maxima) GI:410437; contains Pfam profile PF00646: F-box domain	-0.276	-0.241	-0.488	0.153		4.25e-10	2.67e-06	1.75e-07	3.87e-05	6.19e-14	1.11e-18	0.0106706	0.553057
AT5G11740.1	AT5G11740.1:arabinogalactan-protein (AGP15), identical to gi|10880507|gb|AAG24283	-0.309	-0.246	-0.479	0.116		2.93e-05	1.79e-07	7.41e-07	2.66e-05	1.17e-13	8.1e-16	0.0600102	0.0293837
AT3G48280.1	AT3G48280.1:cytochrome P450, putative, nearly identical to cytochrome P450 71A25 (SP:Q9STK8) (Arabidopsis thaliana);	-0.434	-0.307	-0.545	0.129		0.000680821	1.97e-06	0.0222955	0.000331406	1.87e-07	2.79e-08	0.10524	0.167842
AT2G23290.1	AT2G23290.1:myb family transcription factor	-0.321	-0.227	-0.38	0.119		3.27e-07	7.3e-08	0.00178933	0.00010213	5.36e-10	9.87e-10	0.0548562	0.12913
AT2G35470.1	AT2G35470.1:expressed protein	-0.326	-0.237	-0.315	0.0748		1.45e-06	7.51e-08	8.55e-06	6.1e-05	1.48e-07	9e-09	0.255042	0.337201
AT1G79700.1	AT1G79700.1:ovule development protein, putative, similar to ovule development protein AINTEGUMENTA (GI:1209099) (Arabidopsis thaliana)	-0.461	-0.4	-0.514	0.149		1.38e-13	6.13e-13	1.68e-11	9.46e-11	1.12e-14	2.72e-16	0.0130769	0.0982395
AT3G15630.1	AT3G15630.1:expressed protein	-0.303	-0.257	-0.339	0.0761		2.41e-08	2.99e-07	6.63e-07	1.19e-05	1.62e-08	3.54e-10	0.239494	0.591953
AT3G61260.1	AT3G61260.1:DNA-binding family protein / remorin family protein, similar to DNA-binding protein gi|601843 (Arabidopsis thaliana), remorin (Solanum tuberosum) GI:1881585; contains Pfam profiles PF03763: Remorin C-terminal region, PF03766: Remorin N-termina	-0.309	-0.297	-0.297	0.118		2.75e-08	1.87e-07	2.52e-08	4.74e-07	4.81e-07	7.99e-07	0.0561126	0.0322677
AT1G02380.1	AT1G02380.1:expressed protein	-0.441	-0.408	-0.465	0.152		1.11e-09	1.95e-07	3.61e-05	5.99e-08	1.32e-10	2.53e-13	0.0538579	0.480759
AT5G25240.1	AT5G25240.1:expressed protein	-0.895	-0.846	-0.955	0.36		9.5e-26	1.61e-24	1.79e-24	1.09e-23	1.71e-25	2.69e-26	2.67e-09	1.52e-06
AT3G19680.1	AT3G19680.1:expressed protein	-0.801	-0.67	-0.711	0.232		5.07e-24	8.54e-23	5.58e-21	1.27e-19	1.09e-20	6.2e-21	7.5e-05	0.000136845
AT3G03150.1	AT3G03150.1:expressed protein	-0.185	-0.249	-0.229	0.096		0.00658074	0.00171513	6.42e-06	2.14e-05	8.72e-05	7.02e-07	0.129523	0.162166
AT1G63090.1	AT1G63090.1:F-box family protein / SKP1 interacting partner 3-related, contains Pfam profile PF00646: F-box domain	-0.231	-0.37	-0.292	0.196		0.00525527	0.000150238	7.48e-06	3.11e-09	1.43e-06	0.000100642	0.00123277	0.0044524
AT1G11380.1	AT1G11380.1:expressed protein, contains Pfam profile PF04749: Protein of unknown function, DUF614	-0.311	-0.432	-0.311	0.209		1.76e-09	2.77e-07	5.59e-10	8.43e-12	2.29e-07	1.76e-06	0.000497479	0.00149526
AT5G67480.1	AT5G67480.1:TAZ zinc finger family protein / BTB/POZ domain-containing protein, contains Pfam PF00651 : BTB/POZ domain; contains Pfam PF02135 : TAZ zinc finger; simiar to Chain A, Taz2 Domain Of The Transcriptional Adaptor Protein Cbp (GI:11514507) (Homo	-0.477	-0.631	-0.449	0.306		2.18e-13	1.38e-13	3.27e-19	1.51e-18	1.47e-12	1.65e-12	2.3e-07	1.64e-06
AT4G24230.1	AT4G24230.1:acyl-CoA-binding protein ACBP3. Localized extracellularly in transiently expressed tobacco BY-2 cells and onion epidermal cells. Binds arachidonyl-CoA with high affinity.	-0.283	-0.332	-0.252	0.182		7.61e-05	1.58e-06	1.99e-05	2.7e-08	1.8e-05	0.00493437	0.00207865	6.66e-06
AT5G15350.1	AT5G15350.1:plastocyanin-like domain-containing protein, contains plastocyanin-like domain Pfam:PF02298	-0.214	-0.253	-0.188	0.145		2.42e-05	0.000261014	1.49e-05	1.58e-05	0.00138493	0.00119447	0.0157448	0.0924508
AT2G34770.1	AT2G34770.1:fatty acid hydroxylase (FAH1), identical to fatty acid hydroxylase Fah1p GB:AF021804 GI:2736147 from (Arabidopsis thaliana)	-0.478	-0.487	-0.417	0.269		5.54e-10	1.48e-13	2.72e-11	6.59e-14	2.28e-11	2.44e-09	4.82e-06	8.22e-07
AT1G58180.1	AT1G58180.1:carbonic anhydrase family protein / carbonate dehydratase family protein, similar to SP|P46512 Carbonic anhydrase 1 (EC 4.2.1.1) (Carbonate dehydratase 1) {Flaveria linearis}; contains Pfam profile PF00484: Carbonic anhydrase	-0.178	-0.274	-0.178	0.198		0.00634146	0.00255629	2.36e-06	3.07e-06	0.00255145	0.00195221	0.000733492	0.0353867
AT2G30930.1	AT2G30930.1:expressed protein	-0.363	-0.502	-0.36	0.323		4.15e-10	2.09e-09	8.08e-15	1.96e-14	2.69e-09	1.53e-09	6.08e-08	5.43e-07
AT4G19160.1	AT4G19160.1:expressed protein	-0.256	-0.292	-0.18	0.211		0.000103648	1.23e-05	8.95e-06	7.43e-07	0.00230789	0.00893894	0.000325997	1.42e-05
AT5G14450.1	AT5G14450.1:GDSL-motif lipase/hydrolase family protein, similar to early nodulin ENOD8 (Medicago sativa) GI:304037, elicitor-induced glycoprotein iEP4 (Daucus carota) GI:1911765, pollen-expressed coil protein (Medicago sativa) GI:1110502; contains InterPr	-0.302	-0.34	-0.23	0.211		6.17e-06	3.79e-07	6.55e-08	1.63e-08	0.000101353	0.000399322	0.000353689	3.68e-05
AT3G62720.1	AT3G62720.1:galactosyl transferase GMA12/MNN10 family protein, low similarity to alpha-1,2-galactosyltransferase, Schizosaccharomyces pombe (SP|Q09174)	-0.333	-0.404	-0.252	0.251		6.31e-06	2.72e-08	8.8e-07	6.59e-11	1.88e-05	0.023097	1.87e-05	3.97e-09
AT3G54810.1	AT3G54810.1:Encodes a protein containing a GATA type zinc finger domain that is expressed in the embryo axis and involved in germination. Mutants have a reduced rate of germination even when stratified.	-0.329	-0.309	-0.268	0.373		2.77e-08	4.34e-08	9.14e-08	1.99e-07	5.69e-06	4.84e-05	1.31e-09	2.24e-09
AT3G48390.1	AT3G48390.1:MA3 domain-containing protein, similar to programmed cell death 4 protein (Gallus gallus) GI:12958564; contains Pfam profile PF02847: MA3 domain	-0.386	-0.29	-0.317	0.359		3.75e-10	3.26e-09	1.36e-05	1.58e-06	0.000157617	0.000322129	2.14e-08	2.3e-07
AT1G50040.1	AT1G50040.1:expressed protein	-0.611	-0.504	-0.442	0.5		1.02e-18	7.31e-18	6.28e-15	1.83e-14	2.93e-12	3.41e-12	2.74e-14	4.15e-13
AT5G57560.1	AT5G57560.1:xyloglucan:xyloglucosyl transferase / xyloglucan endotransglycosylase / endo-xyloglucan transferase (TCH4), identical to xyloglucan endotransglycosylase TCH4 protein GI:886116	-0.668	-	-0.594	0.655		4.49e-21	1.41e-19			1.97e-17	2.58e-19	3.18e-19	2.07e-17
AT1G10550.1	AT1G10550.1:xyloglucan:xyloglucosyl transferase, putative / xyloglucan endotransglycosylase, putative / endo-xyloglucan transferase, putative, similar to endoxyloglucan transferase related protein EXGT-A3 GI:2154609 from (Arabidopsis thaliana)	-0.606	-0.722	-0.559	0.568		2.74e-17	9.28e-17	2.08e-17	2.01e-20	2.62e-15	4.19e-16	4.59e-16	1.56e-17
AT2G01850.1	AT2G01850.1:xyloglucan:xyloglucosyl transferase / xyloglucan endotransglycosylase / endo-xyloglucan transferase (EXGT-A3), identical to endoxyloglucan transferase (Arabidopsis thaliana) GI:5533313	-0.213	-0.264	-0.246	0.206		0.000921824	0.000268005	4.69e-05	6.72e-06	2.54e-05	0.00163819	0.000447034	0.000159732
AT5G65730.1	AT5G65730.1:xyloglucan:xyloglucosyl transferase, putative / xyloglucan endotransglycosylase, putative / endo-xyloglucan transferase, putative, similar to endo-xyloglucan transferase GI:2244732 from (Gossypium hirsutum)	-0.339	-0.375	-0.376	0.338		8.66e-10	1.84e-08	2.06e-09	7.82e-10	8.61e-10	3.38e-11	1.74e-08	9.63e-08
AT1G10020.1	AT1G10020.1:expressed protein	-0.311	-0.366	-0.182	0.357		5.73e-07	2.05e-07	2.02e-07	1.78e-09	0.00231299	0.0922344	3.99e-09	1e-09
AT3G02410.1	AT3G02410.1:expressed protein, weak similarity to kynurenine formamidase (Mus musculus) GI:21552719	-0.369	-0.466	-0.229	0.474		0.293151	0.00406983	0.000632884	1.43e-05	0.189502	0.20328	2.16e-05	2.9e-06
AT1G70090.1	AT1G70090.1:glycosyl transferase family 8 protein, contains Pfam profile: PF01501 glycosyl transferase family 8	-0.182	-0.241	-0.132	0.276		0.00580304	0.00205846	0.00053292	3.87e-05	0.0306672	0.161858	2.58e-06	2.52e-07
AT3G58620.1	AT3G58620.1:tetratricopeptide repeat (TPR)-containing protein, contains Pfam profile PF00515 TPR Domain	-0.278	-0.323	-0.214	0.3		2.3e-06	8.62e-06	3.12e-07	1.45e-07	0.00178425	0.00323999	1.98e-06	5.72e-07
AT4G37240.1	AT4G37240.1:expressed protein	-0.239	-0.298	-0.139	0.248		5.87e-05	5.33e-05	2.63e-06	5.12e-07	0.0221045	0.0215979	3.04e-05	0.000158995
AT5G03120.1	AT5G03120.1:expressed protein	-0.28	-0.372	-0.207	0.277		4.37e-09	4.9e-06	4.35e-13	1.55e-09	0.000501776	8.41e-09	3.75e-06	0.017089
AT2G44500.1	AT2G44500.1:expressed protein, contains Pfam PF03138: Plant protein family. The function of this family of plant proteins is unknown; previously annotated as 'axi 1 protein from Nicotiana tabacum -related' based on similarity to axi 1 protein (GB:X80301)	-0.49	-0.627	-0.285	0.437		4.16e-14	9.12e-14	2.42e-17	2.84e-18	1.79e-06	3.85e-08	5.94e-12	1.41e-10
AT1G59710.1	AT1G59710.1:expressed protein, contains Pfam profile: PF04601 protein of unknown function (DUF569	-0.198	-0.314	-0.141	0.201		0.00321712	0.000779675	1.62e-07	1.36e-07	0.0199438	0.0165547	0.000631631	0.000257084
AT1G75770.1	AT1G75770.1:expressed protein	-0.152	-0.308	-0.257	0.215		0.0118497	0.0141332	1.4e-05	3.15e-07	2.07e-05	9.37e-05	0.000340088	9.22e-05
AT4G33490.1	AT4G33490.1:similar to nucellin protein, putative [Arabidopsis thaliana] (TAIR:At1g44130.1); similar to nucellin-like aspartic protease [Oryza sativa (japonica cultivar-group)] (GB:AAY23257.1); contains InterPro domain Aspartic protease A1, pepsin (InterP	-0.295	-0.27	-0.0581	0.119		5.19e-05	7.05e-07	0.000321565	4.78e-06	0.372055	0.317014	0.0531007	0.0438396
AT1G02640.1	AT1G02640.1:glycosyl hydrolase family 3 protein, similar to beta-xylosidase GB:Z84377 GI:2102655 from (Aspergillus niger)	-0.392	-0.354	-0.113	0.181		2.11e-08	1.87e-10	6.98e-08	4.37e-09	0.070028	0.343409	0.00223658	0.000236742
AT1G66860.1	AT1G66860.1:expressed protein, similar to Hypothetical protein RP404. (Swiss-Prot:Q9ZDC7) (Rickettsia prowazekii); similar to Hypothetical protein yvdE homolog (Fragment) (Swiss-Prot:P22347) (Lactococcus lactis)	-0.895	-0.988	-0.219	0.388		5.09e-22	2.24e-22	6.82e-26	4.69e-25	0.00802469	0.000921824	1.28e-08	3.9e-07
AT5G40340.1	AT5G40340.1:PWWP domain-containing protein, KED, Nicotiana tabacum, EMBL:AB009883	-0.234	-0.267	-0.0627	0.125		1.79e-05	7.44e-05	6.51e-05	5.94e-06	0.337201	0.32572	0.0422385	0.247608
AT2G33570.1	AT2G33570.1:expressed protein	-0.307	-0.403	-0.0272	0.206		1.19e-05	3.32e-07	2.83e-10	8.83e-11	0.595174	0.372911	0.000582878	0.00100625
AT1G17620.1	AT1G17620.1:expressed protein	-0.334	-0.401	-0.0253	0.172		3.64e-09	2.54e-08	1.05e-11	8.49e-11	0.603033	0.319244	0.00381879	0.0535994
AT1G57680.1	AT1G57680.1:expressed protein	-0.279	-0.315	-0.104	0.204		0.000265185	2.01e-06	1.78e-06	1.09e-07	0.0970068	0.239494	0.000499966	2.62e-05
AT5G54380.1	AT5G54380.1:protein kinase family protein, contains protein kinase domain, Pfam:PF00069	-0.548	-0.588	-0.223	0.38		2.04e-12	7.25e-16	7.22e-14	3.33e-17	0.000167761	0.000414016	5.7e-10	4.68e-12
AT1G02900.1	AT1G02900.1:rapid alkalinization factor (RALF) family protein, similar to RALF precursor (Nicotiana tabacum) GI:16566316	-0.304	-0.29	-0.173	0.179		5.34e-09	3.15e-07	1.99e-08	9.03e-07	0.00347614	0.00016629	0.00254721	0.00722637
AT5G23660.1	AT5G23660.1:nodulin MtN3 family protein, similar to MtN3 GI:1619602 (root nodule development) from (Medicago truncatula)	-0.338	-0.348	-0.151	0.181		5.2e-11	2.84e-08	5.36e-10	9.6e-09	0.0127888	0.000218667	0.00243072	0.00746833
AT5G51550.1	AT5G51550.1:phosphate-responsive 1 family protein, similar to phi-1 (phosphate-induced gene) (Nicotiana tabacum) GI:3759184; contains Pfam profile PF04674: Phosphate-induced protein 1 conserved region	-0.545	-0.564	-0.261	0.317		3.66e-12	6.99e-16	1.16e-13	1.66e-16	8.4e-06	0.000945159	9.95e-08	1.52e-09
AT1G72150.1	AT1G72150.1:SEC14 cytosolic factor family protein / phosphoglyceride transfer family protein, similar to SEC14-like protein 2 (Alpha-tocopherol associated protein) (TAP) (bTAP) (Fragment) (SP:P58875) {Bos taurus}; similar to GI:807956 from (Saccharomyces	-0.348	-0.404	-0.179	0.217		3.25e-07	7.09e-09	9.4e-09	6.35e-11	0.00240177	0.139341	0.000209617	6.34e-06
AT3G05490.1	AT3G05490.1:rapid alkalinization factor (RALF) family protein, similar to RALF precursor (Nicotiana tabacum) GI:16566316	-0.32	-0.362	-0.186	0.21		2.86e-08	8.09e-08	3.22e-10	2.17e-09	0.00154299	0.000779675	0.000333326	0.000308908
AT2G16660.1	AT2G16660.1:nodulin family protein, similar to nodulin-like protein (Arabidopsis thaliana) GI:3329368, nodule-specific protein Nlj70 (Lotus japonicus) GI:3329366	-0.456	-0.386	-0.209	0.323		4.76e-12	8.49e-13	7.69e-10	2.93e-10	0.000412074	8.49e-05	5.96e-08	6.06e-08
AT4G33940.1	AT4G33940.1:zinc finger (C3HC4-type RING finger) family protein, contains Pfam profile: PF00097 zinc finger, C3HC4 type (RING finger)	-0.137	-0.232	-0.0854	0.115		2.34e-05	0.024187	9e-08	7.63e-05	0.183589	0.00182556	0.0642395	0.600814
AT5G03520.1	AT5G03520.1:Ras-related GTP-binding protein, putative, similar to GTP-binding protein GI:871508 from (Pisum sativum)	-0.257	-0.352	-0.0924	0.155		1.73e-06	1.18e-05	1.34e-09	5.34e-09	0.146438	0.0533532	0.00932091	0.13864
AT5G23210.1	AT5G23210.1:similar to serine carboxypeptidase S10 family protein [Arabidopsis thaliana] (TAIR:At5g08260.1); similar to OSJNBa0038O10.8 [Oryza sativa (japonica cultivar-group)] (GB:XP_473236.1); contains InterPro domain Esterase/lipase/thioesterase (Inter	-0.525	-0.657	-0.236	0.292		9.93e-11	3.56e-15	8e-18	2.96e-19	6.83e-05	8.91e-05	8.48e-07	1.68e-08
AT2G17230.1	AT2G17230.1:phosphate-responsive 1 family protein, similar to phi-1 (phosphate-induced gene) (Nicotiana tabacum) GI:3759184; contains Pfam profile PF04674: Phosphate-induced protein 1 conserved region	-0.56	-0.584	-0.348	0.334		5.46e-17	2.41e-16	6.54e-18	4.13e-17	7.52e-09	1.1e-11	2.43e-08	4.82e-05
AT3G26520.1	AT3G26520.1:tonoplast intrinsic protein, putative, similar to tonoplast intrinsic protein GI:5081419 from (Brassica napus)	-0.295	-	-0.18	0.173		9.49e-06	5.79e-07			0.00229814	0.0845749	0.00336053	0.000233388
AT1G01540.1	AT1G01540.1:protein kinase family protein, contains protein kinase domain, Pfam:PF00069; contains serine/threonine protein kinase domain, INTERPRO:IPR002290	-0.263	-0.318	-0.146	0.143		0.000449537	7.88e-06	9.28e-06	9.16e-08	0.0156754	0.250137	0.0184819	0.000290608
AT4G36900.1	AT4G36900.1:encodes a member of the DREB subfamily A-5 of ERF/AP2 transcription factor family (RAP2.10). The protein contains one AP2 domain. There are 16 members in this subfamily including RAP2.9 and RAP2.1.	-0.347	-0.467	-0.216	0.15		2.35e-10	1.43e-08	4.8e-12	4.54e-13	0.0003608	0.0146536	0.0145865	0.252743
AT4G27100.1	AT4G27100.1:similar to RabGAP/TBC domain-containing protein [Arabidopsis thaliana] (TAIR:At5g54780.1); similar to putative GTPase activating protein [Oryza sativa (japonica cultivar-group)] (GB:XP_468334.1); contains InterPro domain RabGAP/TBC domain (Int	-0.284	-0.452	-0.188	0.127		9.14e-05	1.18e-05	1.22e-07	8.47e-12	0.00447717	0.121621	0.0612366	0.00634146
AT2G41100.1	AT2G41100.1:touch-responsive protein / calmodulin-related protein 3, touch-induced (TCH3), identical to calmodulin-related protein 3, touch-induced SP:P25071 from (Arabidopsis thaliana)	-0.289	-0.438	-0.142	0.141		0.00114003	9.37e-07	1.56e-10	3.52e-12	0.0187827	0.206997	0.0190446	0.00144256
AT5G06870.1	AT5G06870.1:polygalacturonase inhibiting protein 2 (PGIP2), identical to polygalacturonase inhibiting protein 2 (PGIP2) (Arabidopsis thaliana) gi|7800201|gb|AAF69828; contains leucine rich-repeat (LRR) domains Pfam:PF00560, INTERPRO:IPR001611	-0.182	-0.305	-0.0926	0.113		0.000877221	0.00294004	6.23e-10	4.54e-07	0.171435	0.000899661	0.0784501	0.453495
AT1G69840.1	AT1G69840.1:band 7 family protein, strong similarity to hypersensitive-induced response protein (Zea mays) GI:7716466; contains Pfam profile PF01145: SPFH domain / Band 7 family	-0.148	-0.292	-0.0216	0.171		0.0279414	0.014029	1.24e-05	7.43e-07	0.623561	0.700737	0.00399597	0.00050052
AT3G10980.1	AT3G10980.1:expressed protein	-0.202	-0.341	-0.0335	0.225		0.0153113	0.000582878	1.64e-06	1.3e-08	0.552413	0.635818	0.000121752	1.05e-06
AT5G63160.1	AT5G63160.1:speckle-type POZ protein-related, contains Pfam PF00651 : BTB/POZ domain; contains Pfam PF02135 : TAZ zinc finger; similar to Speckle-type POZ protein (SP:O43791) (Homo sapiens)	-0.153	-0.28	-0.0442	0.18		0.000927452	0.0107092	7.35e-08	1.87e-06	0.475993	0.520207	0.00227925	0.00287813
AT3G59350.1	AT3G59350.1:serine/threonine protein kinase, putative, similar to Pto kinase interactor 1 (Pti1)(Lycopersicon esculentum) gi|3668069|gb|AAC61805	-0.25	-0.433	-0.0749	0.218		0.000257084	1.96e-05	2.98e-10	5.3e-12	0.247608	0.509541	0.000189701	7.95e-05
AT1G67230.1	AT1G67230.1:expressed protein	-0.215	-0.278	-0.0605	0.179		0.000556006	0.00024376	1.16e-05	2.27e-06	0.354689	0.656359	0.00258131	0.00223143
AT1G03870.1	AT1G03870.1:fasciclin-like arabinogalactan-protein (FLA9), identical to gi_13377784_gb_AAK20861	-0.374	-0.474	-0.101	0.351		1.08e-05	7.85e-10	4.87e-12	1.77e-13	0.109844	0.415205	5.49e-09	2.07e-10
AT5G37710.1	AT5G37710.1:lipase class 3 family protein / calmodulin-binding heat-shock protein, putative, similar to almodulin-binding heat-shock protein, common tobacco, PIR:T04107; contains Pfam profilesPF03893: Lipase 3 N-terminal region, PF01764: Lipase	-0.27	-0.36	-0.0891	0.273		1.5e-05	6.05e-06	3.68e-08	3.56e-09	0.1762	0.172	6.35e-06	1.48e-06
AT4G15760.1	AT4G15760.1:monooxygenase, putative (MO1), similar to GI:3426062	-0.27	-0.32	-0.102	0.259		5.16e-09	4.11e-06	6.62e-11	7.44e-08	0.106053	0.0025766	1.01e-05	0.00224577
AT2G42580.1	AT2G42580.1:tetratricopeptide repeat (TPR)-containing protein, contains Pfam profile PF00515 TPR Domain	-0.257	-0.365	-0.0689	0.31		0.0054633	1.21e-05	1.73e-07	1.75e-09	0.293151	0.696497	1.82e-07	8.52e-11
AT5G65470.1	AT5G65470.1:expressed protein, contains Pfam PF03138: Plant protein family. The function of this family of plant proteins is unknown;	-0.23	-0.223	-0.052	0.191		8.98e-05	9.37e-05	1.25e-05	0.000150985	0.416878	0.182794	0.00118297	0.00194737
AT1G61100.1	AT1G61100.1:disease resistance protein (TIR class), putative, domain signature TIR exists, suggestive of a disease resistance protein.	-0.414	-0.436	-0.151	0.419		5.56e-11	2.81e-11	2.72e-11	4.27e-12	0.0117772	0.0362172	1.77e-11	5.87e-11
AT4G34030.1	AT4G34030.1:methylcrotonyl-CoA carboxylase beta chain, mitochondrial / 3-methylcrotonyl-CoA carboxylase 2 (MCCB), identical to SP|Q9LDD8 Methylcrotonyl-CoA carboxylase beta chain, mitochondrial precursor (EC 6.4.1.4) (3-Methylcrotonyl-CoA carboxylase 2) (	-0.202	-0.277	-0.00237	0.239		0.0182892	0.000554815	4.38e-05	2.38e-06	0.70194	0.205367	4.25e-05	9.28e-09
AT5G35750.1	AT5G35750.1:histidine kinase (AHK2), identical to histidine kinase AHK2 (Arabidopsis thaliana) gi|13537196|dbj|BAB40774	-0.234	-0.29	-0.0239	0.221		0.00141592	0.000259615	2.25e-05	3.1e-06	0.628148	0.466672	0.000608152	0.000916338
AT4G29310.1	AT4G29310.1:expressed protein	-0.277	-0.142	-0.146	0.15		8.29e-06	4.53e-06	0.00360594	0.0199438	0.019501	0.0196566	0.0145208	0.0195626
AT1G78830.1	AT1G78830.1:curculin-like (mannose-binding) lectin family protein, similar to S glycoprotein (Brassica rapa) GI:2351186; contains Pfam profile PF01453: Lectin (probable mannose binding)	-0.138	-0.354	-0.0685	0.0617		0.164669	0.0228852	1.65e-05	4.38e-09	0.292005	0.661613	0.342458	0.0735201
AT1G44350.1	AT1G44350.1:IAA-amino acid hydrolase 6, putative (ILL6) / IAA-Ala hydrolase, putative, virtually identical to gr1-protein from (Arabidopsis thaliana) GI:3559811; similar to IAA-amino acid hydrolase GI:3421384 from (Arabidopsis thaliana); contains TIGRfam	-0.168	-0.392	-0.104	0.156		0.0102946	0.0102946	3.02e-08	2.44e-09	0.148729	0.326778	0.0145208	0.00759078
AT5G57630.1	AT5G57630.1:CBL-interacting protein kinase 21, putative (CIPK21), identical to CBL-interacting protein kinase 21 (Arabidopsis thaliana) gi|14334390|gb|AAK59696	-0.1	-0.263	-0.144	0.0187		0.0520866	0.111568	3.09e-05	7.27e-06	0.0167507	0.0085629	0.638455	0.687361
AT2G26560.1	AT2G26560.1:patatin, putative, similar to patatin-like latex allergen (Hevea brasiliensis)(PMID:10589016); contains patatin domain PF01734	-0.0428	-0.366	-0.178	0.149		0.689552	0.486302	7.05e-09	1.53e-09	0.00256657	0.00134215	0.0132524	0.019271
AT3G23550.1	AT3G23550.1:MATE efflux family protein, similar to ripening regulated protein DDTFR18 (Lycopersicon esculentum) GI:12231296; contains Pfam profile: PF01554 uncharacterized membrane protein family	0.00195	-0.35	-0.206	0.101		0.682807	0.703776	6.76e-08	1.9e-08	0.000569552	0.000482131	0.114465	0.334121
AT2G26650.1	AT2G26650.1:potassium channel protein 1 (AKT1), identical to AKT1 (Arabidopsis thaliana) gi|563112|gb|AAA96810; member of the 1 pore, 6 transmembrane (1P/6TM- Shaker-type) K+ channel family, PMID:11500563	-0.157	-0.132	0.266	0.0434		0.221468	0.016656	0.0292334	0.0488282	1.53e-05	1.8e-05	0.504562	0.688457
AT1G12110.1	AT1G12110.1:nitrate/chlorate transporter (NRT1.1) (CHL1), identical to nitrate/chlorate transporter SP:Q05085 from (Arabidopsis thaliana); contains Pfam profile: PF00854 POT family	-0.153	-0.0658	0.388	0.112		0.190792	0.0110787	0.59474	0.313776	2.93e-10	6.64e-13	0.0718825	0.00299766
AT4G37870.1	AT4G37870.1:phosphoenolpyruvate carboxykinase (ATP), putative / PEP carboxykinase, putative / PEPCK, putative, similar to phosphoenolpyruvate carboxykinase (Lycopersicon esculentum) GI:16950587, SP|Q9SLZ0 Phosphoenolpyruvate carboxykinase (ATP) (EC 4.1.1.	-0.148	-0.0984	0.436	0.106		0.11675	0.0136007	0.370247	0.119245	4.13e-12	1.05e-13	0.0913855	0.0262203
AT1G08430.1	AT1G08430.1:expressed protein, contains Pfam profile PF01027: Uncharacterized protein family UPF0005	-0.229	-0.229	0.642	0.147		1.1e-05	0.0370483	0.00580304	0.0269473	1.7e-17	2.3e-18	0.0930876	0.0892559
AT1G52420.1	AT1G52420.1:glycosyl transferase family 1 protein, contains Pfam profile: PF00534 Glycosyl transferases group 1	-0.033	-0.0527	0.23	0.037		0.60798	0.55721	0.530784	0.412693	9.22e-05	3.57e-05	0.529851	0.295538
AT1G66180.1	AT1G66180.1:aspartyl protease family protein, contains Pfam PF00026: Eukaryotic aspartyl protease profile; similar to CND41, chloroplast nucleoid DNA binding protein (GI:2541876) (Nicotiana tabacum)	-0.103	-0.271	0.552	0.172		0.22718	0.102362	1.76e-05	3.94e-06	4.18e-16	4.93e-17	0.0037832	0.0134612
AT5G65440.1	AT5G65440.1:expressed protein	-0.0239	-0.122	0.277	0.107		0.662662	0.611906	0.0427861	0.0483219	3.36e-06	1.72e-06	0.0911616	0.250137
AT5G37540.1	AT5G37540.1:aspartyl protease family protein, weak similarity to CND41, chloroplast nucleoid DNA binding protein (Nicotiana tabacum) GI:2541876; contains Prosite PS00141: Eukaryotic and viral aspartyl proteases active site; contains 1 predicted transmembr	-0.108	-0.3	0.447	0.144		0.507042	0.0930876	0.0331001	4.75e-07	2.21e-12	3.49e-16	0.0181898	0.00810318
AT2G02850.1	AT2G02850.1:plastocyanin-like domain-containing protein / plantacyanin, putative, similar to plantacyanin GI:3395754 from (Spinacia oleracea)	-0.218	0.0322	0.53	0.00879		0.579376	0.0806857	0.321473	0.667816	2.5e-14	4.98e-13	0.694266	0.576782
AT5G23020.1	AT5G23020.1:2-isopropylmalate synthase 2 (IMS2), identical to 2-isopropylmalate synthase (IMS2) (Arabidopsis thaliana) GI:12330689	-0.125	0.0016	0.357	0.0646		0.033967	0.0419583	0.265272	0.704579	3.48e-09	1.88e-10	0.320372	0.184572
AT5G17330.1	AT5G17330.1:glutamate decarboxylase 1 (GAD 1), sp|Q42521	-0.11	-0.0123	0.368	0.0331		0.0303495	0.0795787	0.343409	0.666431	1.4e-09	1.51e-09	0.556365	0.523478
AT2G32270.1	AT2G32270.1:zinc transporter (ZIP3), identical to zinc transporter (Arabidopsis thaliana) gi|3252870|gb|AAC24199; member of the Zinc (Zn2+)-Iron (Fe2+) permease (ZIP) family, PMID:11500563	-0.185	0.00229	0.304	0.00218		0.533119	0.00588436	0.326778	0.703606	2.3e-06	1.39e-08	0.704174	0.421208
AT3G49960.1	AT3G49960.1:peroxidase, putative, identical to peroxidase ATP21a (Arabidopsis thaliana) gi|1546696|emb|CAA67339	-0.0813	0.0279	0.267	0.0987		0.609314	0.275101	0.638732	0.605709	1.19e-05	4.01e-05	0.144339	0.205085
AT5G60760.1	AT5G60760.1:2-phosphoglycerate kinase-related, contains weak similarity to 2-phosphoglycerate kinase (GI:467751) (Methanothermus fervidus)	-0.0514	0.0208	0.269	0.0562		0.698899	0.484198	0.616686	0.64351	4.76e-05	4.33e-09	0.458087	0.0343772
AT3G03640.1	AT3G03640.1:glycosyl hydrolase family 1 protein, contains Pfam PF00232 : Glycosyl hydrolase family 1 domain; TIGRFAM TIGR01233: 6-phospho-beta-galactosidase; identical to beta-glucosidase GB:AAC31962 (Arabidopsis thaliana); similar to thioglucoside glucoh	0.0126	-0.0327	0.303	-0.148		0.377378	0.666126	0.698899	0.561217	3.22e-07	4.54e-07	0.0155097	0.10192
AT3G54960.1	AT3G54960.1:Encodes a protein disulfide isomerase-like (PDIL) protein, a member of a multigene family within the thioredoxin (TRX) superfamily.	0.0479	-0.00596	0.244	-0.157		0.386564	0.458087	0.634664	0.690812	7.06e-05	1.4e-06	0.0124298	0.198937
AT3G55130.1	AT3G55130.1:Encodes a vacuole localized protein of the ABC transporter White-Brown Complex (WBC) family. When overexpressed in planta, confers resistance to kanamycin.	0.0621	0.0552	0.264	-0.188		0.0102946	0.355675	0.0330781	0.407513	1.48e-05	2.46e-06	0.00217634	0.00206321
AT4G13930.1	AT4G13930.1:glycine hydroxymethyltransferase, putative / serine hydroxymethyltransferase, putative / serine/threonine aldolase, putative, similar to serine hydroxymethyltransferase (Chlamydomonas reinhardtii) GI:17066746; contains Pfam profile PF00464: se	0.0161	0.0746	0.244	-0.203		0.0177183	0.650288	0.0212225	0.250137	3.03e-05	1.52e-07	0.000556006	0.00786473
AT4G33720.1	AT4G33720.1:pathogenesis-related protein, putative, similar to SP|P33154 Pathogenesis-related protein 1 precursor (PR-1) {Arabidopsis thaliana}; contains Pfam profile PF00188: SCP-like extracellular protein	-0.136	0.045	0.456	-0.0884		0.694266	0.0704689	0.289664	0.521525	6.71e-11	3.99e-09	0.247608	0.189344
AT1G15550.1	AT1G15550.1:gibberellin 3-beta-dioxygenase / gibberellin 3 beta-hydroxylase (GA4), identical to gibberellin 3 beta-hydroxylase (GI:2160454)	-0.0879	-0.00185	0.373	-0.125		0.396403	0.236774	0.705623	0.704761	4.7e-08	2.25e-10	0.108426	0.674612
AT4G13770.1	AT4G13770.1:cytochrome P450 family protein	-0.0375	0.0316	0.303	-0.162		0.694266	0.524682	0.476671	0.564368	2.99e-07	1.85e-06	0.00654026	0.128574
AT1G30510.1	AT1G30510.1:ferredoxin--NADP(+) reductase, putative / adrenodoxin reductase, putative, strong similarity to SP|P41345 Ferredoxin--NADP reductase, root isozyme, chloroplast precursor (EC 1.18.1.2) (FNR) {Oryza sativa}, ferredoxin-NADP reductase precursor (	-0.0584	0.0354	0.262	-0.147		0.497542	0.368319	0.019974	0.539754	7.76e-06	6.26e-08	0.0144483	0.209944
AT5G39100.1	AT5G39100.1:germin-like protein (GLP6), nearly identical to SP|P92997 Germin-like protein subfamily 1 member 13 precursor {Arabidopsis thaliana}; exon 2 interrupted by a stop codon, creating non-consensus donor and acceptor splice sites.	-0.0535	-0.0977	0.428	-0.0841		0.0258557	0.595174	0.160068	0.514561	5.34e-09	1.54e-05	0.430266	0.284864
AT1G60710.1	AT1G60710.1:aldo/keto reductase family protein, contains Pfam profile PF00248: oxidoreductase, aldo/keto reductase family	0.00188	-0.0419	0.243	-0.0686		0.441995	0.703776	0.579376	0.493755	3.36e-05	5.98e-08	0.292005	0.630059
AT5G08530.1	AT5G08530.1:NADH-ubiquinone oxidoreductase 51 kDa subunit, mitochondrial, putative, similar to NADH-ubiquinone oxidoreductase 51 kDa subunit, mitochondrial precursor (EC 1.6.5.3) (EC 1.6.99.3) from {Homo sapiens} SP|P49821, {Bos taurus} SP|P25708, {Asperg	-0.0133	-0.0715	0.252	-0.00615		0.612307	0.662374	0.641718	0.271466	1.74e-05	3.89e-08	0.689744	0.588882
AT2G43970.1	AT2G43970.1:La domain-containing protein, contains Pfam profile PF05383: La domain	-0.0155	-0.102	0.288	-0.0095		0.608383	0.653184	0.0454098	0.103825	9.75e-07	4.09e-09	0.677274	0.0880146
[truncated: 1,306 more rows]
