# Supplementary material for: Integrated analysis of transcriptome and metabolome of Arabidopsisalbino or pale green mutants with disrupted nuclear-encoded chloroplast proteins
Source: Plant Mol Biol. 2014 May 3;85(4):411–28. doi: 10.1007/s11103-014-0194-9 (PMC4052017; doi:10.1007/s11103-014-0194-9)
Supplement: Supplementary file 4 — Supplementary material 4 (XLS 41 kb) [file 11103_2014_194_MOESM4_ESM.xls]

## Sheet: Sheet1
Supplemental Table 4. Functional categories of statistically significant (FDR <0.05) genes with Fisher's exact test in each clusters.
Cluster	GO Category	GO ID	GO Annotations	Total genes	Changed gene	FDR
Cluster1	biological_process	GO:0006979	response to oxidative stress	104	21	0
		GO:0006950	response to stress	635	87	0
		GO:0006800	oxygen and reactive oxygen species metabolism	113	21	0
		GO:0009861	jasmonic acid and ethylene-dependent systemic resistance	82	22	0
		GO:0009814	defense response to pathogen, incompatible interaction	87	23	0
		GO:0009755	hormone-mediated signaling	85	18	0
		GO:0009753	response to jasmonic acid stimulus	69	20	0
		GO:0009739	response to gibberellic acid stimulus	64	16	0
		GO:0009733	response to auxin stimulus	116	26	0
		GO:0009725	response to hormone stimulus	265	58	0
		GO:0009719	response to endogenous stimulus	382	75	0
		GO:0009628	response to abiotic stimulus	612	120	0
		GO:0009611	response to wounding	104	26	0
		GO:0009605	response to external stimulus	120	27	0
		GO:0009415	response to water	28	10	0
		GO:0009409	response to cold	14	7	0
		GO:0042221	response to chemical stimulus	461	96	0
		GO:0050896	response to stimulus	1158	161	0
		GO:0015995	chlorophyll biosynthesis	8	6	0
		GO:0015994	chlorophyll metabolism	8	6	0
		GO:0015979	photosynthesis	41	18	0
		GO:0006970	response to osmotic stress	54	13	0.00607174
		GO:0019684	photosynthesis, light reaction	22	8	0.00607174
		GO:0008150	biological_process	8867	688	0.0118851
		GO:0009651	response to salt stress	53	12	0.0171
		GO:0046148	pigment biosynthesis	21	7	0.0210793
		GO:0006779	porphyrin biosynthesis	15	6	0.0210793
		GO:0009735	response to cytokinin stimulus	35	9	0.0294
		GO:0006778	porphyrin metabolism	17	6	0.0378712
		GO:0042440	pigment metabolism	23	7	0.0378712
	cellular_component	GO:0009579	thylakoid	81	22	0
		GO:0009535	thylakoid membrane (sensu Viridiplantae)	21	10	0
		GO:0009534	thylakoid (sensu Viridiplantae)	71	17	0
		GO:0009523	photosystem II	15	7	0
		GO:0009522	photosystem I	7	6	0
		GO:0009521	photosystem	22	13	0
		GO:0042651	thylakoid membrane	21	10	0
		GO:0030095	photosystem II (sensu Viridiplantae)	13	7	0
		GO:0031984	organelle subcompartment	71	17	0
		GO:0031976	plastid thylakoid	71	17	0
		GO:0009543	thylakoid lumen (sensu Viridiplantae)	63	14	0.00607174
		GO:0009538	photosystem I reaction center	5	4	0.00607174
		GO:0009536	plastid	2585	231	0.00607174
		GO:0009507	chloroplast	2573	230	0.00607174
		GO:0031978	plastid thylakoid lumen	63	14	0.00607174
		GO:0031977	thylakoid lumen	63	14	0.00607174
		GO:0012505	endomembrane system	3148	273	0.00607174
		GO:0009505	cell wall (sensu Magnoliophyta)	148	23	0.0171
	molecular_function	GO:0016684	oxidoreductase activity, acting on peroxide as acceptor	92	20	0
		GO:0004601	peroxidase activity	92	20	0
		GO:0030528	transcription regulator activity	1410	154	0
		GO:0016209	antioxidant activity	104	20	0
		GO:0003700	transcription factor activity	1294	147	0
		GO:0003677	DNA binding	1673	159	0.00607174
		GO:0016630	protochlorophyllide reductase activity	3	3	0.0210793
		GO:0000234	phosphoethanolamine N-methyltransferase activity	3	3	0.0210793
		GO:0016628	oxidoreductase activity, acting on the CH-CH group of donors, NAD or NADP as acceptor	16	6	0.0294
		GO:0005372	water transporter activity	11	5	0.0294
		GO:0015250	water channel activity	11	5	0.0294
		GO:0016789	carboxylic ester hydrolase activity	291	36	0.041895
Cluster	GO Category	GO ID	GO Annotations	Total genes	Changed gene	FDR
Cluster1-1	biological_process	GO:0006461	protein complex assembly	67	5	0
		GO:0006828	manganese ion transport	4	2	0.0399
		GO:0015691	cadmium ion transport	4	2	0.0399
	cellular_component	GO:0009536	plastid	2585	26	0.0399
		GO:0009507	chloroplast	2573	26	0.0399
		GO:0000786	nucleosome	51	4	0.0399
	molecular_function	GO:0005384	manganese ion transporter activity	4	2	0.0399
Cluster	GO Category	GO ID	GO Annotations	Total genes	Changed gene	FDR
Cluster1-2	biological_process	GO:0006979	response to oxidative stress	104	11	0
		GO:0006950	response to stress	635	21	0
		GO:0006800	oxygen and reactive oxygen species metabolism	113	11	0
		GO:0009628	response to abiotic stimulus	612	18	0
		GO:0042221	response to chemical stimulus	461	16	0
		GO:0050896	response to stimulus	1158	26	0
		GO:0009621	response to pathogenic fungi	44	5	0.01862
		GO:0009620	response to fungi	47	5	0.01862
	cellular_component	GO:0016020	membrane	4572	68	0
		GO:0012505	endomembrane system	3148	55	0
	molecular_function	GO:0016684	oxidoreductase activity, acting on peroxide as acceptor	92	12	0
		GO:0004601	peroxidase activity	92	12	0
		GO:0004364	glutathione transferase activity	46	6	0
		GO:0016209	antioxidant activity	104	12	0
		GO:0003824	catalytic activity	6087	83	0
		GO:0016765	transferase activity, transferring alkyl or aryl (other than methyl) groups	91	6	0.0349125
		GO:0000234	phosphoethanolamine N-methyltransferase activity	3	2	0.0492882
Cluster	GO Category	GO ID	GO Annotations	Total genes	Changed gene	FDR
Cluster1-3	biological_process	GO:0019684	photosynthesis, light reaction	22	4	0
		GO:0015995	chlorophyll biosynthesis	8	3	0
		GO:0015994	chlorophyll metabolism	8	3	0
		GO:0015979	photosynthesis	41	13	0
		GO:0006779	porphyrin biosynthesis	15	3	0.0174562
		GO:0006778	porphyrin metabolism	17	3	0.0338545
	cellular_component	GO:0009654	oxygen evolving complex	9	4	0
		GO:0009579	thylakoid	81	16	0
		GO:0009543	thylakoid lumen (sensu Viridiplantae)	63	11	0
		GO:0009538	photosystem I reaction center	5	4	0
		GO:0009536	plastid	2585	72	0
		GO:0009535	thylakoid membrane (sensu Viridiplantae)	21	6	0
		GO:0009534	thylakoid (sensu Viridiplantae)	71	12	0
		GO:0009523	photosystem II	15	6	0
		GO:0009522	photosystem I	7	4	0
		GO:0009521	photosystem	22	10	0
		GO:0009507	chloroplast	2573	72	0
		GO:0042651	thylakoid membrane	21	6	0
		GO:0030095	photosystem II (sensu Viridiplantae)	13	6	0
		GO:0030076	light-harvesting complex	20	4	0
		GO:0005737	cytoplasm	5343	83	0
		GO:0031984	organelle subcompartment	71	12	0
		GO:0031978	plastid thylakoid lumen	63	11	0
		GO:0031977	thylakoid lumen	63	11	0
		GO:0031976	plastid thylakoid	71	12	0
		GO:0031974	membrane-enclosed lumen	165	12	0
		GO:0005622	intracellular	6824	94	0
		GO:0043233	organelle lumen	165	12	0
		GO:0043231	intracellular membrane-bound organelle	6103	90	0
		GO:0043229	intracellular organelle	6365	90	0
		GO:0043227	membrane-bound organelle	6103	90	0
		GO:0043226	organelle	6365	90	0
		GO:0005575	cellular_component	10922	108	0.0492882
	molecular_function	GO:0016168	chlorophyll binding	19	4	0
Cluster	GO Category	GO ID	GO Annotations	Total genes	Changed gene	FDR
Cluster2	biological_process	GO:0006807	nitrogen compound metabolism	239	46	0
		GO:0006576	biogenic amine metabolism	27	9	0
		GO:0006520	amino acid metabolism	192	39	0
		GO:0006519	amino acid and derivative metabolism	275	50	0
		GO:0006457	protein folding	183	27	0
		GO:0006082	organic acid metabolism	322	49	0
		GO:0044271	nitrogen compound biosynthesis	125	26	0
		GO:0044249	cellular biosynthesis	1058	108	0
		GO:0009408	response to heat	28	9	0
		GO:0009309	amine biosynthesis	111	25	0
		GO:0009308	amine metabolism	214	43	0
		GO:0009168	purine ribonucleoside monophosphate biosynthesis	9	6	0
		GO:0009167	purine ribonucleoside monophosphate metabolism	9	6	0
		GO:0009161	ribonucleoside monophosphate metabolism	12	6	0
		GO:0009156	ribonucleoside monophosphate biosynthesis	12	6	0
		GO:0009127	purine nucleoside monophosphate biosynthesis	9	6	0
		GO:0009126	purine nucleoside monophosphate metabolism	9	6	0
		GO:0009058	biosynthesis	1217	124	0
		GO:0019752	carboxylic acid metabolism	321	49	0
		GO:0015980	energy derivation by oxidation of organic compounds	119	23	0
		GO:0008652	amino acid biosynthesis	104	22	0
		GO:0006800	oxygen and reactive oxygen species metabolism	113	19	0.00765714
		GO:0006801	superoxide metabolism	10	5	0.0124651
		GO:0006092	main pathways of carbohydrate metabolism	101	17	0.0124651
		GO:0009124	nucleoside monophosphate biosynthesis	15	6	0.0124651
		GO:0009123	nucleoside monophosphate metabolism	15	6	0.0124651
		GO:0042401	biogenic amine biosynthesis	26	8	0.0124651
		GO:0019430	removal of superoxide radicals	10	5	0.0124651
		GO:0046037	GMP metabolism	3	3	0.0148889
		GO:0006575	amino acid derivative metabolism	123	19	0.0148889
		GO:0006177	GMP biosynthesis	3	3	0.0148889
		GO:0006006	glucose metabolism	76	14	0.0148889
		GO:0009624	response to nematode	43	10	0.0148889
		GO:0042398	amino acid derivative biosynthesis	93	16	0.0148889
		GO:0009266	response to temperature stimulus	44	10	0.0191429
		GO:0043037	translation	134	20	0.0191429
		GO:0006112	energy reserve metabolism	18	6	0.0317966
		GO:0005991	trehalose metabolism	18	6	0.0317966
		GO:0006007	glucose catabolism	74	13	0.0329846
		GO:0044275	cellular carbohydrate catabolism	74	13	0.0329846
		GO:0016052	carbohydrate catabolism	74	13	0.0329846
		GO:0019320	hexose catabolism	74	13	0.0329846
		GO:0046365	monosaccharide catabolism	74	13	0.0329846
		GO:0046164	alcohol catabolism	75	13	0.0352632
		GO:0006418	tRNA aminoacylation for protein translation	33	8	0.0352632
		GO:0030418	nicotianamine biosynthesis	4	3	0.0352632
		GO:0030417	nicotianamine metabolism	4	3	0.0352632
		GO:0043039	tRNA aminoacylation	33	8	0.0352632
		GO:0043038	amino acid activation	33	8	0.0352632
		GO:0006091	generation of precursor metabolites and energy	684	65	0.0377949
		GO:0044262	cellular carbohydrate metabolism	266	31	0.0377949
		GO:0005984	disaccharide metabolism	27	7	0.0441013
		GO:0006399	tRNA metabolism	60	11	0.0490244
	cellular_component	GO:0005737	cytoplasm	5343	413	0
		GO:0030312	external encapsulating structure	162	23	0.0148889
		GO:0005739	mitochondrion	2212	182	0.0148889
		GO:0005618	cell wall	162	23	0.0148889
		GO:0009505	cell wall (sensu Magnoliophyta)	148	20	0.046321
	molecular_function	GO:0016887	ATPase activity	327	44	0
		GO:0016829	lyase activity	264	35	0
		GO:0016491	oxidoreductase activity	1077	111	0
		GO:0017076	purine nucleotide binding	1433	130	0
		GO:0000166	nucleotide binding	1614	151	0
		GO:0003824	catalytic activity	6087	472	0
		GO:0016903	oxidoreductase activity, acting on the aldehyde or oxo group of donors	46	11	0.00765714
		GO:0016818	hydrolase activity, acting on acid anhydrides, in phosphorus-containing anhydrides	438	50	0.00765714
		GO:0016817	hydrolase activity, acting on acid anhydrides	440	50	0.00765714
		GO:0016769	transferase activity, transferring nitrogenous groups	38	10	0.00765714
		GO:0016462	pyrophosphatase activity	437	50	0.00765714
		GO:0017111	nucleoside-triphosphatase activity	425	49	0.00765714
		GO:0003746	translation elongation factor activity	27	8	0.0124651
		GO:0008483	transaminase activity	33	9	0.0124651
		GO:0030554	adenyl nucleotide binding	1268	113	0.0148889
		GO:0003994	aconitate hydratase activity	3	3	0.0148889
		GO:0005524	ATP binding	1243	109	0.0282105
		GO:0016620	oxidoreductase activity, acting on the aldehyde or oxo group of donors, NAD or NADP as acceptor	32	8	0.0329846
		GO:0045182	translation regulator activity	103	16	0.0352632
		GO:0008135	translation factor activity, nucleic acid binding	103	16	0.0352632
		GO:0004784	superoxide dismutase activity	8	4	0.0352632
		GO:0016721	oxidoreductase activity, acting on superoxide radicals as acceptor	8	4	0.0352632
		GO:0030410	nicotianamine synthase activity	4	3	0.0352632
		GO:0004805	trehalose-phosphatase activity	14	5	0.046321
Cluster	GO Category	GO ID	GO Annotations	Total genes	Changed gene	FDR
Cluster2-1	molecular_function	GO:0016798	hydrolase activity, acting on glycosyl bonds	368	12	0
Cluster	GO Category	GO ID	GO Annotations	Total genes	Changed gene	FDR
Cluster2-2	cellular_component	GO:0009536	plastid	2585	39	0
		GO:0009507	chloroplast	2573	39	0
		GO:0005737	cytoplasm	5343	60	0
		GO:0043229	intracellular organelle	6365	66	0
		GO:0043226	organelle	6365	66	0
		GO:0005622	intracellular	6824	68	0.0349125
		GO:0043231	intracellular membrane-bound organelle	6103	63	0.0349125
		GO:0043227	membrane-bound organelle	6103	63	0.0349125
Cluster	GO Category	GO ID	GO Annotations	Total genes	Changed gene	FDR
Cluster2-3	biological_process	GO:0046164	alcohol catabolism	75	8	0
		GO:0006092	main pathways of carbohydrate metabolism	101	9	0
		GO:0006066	alcohol metabolism	138	8	0
		GO:0006007	glucose catabolism	74	8	0
		GO:0006006	glucose metabolism	76	8	0
		GO:0044275	cellular carbohydrate catabolism	74	8	0
		GO:0044262	cellular carbohydrate metabolism	266	14	0
		GO:0009058	biosynthesis	1217	27	0
		GO:0016052	carbohydrate catabolism	74	8	0
		GO:0019320	hexose catabolism	74	8	0
		GO:0019318	hexose metabolism	98	8	0
		GO:0005996	monosaccharide metabolism	110	8	0
		GO:0015980	energy derivation by oxidation of organic compounds	119	9	0
		GO:0046365	monosaccharide catabolism	74	8	0
		GO:0006096	glycolysis	48	5	0.014277
		GO:0044249	cellular biosynthesis	1058	24	0.014277
		GO:0044248	cellular catabolism	312	11	0.0246603
		GO:0009056	catabolism	318	11	0.0246603
		GO:0044265	cellular macromolecule catabolism	239	9	0.0434021
	molecular_function	GO:0016757	transferase activity, transferring glycosyl groups	361	13	0
		GO:0008194	UDP-glycosyltransferase activity	122	8	0
		GO:0046537	2,3-bisphosphoglycerate-independent phosphoglycerate mutase activity	2	2	0.014277
		GO:0016746	transferase activity, transferring acyl groups	127	7	0.0246603
		GO:0004619	phosphoglycerate mutase activity	3	2	0.0353822
		GO:0016616	oxidoreductase activity, acting on the CH-OH group of donors, NAD or NADP as acceptor	66	5	0.0434021
