# Supplementary material for: Integrated analysis of transcriptome and metabolome of Arabidopsisalbino or pale green mutants with disrupted nuclear-encoded chloroplast proteins
Source: Plant Mol Biol. 2014 May 3;85(4):411–28. doi: 10.1007/s11103-014-0194-9 (PMC4052017; doi:10.1007/s11103-014-0194-9)
Supplement: Supplementary file 5 — Supplementary material 5 (XLS 41 kb) [file 11103_2014_194_MOESM5_ESM.xls]

## Sheet: Sheet1
Supplemental Table 5. Altered genes that were reported in this study.
Category		Name	Annotation	apg2	apg3	cla1	ch42
Nitrate and ammonium assimilation	Transporter (NRT family of genes)	AT1G12110.1	NRT1.1: nitrate/chlorate transporter	-0.153	-0.0658	0.388	0.112
		AT3G45060.1	AtNRT2.6: high-affinity nitrate transporter	1.19	0.401	0.119	0.548
	nitrate assimilatory related genes	AT1G77760.1	NR1: nitrate reductase 1	0.593	0.546	0.517	0.365
		AT1G37130.1	NR2: nitrate reductase 2	0.104	0.0386	0.118	0.464
		AT2G15620.1	NiR1: ferredoxin-nitrite reductase	0.348	0.407	0.779	0.291
		AT5G40850.1	UPM1: urophorphyrin III methylase	0.34	0.364	0.603	0.373
		AT5G04950.1	nicotianamine synthase	0.259	0.374	0.397	0.0633
		AT5G56080.1	nicotianamine synthase	0.261	0.262	0.343	0.0787
		AT4G05390.1	ferredoxin--NADP(+) reductase	0.316	0.336	0.479	0.147
		AT1G30510.1	ferredoxin--NADP(+) reductase	-0.0584	0.0354	0.262	-0.147
		AT5G66190.1	ferredoxin--NADP(+) reductase	-0.158	-0.0743	-0.234	0.0317
		AT4G14890.1	ferredoxin family protein	-0.0522	0.0335	-0.232	0.000307
		AT1G10960.1	ferredoxin	0.322	0.422	0.259	0.0656
		AT1G60950.1	FED A: ferredoxin	0.181	0.359	0.17	0.481
	ammonium assimilatory related genes	AT5G35630.1	GS2 (GLN2): chloroplastic glutamine synthetase	-0.274	-0.148	-0.336	-0.0416
		AT5G37600.1	GLN1;1: glutamine synthetase, cytosolic isozyme	0.169	0.211	0.138	-0.286
		AT5G53460.1	GLT1: chloroplastic glutamate synthase (NADH-GOGAT)	-0.00189	-0.00238	0.268	-0.045
		AT3G47340.1	ASN1: asparagine synthetase 1	0.155	-0.0931	-0.0771	1.19
		AT5G65010.1	ASN2: asparagine synthetase 2. (glutamine-hydrolyzing)	0.449	0.358	0.632	0.33
		AT2G30970.1	ASP1: aspartate aminotransferase	0.141	0.11	0.281	0.0675
		AT5G19550.1	ASP2: aspartate aminotransferase	0.256	0.153	0.48	0.082
		AT5G11520.1	ASP3: aspartate aminotransferase	0.243	0.124	0.303	0.246
		AT4G31990.1	ASP5: aspartate aminotransferase	0.18	0.187	0.245	0.032
Glycolysis	fructose-bisphosphate aldolase	AT4G26530.1	fructose-bisphosphate aldolase	-0.49	0.0386	-0.908	-0.00211
		AT2G01140.1	fructose-bisphosphate aldolase	0.121	0.202	0.434	0.0144
		AT1G18270.1	fructose-bisphosphate aldolase	0.248	0.159	0.329	0.347
	glyceraldehyde-3-phosphate dehydrogenase	AT3G04120.1	GAPC: glyceraldehyde-3-phosphate dehydrogenase	0.18	0.115	0.333	-0.0812
		AT1G79530.1	glyceraldehyde 3-phosphate dehydrogenase	-0.307	-0.173	0.123	-0.316
	phosphoglycerate kinase	AT1G79550.1	PGK: phosphoglycerate kinase	0.15	0.189	0.314	-0.0535
	2,3-bisphosphoglycerate-independent phosphoglycerate mutase	AT3G08590.1	2,3-bisphosphoglycerate-independent phosphoglycerate mutase	0.153	0.0767	0.29	0.00396
		AT1G09780.1	2,3-bisphosphoglycerate-independent phosphoglycerate mutase	0.251	0.269	0.39	-0.0645
		AT2G36530.1	phosphopyruvate hydratase	0.225	0.193	0.441	0.0933
	pyruvate kinase	AT5G08570.1	pyruvate kinase	0.107	0.141	0.278	-0.0611
		AT3G49160.1	pyruvate kinase	0.399	0.29	0.374	0.421
TCA cycle	aconitate hydratase (aconitase)	AT4G13430.1	aconitate hydratase	0.0747	0.0692	0.284	0.063
		AT4G26970.1	aconitate hydratase	0.352	0.328	0.64	0.215
		AT4G35830.1	aconitate hydratase	0.099	0.0077	0.276	0.108
		AT2G05710.1	aconitate hydratase	0.198	0.2	0.466	0.238
	isocitrate dehydrogenase	AT1G65930.1	isocitrate dehydrogenase	0.02	-0.0187	0.24	0.0533
	succinate dehydrogenase	AT3G27380.1	SDH2-1: succinate dehydrogenase	0.203	0.218	0.303	0.11
	malate dehydrogenase	AT5G09660.1	malate dehydrogenase	-0.184	-0.0785	-0.391	-0.0365
	citrate synthase	AT3G60100.1	citrate synthase	0.0954	0.0109	0.437	0.0742
		AT2G44350.1	ATCS: citrate synthase	0.0894	0.0478	0.423	0.054
Oxidative branch of the pentose phosphate pathway	glucose-6-phosphate dehydrogenase	AT5G35790.1	glucose-6-phosphate 1-dehydrogenase	-0.277	-0.199	-0.332	-0.177
		AT5G13110.1	glucose-6-phosphate 1-dehydrogenase	0.148	0.203	0.417	0.0674
		AT1G24280.1	glucose-6-phosphate 1-dehydrogenase	0.375	0.477	0.619	0.12
	gluconolactonase	AT5G24420.1	6-phosphogluconolactonase	-0.234	-0.161	-0.43	-0.00647
	phosphogluconate dehydrogenase	AT5G41670.1	6-phosphogluconate dehydrogenase	0.293	0.345	0.59	0.066
		AT1G64190.1	6-phosphogluconate dehydrogenase	0.0146	-0.00794	0.333	-0.016
Non-oxidative branch of the pentose phosphate pathway	transaldolase	AT5G13420.1	transaldolase	0.179	0.256	0.431	0.047
Ascorbate biosynthesis		AT3G02570.1	phosphomannose isomerase.	-0.295	-0.193	-0.277	-0.0392
		AT3G47930.1	L-galactono-1,4-lactone dehydrogenase.	0.206	0.129	0.351	0.0347
	myo-Inositol oxygenase	AT2G19800.1	MIOX2: myo-inositol oxygenase	0.844	0.379	0.917	1.3
		AT4G26260.1	MIOX4: myo-inositol oxygenase	1.18	1.31	0.921	0.835
		AT5G56640.1	MIOX5: myo-inositol oxygenase	0.983	1.1	0.47	0.455
Ascorbate glutathione cycle and removal of superoxide radicals	ascorbate peroxidase	AT4G08390.1	sAPX: stormal ascorbate peroxidase	0.481	0.47	0.62	0.365
		AT1G07890.1	APX1: cytosolic ascorbate peroxidase 1	0.0813	0.101	0.313	0.191
		AT4G09010.1	APX4: chloroplast ascorbate peroxidase 4	-0.197	-0.104	-0.406	-0.111
	monodehydroascorbate reductase	AT1G63940.1	monodehydroascorbate reductase	0.278	0.291	0.592	0.0441
	dehydroascorbate reductase	AT1G19570.1	mitochondrial dehydroascorbate reductase	-0.373	-0.345	-0.25	-0.128
	glutathione reductase	AT3G24170.1	cytosolic glutathione reductase	0.191	0.194	0.344	-0.0885
	superoxide dismutase	AT1G12520.1	CCS1 :superoxide dismutase copper chaperone	0.0407	0.036	0.584	0.476
		AT1G08830.1	CSD1: Cu-Zn superoxide dismutase	-0.0235	0.00955	0.437	0.334
		AT2G28190.1	CSD2: Cu-Zn superoxide dismutase	0.0937	0.201	0.695	0.843
		AT4G25100.1	FSD1: chloroplast Fe superoxide dismutase	0.631	0.608	0.528	0.678
	catalase	AT4G35090.1	CAT2: catalase 2	0.406	0.354	0.219	0.172
		AT1G20620.1	CAT3: catalase 3	-0.354	-0.366	-0.139	0.0771
VitaminB6 biosynthesis	Pyridoxal 5-phosphate biosynthesis	AT2G38230.1	PDX1.1	0.204	0.241	0.211	0.367
		AT5G01410.1	PDX1.3	0.3	0.233	0.197	0.033
Phenylpropanoid biosynthesis	Phenylalanine ammonia lyase	AT2G37040.1	PAL1: phenylalanine ammonia-lyase 1	0.288	0.271	0.376	-0.0542
		AT3G53260.1	PAL2: phenylalanine ammonia-lyase 2	0.163	0.165	0.299	-0.0247
		AT2G30490.1	ATC4H: cinnamic acid 4-hydroxylase	0.239	0.197	0.344	0.166
	coumarate 3-hydroxylase	AT2G40890.1	REF8 :cytochrome P450 (CYP98A3), coumarate 3-hydroxylase	0.234	0.232	0.295	-0.0277
	caffeic acid/5-hydroxyferulic acid O-methyltransferase	AT5G20230.1	plastocyanin-like domain-containing protein	0.446	0.124	0.65	0.948
		AT5G54160.1	AtOMT1: caffeic acid/5-hydroxyferulic acid O-methyltransferase	0.398	0.44	0.292	0.0873
	ferulate-5-hydroxylase	AT4G36220.1	FAH1: ferulate-5-hydroxylase (F5H)	0.345	0.239	0.156	0.0284
	sinapate ester biosynthesis	AT2G22990.1	SNG1: sinapoylglucose:malate sinapoyltransferase	-0.21	-0.0816	-0.348	-0.0751
		AT3G21560.1	sinapate 1-glucosyltransferase	-0.00894	-0.0686	0.058	-0.36
Flavonoid biosynthesis	4-coumarate--CoA ligase	AT1G20510.1	4-coumarate--CoA ligase	-0.225	-0.346	-0.179	-0.254
	chalcone synthase	AT4G00040.1	chalcone and stilbene synthase	0.134	0.0461	0.297	-0.0787
		AT5G13930.1	chalcone synthase	-0.403	-0.228	0.181	-0.712
	chalcone isomerase	AT3G55120.1	chalcone-flavanone isomerase	0.0452	0.196	0.154	-0.247
		AT5G05270.1	chalcone-flavanone isomerase	-0.271	-0.137	-0.135	-0.478
	flavanone 3-hydroxylase	AT5G24530.1	flavanone 3-hydroxylase	-0.166	-0.311	-0.209	-0.263
De novo biosynthesis of purine nucleotides	PRPP -> 5-phospho ribosyl-amine	AT4G34740.1	ATase2: amidophosphoribosyltransferase	0.491	0.476	0.48	0.274
	AIR -> CAIR	AT2G37690.1	AtPurEK1: phosphoribosylaminoimidazole carboxylase	0.226	0.257	0.318	0.121
		AT2G05140.1	AtPurEK2: phosphoribosylaminoimidazole carboxylase	0.341	0.259	0.36	0.122
	GMP -> GDP	AT3G57550.1	GK2: guanylate kinase 2	0.134	-0.0236	0.245	0.163
	AMP -> ADP	AT2G39270.1	adenylate kinase	0.0325	-0.0828	0.31	0.122
	IMP -> adenylo-succinate	AT2G21045.1	adenylosuccinate lyase	-0.516	-0.218	-0.049	-0.331
	IMP -> xanthosine 5-phosphate	AT1G16350.1	inosine-5'-monophosphate dehydrogenase	0.152	0.167	0.299	0.0321
		AT1G79470.1	inosine-5'-monophosphate dehydrogenase	0.161	0.178	0.285	-0.0302
Polyamine biosynthesis	arginine -> putrescine	AT4G34710.1	ADC2: arginine decarboxylase 2	0.234	0.155	0.823	0.323
		AT4G08870.1	arginase	0.291	0.264	0.151	0.0119
Nitrogen assimilation related genes were referred to Wang R et al., 2003.
VitaminB6 biosynthesis related genes were referred to Wanger S. et al., 2006.
The others genes were referred to AraCyc or KaPPA-Viewer.
Reference
Wang, R., Okamoto, M., Xing, X. and Crawford, N.M. 2003, Microarray analysis of the nitrate response in Arabidopsis roots and shoots reveals over 1,000 rapidly responding genes and new linkages to glucose, trehalose-6-phosphate, iron, and sulfate metabolism, Plant Physiology, 132, 556-567.
Wagner, S., Bernhardt, A., Leuendorf, J.E., Drewke, C., Lytovchenko, A., Mujahed, N., Gurgui, C., Frommer, W.B., Leistner, E., Fernie, A.R. and Hellmann, H. 2006, Analysis of the Arabidopsis rsr4-1/pdx1-3 mutant reveals the critical function of the PDX1 protein family in metabolism, development, and vitamin B6 biosynthesis, Plant Cell, 18, 1722-35.
AraCyc: http://www.arabidopsis.org/biocyc/index.jsp
KaPPA-View: http://kpv.kazusa.or.jp/kappa-view/
Log Ratio	Color Index
0.8	0.8
0.53	0.53
0.27	0.27
0.1	0.1
0	0
-0.1	-0.1
-0.27	-0.27
-0.53	-0.53
-0.8	-0.8
